# Supplementary material for: LncRNA PVT1 links estrogen receptor alpha and the polycomb repressive complex 2 in suppression of pro-apoptotic genes in hormone-responsive breast cancer
Source: Cell Death Dis. 2025 Feb 8;16(1):80. doi: 10.1038/s41419-025-07423-4 (PMC11807188; doi:10.1038/s41419-025-07423-4)
Supplement: Supplementary file 2 — Supplemental table 1 [file 41419_2025_7423_MOESM2_ESM.xlsx]

## Sheet: Summary
Table S1: List of nuclear RNAs ERα-associated
1: Total ERα-enriched RNAs
2: Protein coding RNAs interacting with nuclear ERα
3: Non coding RNAs interacting with nuclear ERα

## Sheet: Total_enriched
Gene	baseMean	log2FoldChange	lfcSE	stat	pvalue	padj	FoldChange	gene_id	gene_type
ABCB10	253.96	0.576254	0.190207	3.02962	0.00244863	0.0112826	1.49097	ENSG00000135776.5	protein_coding
ABCC5	1910.01	0.774792	0.0864736	8.95987	3.25064e-19	1.5913e-17	1.71094	ENSG00000114770.17	protein_coding
ABCE1	849.131	0.333981	0.111221	3.00286	0.00267453	0.0121635	1.26049	ENSG00000164163.11	protein_coding
ABCG2	117.829	0.788669	0.275094	2.8669	0.00414508	0.0177359	1.72748	ENSG00000118777.12	protein_coding
ABHD11	607.884	0.520084	0.126893	4.09861	4.15632e-05	0.000321157	1.43404	ENSG00000106077.18	protein_coding
ABI2	832.801	0.539619	0.113932	4.73634	2.17615e-06	2.2347e-05	1.45359	ENSG00000138443.17	protein_coding
ABITRAM	140.797	0.83383	0.256973	3.24482	0.00117526	0.00604242	1.78241	ENSG00000119328.12	protein_coding
ABL1	1582.95	0.340254	0.0956079	3.55885	0.000372484	0.0022376	1.26598	ENSG00000097007.19	protein_coding
ABL2	942.166	0.495877	0.108122	4.58626	4.51249e-06	4.31879e-05	1.41018	ENSG00000143322.21	protein_coding
ABLIM1	389.333	1.46124	0.164842	8.86449	7.68563e-19	3.61638e-17	2.75345	ENSG00000099204.20	protein_coding
ABTB2	159.452	1.06522	0.242347	4.39545	1.10546e-05	9.78402e-05	2.09249	ENSG00000166016.6	protein_coding
AC005332.6	1213.04	0.47084	0.112629	4.18046	2.90915e-05	0.000234203	1.38592	ENSG00000278730.1	lncRNA
AC007128.1	28.9176	1.46332	0.546002	2.68006	0.00736096	0.0287134	2.75741	ENSG00000229970.3	lncRNA
AC009119.1	91.9922	2.25491	0.329728	6.8387	7.99157e-12	1.82567e-10	4.77304	ENSG00000260228.6	lncRNA
AC013652.1	12.9913	2.38049	0.879135	2.70777	0.00677377	0.0268009	5.20714	ENSG00000259345.7	lncRNA
AC022034.1	70.1943	2.75058	0.40202	6.8419	7.81484e-12	1.79048e-10	6.72988	ENSG00000237807.4	lncRNA
AC022034.3	36.81	3.90831	0.645267	6.05689	1.38777e-09	2.4306e-08	15.0148	ENSG00000253369.2	lncRNA
AC022150.4	388.579	1.79327	0.16145	11.1073	1.15628e-28	1.05968e-26	3.46601	ENSG00000269825.2	protein_coding
AC027237.3	12.7642	2.40238	0.891411	2.69502	0.00703834	0.0277225	5.28673	ENSG00000259426.6	lncRNA
AC037198.1	63.9333	1.09745	0.367395	2.98711	0.00281624	0.0127199	2.13976	ENSG00000276107.1	lncRNA
AC069061.2	12.9544	3.16621	0.963226	3.28709	0.00101228	0.00532242	8.97686	ENSG00000264734.1	lncRNA
AC074135.1	116.794	2.073	0.297634	6.96493	3.28577e-12	7.88335e-11	4.20761	ENSG00000267886.1	lncRNA
AC078882.1	17.8528	2.02502	0.75875	2.66889	0.00761014	0.0295029	4.06999	ENSG00000244125.1	lncRNA
AC079160.1	31.8021	1.47323	0.545054	2.70291	0.00687347	0.0271346	2.77643	ENSG00000250546.6	lncRNA
AC080188.2	9.10601	2.97699	1.11908	2.66021	0.00780912	0.0301408	7.8734	ENSG00000279384.1	TEC
AC090114.2	138.471	0.655642	0.248592	2.63742	0.00835391	0.0317921	1.57532	ENSG00000273270.1	lncRNA
AC092329.4	133.343	0.637351	0.252918	2.51999	0.0117359	0.0422009	1.55547	ENSG00000284428.1	lncRNA
AC092828.1	43.2605	1.2283	0.473335	2.59498	0.0094596	0.0352927	2.3429	ENSG00000253284.2	lncRNA
AC099520.1	54.9759	1.41618	0.415167	3.41111	0.000646981	0.00360748	2.66878	ENSG00000251574.8	lncRNA
AC105046.1	66.9901	1.741	0.368901	4.71942	2.36516e-06	2.41464e-05	3.34266	ENSG00000261026.1	lncRNA
AC107956.1	44.9798	1.80735	0.449122	4.02418	5.71748e-05	0.000429165	3.49998	ENSG00000197149.5	processed_pseudogene
AC125807.2	37.2949	1.35428	0.494554	2.73838	0.00617419	0.0247391	2.55669	ENSG00000250899.3	lncRNA
AC129926.2	43.4609	3.0794	0.520679	5.9142	3.33486e-09	5.49294e-08	8.45262	ENSG00000285822.1	lncRNA
AC132807.2	23.2642	2.56759	0.669875	3.83293	0.000126625	0.000865938	5.92817	ENSG00000274840.4	lncRNA
AC139769.1	132.309	1.3121	0.261638	5.01495	5.30466e-07	6.09012e-06	2.48303	ENSG00000233836.7	transcribed_unprocessed_pseudogene
AC245297.3	22.9178	3.16251	0.724608	4.36444	1.27451e-05	0.000111241	8.95384	ENSG00000274265.5	lncRNA
ACAA2	281.557	0.615407	0.181713	3.3867	0.000707375	0.003896	1.53199	ENSG00000167315.18	protein_coding
ACACB	331.135	0.578443	0.165932	3.48602	0.000490269	0.00284226	1.49324	ENSG00000076555.15	protein_coding
ACADM	136.659	0.636337	0.250979	2.53542	0.0112312	0.0406981	1.55438	ENSG00000117054.15	protein_coding
ACBD6	808.452	0.292518	0.118701	2.46432	0.0137273	0.0479465	1.22478	ENSG00000230124.8	protein_coding
ACER3	239.858	0.5445	0.197166	2.76163	0.00575131	0.0232456	1.45851	ENSG00000078124.13	protein_coding
ACOX2	23.8353	2.03081	0.65267	3.11154	0.00186115	0.00894975	4.08633	ENSG00000168306.13	protein_coding
ACSS1	183.339	0.627339	0.218029	2.87732	0.00401072	0.0172546	1.54471	ENSG00000154930.15	protein_coding
ACTR3B	143.661	0.792953	0.264912	2.99327	0.00276007	0.0124948	1.73262	ENSG00000133627.18	protein_coding
ACVR1B	467.588	0.408934	0.14446	2.83077	0.0046436	0.0194725	1.3277	ENSG00000135503.13	protein_coding
ADAMTS1	63.9255	3.60232	0.470526	7.65596	1.91876e-14	6.15997e-13	12.1453	ENSG00000154734.16	protein_coding
ADAR	6925.37	0.35735	0.0820354	4.35605	1.32433e-05	0.00011527	1.28107	ENSG00000160710.18	protein_coding
ADAT1	1198.24	0.274602	0.104247	2.63414	0.00843505	0.0320621	1.20966	ENSG00000065457.11	protein_coding
ADCY3	445.054	0.37634	0.146942	2.56116	0.0104324	0.0383594	1.29804	ENSG00000138031.15	protein_coding
ADCY5	246.725	0.905102	0.191682	4.7219	2.33657e-06	2.38699e-05	1.87268	ENSG00000173175.15	protein_coding
ADD3	265.878	0.638385	0.190848	3.34499	0.000822845	0.00445415	1.55659	ENSG00000148700.15	protein_coding
ADIPOR1	583.37	0.822382	0.131789	6.24012	4.37244e-10	8.1856e-09	1.76832	ENSG00000159346.13	protein_coding
ADIPOR2	1374.84	1.43624	0.101044	14.214	7.49667e-46	1.4411e-43	2.70615	ENSG00000006831.10	protein_coding
ADK	618.277	0.510013	0.127177	4.01027	6.06493e-05	0.000451058	1.42406	ENSG00000156110.15	protein_coding
ADSS2	362.162	0.456908	0.164213	2.78241	0.00539568	0.0220114	1.3726	ENSG00000035687.10	protein_coding
AFDN	1649.3	0.430987	0.0889505	4.84524	1.26458e-06	1.34686e-05	1.34816	ENSG00000130396.20	protein_coding
AFF3	223.539	2.97215	0.232111	12.8049	1.54005e-37	2.16749e-35	7.84704	ENSG00000144218.20	protein_coding
AFG3L2	1241.35	0.355041	0.104773	3.38868	0.000702298	0.0038721	1.27902	ENSG00000141385.10	protein_coding
AGBL5	260.206	0.939327	0.185565	5.06198	4.1493e-07	4.8701e-06	1.91763	ENSG00000084693.16	protein_coding
AGO1	891.765	0.69363	0.118669	5.84506	5.06378e-09	8.09537e-08	1.61735	ENSG00000092847.13	protein_coding
AGO3	500.41	0.471162	0.140372	3.35653	0.000789282	0.00429311	1.38623	ENSG00000126070.20	protein_coding
AGPAT3	825.928	0.405772	0.117275	3.46	0.000540173	0.00308617	1.3248	ENSG00000160216.21	protein_coding
AGTPBP1	449.446	0.375479	0.143842	2.61036	0.00904458	0.0340181	1.29727	ENSG00000135049.16	protein_coding
AIF1L	1950.09	1.23548	0.0936597	13.1912	9.86126e-40	1.49464e-37	2.3546	ENSG00000126878.13	protein_coding
AJUBA	274.343	0.479722	0.182686	2.62594	0.00864111	0.0327034	1.39447	ENSG00000129474.16	protein_coding
AK3	471.247	0.600225	0.146722	4.09091	4.29693e-05	0.00033121	1.51595	ENSG00000147853.17	protein_coding
AK4	206.693	1.38644	0.223661	6.19887	5.68703e-10	1.04848e-08	2.61433	ENSG00000162433.15	protein_coding
AK7	176.183	0.809591	0.245325	3.30008	0.000966561	0.00511272	1.75271	ENSG00000140057.9	protein_coding
AKAP11	1961.63	0.251761	0.086629	2.9062	0.00365853	0.0159572	1.19066	ENSG00000023516.9	protein_coding
AKAP5	105.958	0.708051	0.281329	2.51681	0.0118424	0.0424566	1.6336	ENSG00000179841.8	protein_coding
AKIRIN1	272.849	1.01509	0.189691	5.35127	8.73401e-08	1.13499e-06	2.02103	ENSG00000174574.16	protein_coding
AKT1	2194.79	0.24797	0.084424	2.9372	0.00331186	0.0146482	1.18754	ENSG00000142208.17	protein_coding
AL031727.1	33.2385	1.74921	0.521709	3.35284	0.000799867	0.00434619	3.36173	ENSG00000226396.1	processed_pseudogene
AL161772.1	86.1159	1.71464	0.32539	5.26949	1.36801e-07	1.73471e-06	3.28215	ENSG00000278291.1	lncRNA
AL162595.1	80.8285	1.42994	0.346155	4.13093	3.61292e-05	0.000283335	2.69436	ENSG00000177788.6	lncRNA
AL365436.1	90.9754	1.41738	0.319575	4.4352	9.19854e-06	8.24781e-05	2.671	ENSG00000223861.1	processed_pseudogene
AL365436.2	39.1576	1.6578	0.490097	3.38259	0.000718045	0.00394925	3.15535	ENSG00000232536.1	lncRNA
AL499602.1	47.0794	1.67149	0.452005	3.69796	0.000217343	0.00140409	3.18544	ENSG00000286451.1	lncRNA
AL512283.1	43.6559	2.59623	0.536997	4.83473	1.33329e-06	1.41621e-05	6.04706	ENSG00000272472.1	lncRNA
AL596247.1	7.48508	3.20285	1.29366	2.47581	0.0132935	0.0467631	9.20775	ENSG00000225761.1	lncRNA
ALDH1L2	26.8773	2.69333	0.629967	4.27534	1.90842e-05	0.000160868	6.46803	ENSG00000136010.14	protein_coding
ALDH7A1	570.93	0.39	0.136625	2.85454	0.00430996	0.0183022	1.31039	ENSG00000164904.18	protein_coding
AMD1	954.933	1.2087	0.111793	10.812	3.02155e-27	2.58852e-25	2.31129	ENSG00000123505.19	protein_coding
AMER1	233.793	0.603148	0.197953	3.04693	0.00231195	0.0107439	1.51903	ENSG00000184675.11	protein_coding
AMMECR1L	580.077	0.401205	0.129293	3.10307	0.00191523	0.00917066	1.32061	ENSG00000144233.11	protein_coding
AMZ1	538.214	0.774388	0.156177	4.9584	7.10753e-07	7.98545e-06	1.71046	ENSG00000174945.13	protein_coding
AMZ2	714.487	0.786509	0.120761	6.51296	7.36855e-11	1.52029e-09	1.7249	ENSG00000196704.14	protein_coding
ANAPC15	197.569	0.547143	0.21348	2.56298	0.0103779	0.0382055	1.46119	ENSG00000110200.8	protein_coding
ANAPC7	750.767	0.433495	0.116403	3.72409	0.000196024	0.00127525	1.3505	ENSG00000196510.13	protein_coding
ANG	9.76835	2.70207	1.04148	2.59444	0.00947447	0.0353314	6.50733	ENSG00000214274.10	protein_coding
ANKH	135.766	2.75788	0.290172	9.50429	2.01424e-21	1.14933e-19	6.76401	ENSG00000154122.14	protein_coding
ANKIB1	1354.21	0.244263	0.0968936	2.52094	0.0117043	0.042122	1.18449	ENSG00000001629.10	protein_coding
ANKRD13C	254.9	0.488672	0.187003	2.61317	0.00897054	0.0337799	1.40315	ENSG00000118454.13	protein_coding
ANKRD36C	802.232	0.326427	0.115951	2.8152	0.00487469	0.0202583	1.2539	ENSG00000174501.14	protein_coding
ANKRD40	693.135	0.553881	0.124004	4.46664	7.94578e-06	7.23985e-05	1.46803	ENSG00000154945.7	protein_coding
ANKRD46	228.9	0.607411	0.199913	3.03838	0.00237853	0.0110046	1.52352	ENSG00000186106.11	protein_coding
ANKRD6	80.3378	0.987297	0.324792	3.03979	0.00236747	0.0109663	1.98247	ENSG00000135299.17	protein_coding
ANKS1B	255.997	1.667	0.193054	8.63488	5.87877e-18	2.62513e-16	3.17554	ENSG00000185046.18	protein_coding
ANOS1	105.699	1.6715	0.294327	5.67904	1.35453e-08	2.02576e-07	3.18545	ENSG00000011201.12	protein_coding
ANXA6	601.838	1.43092	0.132267	10.8184	2.81786e-27	2.44055e-25	2.69618	ENSG00000197043.14	protein_coding
ANXA7	1273.91	0.254014	0.100725	2.52187	0.0116734	0.0420301	1.19252	ENSG00000138279.16	protein_coding
AOPEP	630.676	0.781241	0.125791	6.21063	5.27722e-10	9.77494e-09	1.71861	ENSG00000148120.17	protein_coding
AP003119.3	72.4406	0.95314	0.355265	2.6829	0.00729873	0.0285201	1.93608	ENSG00000261578.1	lncRNA
AP005230.1	6.57467	3.62424	1.46421	2.47523	0.0133152	0.0468193	12.3312	ENSG00000263745.7	lncRNA
AP1S2	95.4272	0.872276	0.296872	2.93823	0.00330094	0.0146118	1.83055	ENSG00000182287.15	protein_coding
AP2S1	515.959	0.49751	0.141335	3.52009	0.000431405	0.00254595	1.41178	ENSG00000042753.12	protein_coding
AP3S1	231.529	0.89597	0.201687	4.44238	8.89707e-06	8.00026e-05	1.86086	ENSG00000177879.17	protein_coding
APBB2	1461.78	1.09633	0.095544	11.4747	1.76866e-30	1.82218e-28	2.13811	ENSG00000163697.17	protein_coding
API5	981.734	0.340707	0.105712	3.22296	0.00126873	0.00646173	1.26638	ENSG00000166181.13	protein_coding
APIP	201.02	0.752785	0.210566	3.57505	0.000350163	0.00211804	1.68504	ENSG00000149089.13	protein_coding
APOL2	84.2228	0.835376	0.324463	2.57464	0.0100345	0.0370692	1.78432	ENSG00000128335.14	protein_coding
APTX	383.066	0.692259	0.158516	4.36714	1.25886e-05	0.000110148	1.61581	ENSG00000137074.20	protein_coding
AR	819.953	0.457518	0.119096	3.84159	0.000122239	0.000839952	1.37318	ENSG00000169083.18	protein_coding
AREG	492.837	2.05076	0.151317	13.5528	7.62917e-42	1.23978e-39	4.14325	ENSG00000109321.11	protein_coding
ARF5	400.444	0.78118	0.155056	5.03803	4.70338e-07	5.45946e-06	1.71854	ENSG00000004059.11	protein_coding
ARFIP2	598.874	0.354011	0.132363	2.67454	0.00748309	0.0291321	1.27811	ENSG00000132254.13	protein_coding
ARHGAP21	819.662	0.390746	0.114789	3.40402	0.00066401	0.00369329	1.31107	ENSG00000107863.19	protein_coding
ARHGAP26	224.165	1.12116	0.200741	5.58511	2.33549e-08	3.3498e-07	2.17522	ENSG00000145819.18	protein_coding
ARHGAP29	208.259	0.825383	0.205154	4.02324	5.74024e-05	0.00042985	1.772	ENSG00000137962.13	protein_coding
ARHGAP32	1072.65	0.334224	0.105059	3.18131	0.00146612	0.00732968	1.2607	ENSG00000134909.18	protein_coding
ARHGAP35	3973.47	0.253318	0.0805329	3.14553	0.00165787	0.00811585	1.19195	ENSG00000160007.19	protein_coding
ARHGAP5	829.852	1.26054	0.121654	10.3616	3.70551e-25	2.75519e-23	2.39585	ENSG00000100852.13	protein_coding
ARHGAP8	172.985	0.69322	0.22737	3.04887	0.00229708	0.0106905	1.61689	ENSG00000241484.10	protein_coding
ARHGEF2	324.43	0.463394	0.167052	2.77395	0.00553797	0.0225125	1.37878	ENSG00000116584.20	protein_coding
ARHGEF26	512.847	0.56532	0.149583	3.77932	0.00015726	0.00105082	1.47972	ENSG00000114790.13	protein_coding
ARIH2	786.378	0.340786	0.119352	2.8553	0.00429956	0.018263	1.26645	ENSG00000177479.20	protein_coding
ARL2BP	176.765	0.738828	0.226772	3.25802	0.00112193	0.00581655	1.66882	ENSG00000102931.8	protein_coding
ARL4C	42.8919	1.33669	0.448665	2.97926	0.00288949	0.0130097	2.52571	ENSG00000188042.8	protein_coding
ARL5A	143.448	1.16122	0.264387	4.39211	1.12257e-05	9.91875e-05	2.23646	ENSG00000162980.17	protein_coding
ARL5B	310.78	0.842662	0.182539	4.61635	3.90553e-06	3.81194e-05	1.79336	ENSG00000165997.5	protein_coding
ARMC10	321.699	0.722704	0.168573	4.28718	1.80955e-05	0.000153437	1.65027	ENSG00000170632.14	protein_coding
ARMC9	540.808	0.745805	0.136712	5.45529	4.88937e-08	6.67861e-07	1.67691	ENSG00000135931.18	protein_coding
ARMCX2	256.291	0.565801	0.192913	2.93293	0.0033578	0.0148178	1.48021	ENSG00000184867.14	protein_coding
ARNTL2	173.579	1.45976	0.228698	6.38293	1.73728e-10	3.41456e-09	2.75064	ENSG00000029153.14	protein_coding
ARPC2	1590.35	0.57943	0.0974565	5.94552	2.75578e-09	4.57257e-08	1.49426	ENSG00000163466.16	protein_coding
ARPC5L	465.177	0.389297	0.142137	2.73889	0.00616472	0.0247201	1.30975	ENSG00000136950.13	protein_coding
ARPP19	1846.88	0.926077	0.0995696	9.3008	1.39387e-20	7.5245e-19	1.9001	ENSG00000128989.11	protein_coding
ARRB2	184.435	0.628448	0.219005	2.86956	0.00411042	0.0176258	1.5459	ENSG00000141480.18	protein_coding
ARSJ	128.303	1.24909	0.266414	4.68854	2.75159e-06	2.7808e-05	2.37692	ENSG00000180801.14	protein_coding
ASAP1	675.969	0.76199	0.122606	6.21494	5.13459e-10	9.53316e-09	1.69583	ENSG00000153317.15	protein_coding
ASB8	282.257	0.518521	0.180471	2.87315	0.00406402	0.0174459	1.43249	ENSG00000177981.11	protein_coding
ASNSD1	184.424	0.816293	0.224647	3.63367	0.000279416	0.00174364	1.76088	ENSG00000138381.10	protein_coding
ASS1	489.563	0.642119	0.140661	4.56501	4.99473e-06	4.74575e-05	1.56062	ENSG00000130707.18	protein_coding
ATAD5	438.285	0.424501	0.149089	2.84729	0.0044093	0.0186638	1.34211	ENSG00000176208.9	protein_coding
ATE1	321.164	0.612127	0.170575	3.58861	0.000332439	0.00202561	1.52851	ENSG00000107669.18	protein_coding
ATF2	402.033	0.521303	0.156518	3.33063	0.000866511	0.00465991	1.43525	ENSG00000115966.17	protein_coding
ATF3	84.4658	2.71542	0.362333	7.49426	6.66712e-14	2.00179e-12	6.56783	ENSG00000162772.17	protein_coding
ATF4	1034.43	0.810982	0.104031	7.79557	6.41206e-15	2.15508e-13	1.75441	ENSG00000128272.16	protein_coding
ATG5	469.246	0.664347	0.144	4.61351	3.95919e-06	3.85477e-05	1.58485	ENSG00000057663.16	protein_coding
ATMIN	1532.83	0.650323	0.0909245	7.15234	8.53117e-13	2.23383e-11	1.56952	ENSG00000166454.10	protein_coding
ATP11B	1061.41	0.316218	0.102549	3.08359	0.00204521	0.00969582	1.24506	ENSG00000058063.16	protein_coding
ATP6V0E2	150.834	1.03496	0.240803	4.29797	1.72371e-05	0.00014687	2.04906	ENSG00000171130.18	protein_coding
ATP6V1C1	905.852	0.334195	0.113748	2.93803	0.00330301	0.0146169	1.26067	ENSG00000155097.12	protein_coding
ATP6V1D	400.797	0.394576	0.151436	2.60557	0.00917215	0.0344167	1.31456	ENSG00000100554.12	protein_coding
ATP6V1E2	70.6275	1.14954	0.357884	3.21203	0.00131799	0.00667592	2.21843	ENSG00000250565.7	protein_coding
ATP7B	312.107	0.677322	0.170001	3.98422	6.7701e-05	0.000497052	1.59917	ENSG00000123191.16	protein_coding
ATP8A1	270.682	0.649297	0.186391	3.48352	0.000494869	0.00286472	1.5684	ENSG00000124406.16	protein_coding
ATP8A2	40.9471	1.87549	0.483634	3.87791	0.000105356	0.000735488	3.66926	ENSG00000132932.18	protein_coding
ATP8B2	830.643	1.07663	0.122581	8.78302	1.59142e-18	7.31359e-17	2.1091	ENSG00000143515.19	protein_coding
ATXN1L	764.245	0.640063	0.119609	5.3513	8.73222e-08	1.13499e-06	1.5584	ENSG00000224470.8	protein_coding
ATXN7	1735.83	0.919247	0.0901558	10.1962	2.06162e-24	1.47047e-22	1.89113	ENSG00000163635.20	protein_coding
AUNIP	118.783	1.0807	0.270439	3.9961	6.43947e-05	0.000476104	2.11506	ENSG00000127423.11	protein_coding
AURKA	1386.9	0.25998	0.0931551	2.79083	0.00525738	0.0215476	1.19746	ENSG00000087586.18	protein_coding
AUTS2	88.671	3.02724	0.363626	8.32513	8.42348e-17	3.37003e-15	8.15247	ENSG00000158321.18	protein_coding
AXIN1	347.157	0.448369	0.172733	2.59573	0.00943914	0.0352414	1.3645	ENSG00000103126.15	protein_coding
AZIN1	1903.15	0.391271	0.0848582	4.61088	4.00965e-06	3.89209e-05	1.31155	ENSG00000155096.14	protein_coding
B3GALNT2	429.177	0.824359	0.150801	5.46652	4.58962e-08	6.31293e-07	1.77075	ENSG00000162885.14	protein_coding
B4GALNT1	298.862	0.998191	0.175094	5.70088	1.19191e-08	1.80654e-07	1.99749	ENSG00000135454.14	protein_coding
B4GALNT3	20.2547	2.27334	0.739617	3.07367	0.00211446	0.00997017	4.83439	ENSG00000139044.12	protein_coding
B4GALT1	534.017	0.37607	0.135666	2.77202	0.00557101	0.0226096	1.2978	ENSG00000086062.13	protein_coding
B4GALT2	172.438	1.19989	0.227447	5.27548	1.32409e-07	1.68185e-06	2.29722	ENSG00000117411.18	protein_coding
B4GALT5	358.679	0.939782	0.162919	5.76838	8.00355e-09	1.24541e-07	1.91824	ENSG00000158470.5	protein_coding
BACE1	371.792	0.744971	0.159248	4.67805	2.89618e-06	2.91337e-05	1.67594	ENSG00000186318.17	protein_coding
BACE2	579.132	1.77525	0.149808	11.8501	2.14828e-32	2.45387e-30	3.42297	ENSG00000182240.16	protein_coding
BACH1	396.301	0.730505	0.15631	4.67343	2.96211e-06	2.96832e-05	1.65922	ENSG00000156273.16	protein_coding
BAG1	530.959	0.55267	0.134218	4.11769	3.82688e-05	0.000298186	1.4668	ENSG00000107262.26	protein_coding
BAG2	41.5534	1.25497	0.46422	2.7034	0.00686346	0.0271149	2.38662	ENSG00000112208.11	protein_coding
BAG5	738.496	0.652579	0.118362	5.51341	3.51937e-08	4.92244e-07	1.57198	ENSG00000166170.11	protein_coding
BAGE2	729.878	0.623718	0.12072	5.16666	2.38319e-07	2.90761e-06	1.54084	ENSG00000187172.15	transcribed_unprocessed_pseudogene
BAMBI	1045.77	2.63307	0.116461	22.6091	3.52781e-113	3.27111e-110	6.20343	ENSG00000095739.11	protein_coding
BANK1	16.0675	3.29374	0.911881	3.61203	0.000303806	0.00187432	9.80654	ENSG00000153064.12	protein_coding
BAZ1B	2951.29	0.283403	0.0819244	3.45933	0.000541529	0.0030928	1.21706	ENSG00000009954.11	protein_coding
BCCIP	363.28	0.476599	0.161337	2.95405	0.00313635	0.0139617	1.39146	ENSG00000107949.17	protein_coding
BCKDK	246.91	0.516374	0.198228	2.60495	0.00918883	0.0344701	1.43036	ENSG00000103507.14	protein_coding
BCL2	90.1879	1.73249	0.31862	5.43747	5.40438e-08	7.29985e-07	3.323	ENSG00000171791.14	protein_coding
BCL2L13	400.766	0.642199	0.153748	4.17696	2.95437e-05	0.000237722	1.56071	ENSG00000099968.18	protein_coding
BCL6	163.702	0.987609	0.239673	4.12066	3.77791e-05	0.000294715	1.9829	ENSG00000113916.18	protein_coding
BCL7C	106.917	0.846444	0.285868	2.96096	0.00306684	0.0136948	1.79806	ENSG00000099385.12	protein_coding
BDH1	374.727	0.57334	0.157699	3.63565	0.000277279	0.00173168	1.48796	ENSG00000161267.12	protein_coding
BDKRB2	34.8655	1.78296	0.523633	3.40497	0.000661715	0.00368183	3.44131	ENSG00000168398.7	protein_coding
BDP1	1443.86	0.293374	0.093275	3.14526	0.00165938	0.0081182	1.2255	ENSG00000145734.19	protein_coding
BEND6	22.577	1.84454	0.635841	2.90095	0.00372033	0.0161865	3.59139	ENSG00000151917.18	protein_coding
BHLHE40	240.404	2.01759	0.219031	9.21142	3.21842e-20	1.71324e-18	4.04906	ENSG00000134107.5	protein_coding
BICRAL	431.688	0.516685	0.147754	3.49693	0.000470652	0.0027376	1.43066	ENSG00000112624.12	protein_coding
BLMH	267.277	0.869612	0.195098	4.45732	8.2991e-06	7.50968e-05	1.82717	ENSG00000108578.15	protein_coding
BLOC1S2	163.326	0.852506	0.233199	3.65569	0.000256488	0.00161656	1.80563	ENSG00000196072.12	protein_coding
BLVRA	469.555	0.419605	0.146013	2.87376	0.00405623	0.0174221	1.33756	ENSG00000106605.11	protein_coding
BMI1	382.371	0.59686	0.155752	3.83212	0.000127044	0.000867674	1.51242	ENSG00000168283.14	protein_coding
BMPER	265.184	1.4171	0.19625	7.2209	5.1643e-13	1.38208e-11	2.67049	ENSG00000164619.10	protein_coding
BMPR1A	429.325	0.412869	0.146912	2.81031	0.00494941	0.0204986	1.33133	ENSG00000107779.14	protein_coding
BMPR1B	231.776	1.39436	0.213139	6.54202	6.06914e-11	1.26378e-09	2.62872	ENSG00000138696.11	protein_coding
BMPR2	1302.17	0.269544	0.0954873	2.82282	0.00476031	0.0198615	1.20543	ENSG00000204217.15	protein_coding
BRAF	725.765	0.49507	0.120053	4.12376	3.72744e-05	0.000291158	1.40939	ENSG00000157764.14	protein_coding
BRCA2	1753.06	0.439918	0.0919156	4.78611	1.70048e-06	1.77514e-05	1.35653	ENSG00000139618.17	protein_coding
BRD3OS	162.364	0.662446	0.230126	2.87862	0.00399421	0.0171977	1.58276	ENSG00000235106.10	protein_coding
BRD7	420.315	0.420381	0.149126	2.81897	0.00481776	0.0200587	1.33828	ENSG00000166164.16	protein_coding
BRMS1L	149.303	0.740958	0.244888	3.0257	0.00248055	0.0114135	1.67128	ENSG00000100916.14	protein_coding
BRWD1	4443.82	0.363895	0.0692332	5.25607	1.47166e-07	1.85434e-06	1.2869	ENSG00000185658.14	protein_coding
BSPRY	312.989	0.707369	0.171108	4.13405	3.56431e-05	0.000281484	1.63282	ENSG00000119411.11	protein_coding
BTBD3	421.396	0.91519	0.150254	6.09095	1.1224e-09	1.99014e-08	1.88582	ENSG00000132640.15	protein_coding
BTBD6	326.494	0.478605	0.166244	2.87892	0.00399034	0.0171904	1.3934	ENSG00000184887.13	protein_coding
BTF3L4	339.528	0.446061	0.165233	2.69959	0.00694257	0.0273696	1.36232	ENSG00000134717.18	protein_coding
BX322639.1	78.7567	2.67641	0.371096	7.21218	5.5062e-13	1.46612e-11	6.39263	ENSG00000215146.5	transcribed_unprocessed_pseudogene
BYSL	256.754	0.640063	0.191752	3.33797	0.000843919	0.00455991	1.5584	ENSG00000112578.10	protein_coding
C10orf82	44.8514	1.36417	0.448602	3.04093	0.00235849	0.0109312	2.57428	ENSG00000165863.17	protein_coding
C11orf24	160.292	0.89509	0.24664	3.62913	0.000284378	0.001769	1.85973	ENSG00000171067.11	protein_coding
C11orf80	595.595	0.505336	0.129335	3.9072	9.33724e-05	0.000662091	1.41945	ENSG00000173715.18	protein_coding
C12orf66	226.557	0.729326	0.202962	3.59341	0.000326374	0.00199637	1.65786	ENSG00000174206.13	protein_coding
C12orf75	89.945	1.67081	0.31708	5.26936	1.36901e-07	1.73471e-06	3.18393	ENSG00000235162.9	protein_coding
C14orf132	691.205	1.42378	0.140192	10.1559	3.11824e-24	2.19432e-22	2.68287	ENSG00000227051.7	protein_coding
C16orf72	1244.15	0.396207	0.096906	4.08857	4.34041e-05	0.000334235	1.31604	ENSG00000182831.12	protein_coding
C1orf21	498.753	0.953004	0.143496	6.64132	3.10876e-11	6.74049e-10	1.9359	ENSG00000116667.15	protein_coding
C1orf216	135.836	0.795025	0.250136	3.17837	0.00148104	0.00738552	1.73511	ENSG00000142686.8	protein_coding
C1orf43	1291.96	0.433614	0.102046	4.24921	2.14525e-05	0.000178729	1.35061	ENSG00000143612.21	protein_coding
C20orf194	364.907	0.720893	0.159759	4.51238	6.41051e-06	5.96863e-05	1.6482	ENSG00000088854.13	protein_coding
C20orf27	184.985	1.03762	0.219555	4.72602	2.2896e-06	2.34357e-05	2.05284	ENSG00000101220.18	protein_coding
C2orf68	419.298	0.468988	0.148647	3.15505	0.0016047	0.00790958	1.38414	ENSG00000168887.11	protein_coding
C2orf69	146.871	0.997739	0.254418	3.92165	8.79434e-05	0.000626979	1.99687	ENSG00000178074.6	protein_coding
C2orf72	16.3015	1.8536	0.745834	2.48527	0.0129454	0.0456916	3.614	ENSG00000204128.6	protein_coding
C3orf14	484.104	0.649975	0.148424	4.37918	1.19126e-05	0.00010467	1.56914	ENSG00000114405.11	protein_coding
C5orf24	373.134	0.493402	0.169433	2.91207	0.00359045	0.0157135	1.40776	ENSG00000181904.9	protein_coding
C5orf51	170.32	1.18335	0.227681	5.19742	2.02078e-07	2.48856e-06	2.27104	ENSG00000205765.9	protein_coding
C6orf120	249.759	0.724249	0.188991	3.83219	0.000127006	0.000867674	1.65204	ENSG00000185127.6	protein_coding
C6orf62	1914.89	0.648773	0.0895088	7.24815	4.22506e-13	1.14236e-11	1.56783	ENSG00000112308.13	protein_coding
C8orf33	403.211	0.6428	0.15658	4.10525	4.03878e-05	0.000313149	1.56136	ENSG00000182307.14	protein_coding
C9orf78	453.862	0.651335	0.151948	4.28658	1.81444e-05	0.000153687	1.57062	ENSG00000136819.15	protein_coding
CA12	3560.69	1.42295	0.0756056	18.8207	5.11189e-79	2.06612e-76	2.68133	ENSG00000074410.14	protein_coding
CAAP1	141.474	0.782659	0.260558	3.00378	0.00266649	0.0121304	1.7203	ENSG00000120159.13	protein_coding
CAB39L	131.442	1.42998	0.260521	5.48895	4.04333e-08	5.59578e-07	2.69444	ENSG00000102547.19	protein_coding
CABCOCO1	8.63087	2.882	1.13965	2.52885	0.0114437	0.041354	7.37173	ENSG00000183346.9	protein_coding
CACNA1D	311.746	1.21295	0.17391	6.97456	3.06822e-12	7.41785e-11	2.31811	ENSG00000157388.19	protein_coding
CACNB3	438.092	0.487304	0.154768	3.1486	0.00164053	0.00805084	1.40182	ENSG00000167535.8	protein_coding
CACNG4	1695.58	0.977225	0.0946347	10.3263	5.35949e-25	3.9119e-23	1.96867	ENSG00000075461.6	protein_coding
CACUL1	797.801	0.583581	0.127559	4.57498	4.76265e-06	4.54166e-05	1.49856	ENSG00000151893.15	protein_coding
CACYBP	804.99	0.285864	0.115907	2.46632	0.0136509	0.0477665	1.21914	ENSG00000116161.18	protein_coding
CADM1	224.946	0.610446	0.198661	3.0728	0.00212061	0.00999318	1.52673	ENSG00000182985.18	protein_coding
CALM1	4934.22	0.383737	0.0681417	5.63147	1.78683e-08	2.62008e-07	1.30472	ENSG00000198668.13	protein_coding
CAMK1D	80.0596	2.50111	0.359735	6.95264	3.58501e-12	8.53634e-11	5.6612	ENSG00000183049.13	protein_coding
CAMK2D	466.099	1.01396	0.146698	6.91192	4.78143e-12	1.12157e-10	2.01945	ENSG00000145349.17	protein_coding
CAMK2G	657.557	0.38723	0.127503	3.03703	0.0023892	0.0110443	1.30788	ENSG00000148660.21	protein_coding
CAMKK2	567.858	0.6224	0.139069	4.47546	7.62466e-06	6.98359e-05	1.53943	ENSG00000110931.19	protein_coding
CAMKMT	106.334	0.699659	0.280996	2.48993	0.0127769	0.0452319	1.62412	ENSG00000143919.15	protein_coding
CAMLG	227.424	1.02509	0.200175	5.12097	3.03974e-07	3.65209e-06	2.03509	ENSG00000164615.6	protein_coding
CAMTA1	229.354	0.661036	0.197282	3.35073	0.000806003	0.0043735	1.58122	ENSG00000171735.19	protein_coding
CAP2	382.216	1.32888	0.163268	8.13923	3.97795e-16	1.5001e-14	2.51207	ENSG00000112186.12	protein_coding
CAPNS1	1245.57	0.376087	0.106884	3.51865	0.000433748	0.00255786	1.29782	ENSG00000126247.11	protein_coding
CAPRIN1	3965.19	0.502208	0.0747582	6.71776	1.84539e-11	4.07407e-10	1.41638	ENSG00000135387.21	protein_coding
CAPZA2	515.518	0.576315	0.157325	3.66322	0.000249069	0.00157484	1.49104	ENSG00000198898.14	protein_coding
CASC9	18.3528	2.03113	0.711769	2.85363	0.00432222	0.0183395	4.08725	ENSG00000249395.4	lncRNA
CASP2	909.181	0.53121	0.111222	4.77614	1.78692e-06	1.86291e-05	1.44514	ENSG00000106144.20	protein_coding
CASP3	75.8095	1.47596	0.345855	4.26757	1.97615e-05	0.000166019	2.78169	ENSG00000164305.19	protein_coding
CBL	991.985	0.464456	0.111662	4.15949	3.18961e-05	0.000255218	1.3798	ENSG00000110395.7	protein_coding
CBR1	298.359	0.528175	0.173336	3.04711	0.0023105	0.0107403	1.4421	ENSG00000159228.13	protein_coding
CBR3-AS1	257.735	0.813677	0.190669	4.26748	1.97689e-05	0.000166019	1.75769	ENSG00000236830.7	lncRNA
CBWD1	207.044	1.2019	0.218188	5.50855	3.6181e-08	5.04262e-07	2.30042	ENSG00000172785.18	protein_coding
CBWD2	246.577	1.31694	0.199709	6.59428	4.27326e-11	9.06587e-10	2.49137	ENSG00000136682.15	protein_coding
CBWD3	68.4022	1.6256	0.363614	4.47067	7.79753e-06	7.11299e-05	3.0857	ENSG00000196873.16	protein_coding
CBWD5	205.287	1.54992	0.215696	7.18568	6.6874e-13	1.76277e-11	2.92801	ENSG00000147996.16	protein_coding
CBWD6	66.4321	1.02967	0.357604	2.87936	0.00398489	0.0171716	2.04156	ENSG00000215126.10	protein_coding
CBX1	1006.11	0.568275	0.10479	5.42299	5.86109e-08	7.86283e-07	1.48275	ENSG00000108468.15	protein_coding
CCAR1	1412.58	0.335297	0.0988561	3.39177	0.000694434	0.00383544	1.26164	ENSG00000060339.14	protein_coding
CCDC6	1298.63	0.833617	0.0988737	8.43113	3.42356e-17	1.42766e-15	1.78215	ENSG00000108091.11	protein_coding
CCDC69	36.9673	1.28674	0.479202	2.68518	0.00724917	0.0283719	2.43976	ENSG00000198624.13	protein_coding
CCDC86	123.759	0.695455	0.267951	2.59545	0.00944662	0.035261	1.61939	ENSG00000110104.13	protein_coding
CCDC88C	582.362	0.383718	0.129748	2.95742	0.0031023	0.0138335	1.3047	ENSG00000015133.19	protein_coding
CCDC92	138.032	1.11869	0.251655	4.44533	8.77577e-06	7.90471e-05	2.1715	ENSG00000119242.9	protein_coding
CCDC93	733.885	0.297203	0.118256	2.51321	0.0119638	0.0428408	1.22876	ENSG00000125633.11	protein_coding
CCM2L	19.1798	1.7975	0.686132	2.61976	0.00879918	0.033206	3.47617	ENSG00000101331.17	protein_coding
CCN1	292.758	2.2424	0.206181	10.8759	1.50249e-27	1.32311e-25	4.73183	ENSG00000142871.18	protein_coding
CCN2	172.275	2.96044	0.262147	11.293	1.42052e-29	1.36534e-27	7.78359	ENSG00000118523.6	protein_coding
CCNA2	543.855	0.555521	0.133804	4.15175	3.29938e-05	0.000263199	1.4697	ENSG00000145386.11	protein_coding
CCNB1IP1	242.035	1.19667	0.193392	6.18779	6.10135e-10	1.11962e-08	2.2921	ENSG00000100814.18	protein_coding
CCNC	356.376	0.787968	0.177184	4.44718	8.70047e-06	7.84137e-05	1.72664	ENSG00000112237.13	protein_coding
CCNF	910.131	0.406314	0.114836	3.53821	0.000402843	0.00239895	1.3253	ENSG00000162063.13	protein_coding
CCNG1	508.63	0.436833	0.136538	3.19936	0.00137734	0.00694085	1.35363	ENSG00000113328.19	protein_coding
CCNI	936.859	0.882135	0.109488	8.05694	7.82258e-16	2.84774e-14	1.8431	ENSG00000118816.11	protein_coding
CCNJ	129.613	1.31349	0.272339	4.82298	1.41427e-06	1.49819e-05	2.48541	ENSG00000107443.16	protein_coding
CCNY	424.993	0.464143	0.147745	3.14151	0.00168078	0.00820505	1.3795	ENSG00000108100.18	protein_coding
CCSER2	326.932	0.951993	0.171092	5.56423	2.63312e-08	3.7494e-07	1.93454	ENSG00000107771.17	protein_coding
CCT6A	1878.78	0.20921	0.0852016	2.45547	0.0140699	0.0489157	1.15606	ENSG00000146731.11	protein_coding
CDC20	798.144	0.363716	0.113784	3.19654	0.00139088	0.00699768	1.28674	ENSG00000117399.14	protein_coding
CDC25B	1046.22	0.271774	0.105302	2.58091	0.00985399	0.0365124	1.20729	ENSG00000101224.18	protein_coding
CDC26	54.28	1.0782	0.40677	2.65064	0.00803399	0.0308184	2.1114	ENSG00000176386.9	protein_coding
CDC42BPA	764.99	0.68824	0.120714	5.70142	1.18813e-08	1.80255e-07	1.61132	ENSG00000143776.18	protein_coding
CDC42SE1	2116.45	0.484425	0.0888181	5.45412	4.92154e-08	6.71092e-07	1.39903	ENSG00000197622.13	protein_coding
CDC6	641.843	0.30937	0.126444	2.4467	0.0144171	0.0499576	1.23917	ENSG00000094804.12	protein_coding
CDC73	700.57	0.528599	0.121246	4.35972	1.3023e-05	0.000113478	1.44253	ENSG00000134371.14	protein_coding
CDCA5	876.689	0.641815	0.119537	5.36916	7.91061e-08	1.03653e-06	1.56029	ENSG00000146670.10	protein_coding
CDCA7	115.013	0.922489	0.276666	3.3343	0.000855137	0.00461311	1.89538	ENSG00000144354.14	protein_coding
CDK2AP1	448.394	1.45301	0.152056	9.55574	1.22702e-21	7.29869e-20	2.73779	ENSG00000111328.7	protein_coding
CDK4	1797.79	0.498119	0.0865553	5.75492	8.66812e-09	1.33956e-07	1.41237	ENSG00000135446.17	protein_coding
CDK5RAP1	381.39	0.566541	0.155115	3.6524	0.000259801	0.00163483	1.48097	ENSG00000101391.21	protein_coding
CDK6	290.876	0.506666	0.178783	2.83398	0.00459729	0.0193194	1.42076	ENSG00000105810.10	protein_coding
CDK8	253.134	0.659045	0.187989	3.50576	0.000455299	0.00266007	1.57904	ENSG00000132964.12	protein_coding
CDKN2B-AS1	329.809	0.750205	0.166252	4.51244	6.40851e-06	5.96863e-05	1.68203	ENSG00000240498.9	lncRNA
CDS1	569.202	0.413058	0.132552	3.11618	0.00183207	0.00883419	1.3315	ENSG00000163624.6	protein_coding
CDS2	484.297	0.392055	0.147834	2.65199	0.00800191	0.0307344	1.31226	ENSG00000101290.14	protein_coding
CDV3	1455.89	1.04818	0.0932918	11.2355	2.72865e-29	2.56022e-27	2.06792	ENSG00000091527.16	protein_coding
CDYL	650.67	0.538974	0.126042	4.27614	1.90164e-05	0.000160383	1.45294	ENSG00000153046.18	protein_coding
CDYL2	535.565	1.07217	0.137708	7.78582	6.92646e-15	2.31808e-13	2.10259	ENSG00000166446.15	protein_coding
CEBPG	217.919	0.91115	0.205353	4.437	9.12227e-06	8.18408e-05	1.88054	ENSG00000153879.9	protein_coding
CECR2	139.977	3.0343	0.294854	10.2909	7.74835e-25	5.57704e-23	8.19248	ENSG00000099954.18	protein_coding
CENPJ	641.352	0.755788	0.127134	5.94479	2.76804e-09	4.58807e-08	1.68855	ENSG00000151849.16	protein_coding
CENPL	301.563	0.724275	0.177784	4.0739	4.62327e-05	0.000353942	1.65207	ENSG00000120334.15	protein_coding
CENPN	795.435	0.498283	0.114425	4.35466	1.33274e-05	0.000115648	1.41253	ENSG00000166451.14	protein_coding
CENPO	856.462	0.404167	0.113124	3.57278	0.000353218	0.00213406	1.32332	ENSG00000138092.11	protein_coding
CENPU	234.868	0.895694	0.195105	4.59084	4.4147e-06	4.2329e-05	1.8605	ENSG00000151725.12	protein_coding
CENPV	73.48	1.30543	0.359755	3.62867	0.000284887	0.00177147	2.47158	ENSG00000166582.10	protein_coding
CEP120	395.855	0.465741	0.156703	2.97213	0.00295742	0.013289	1.38103	ENSG00000168944.17	protein_coding
CEP128	323.216	0.431702	0.170814	2.52733	0.0114934	0.0415149	1.34882	ENSG00000100629.17	protein_coding
CEP135	381.597	0.482669	0.154609	3.12186	0.00179712	0.00867891	1.39733	ENSG00000174799.11	protein_coding
CEP170	379.887	0.575927	0.156469	3.68077	0.000232528	0.00148287	1.49063	ENSG00000143702.16	protein_coding
CEP20	214.934	0.554413	0.206142	2.68947	0.00715666	0.0280833	1.46857	ENSG00000133393.13	protein_coding
CEP290	620.71	0.405466	0.128724	3.1499	0.00163328	0.00802539	1.32452	ENSG00000198707.17	protein_coding
CEP55	541.865	0.72334	0.13864	5.21741	1.81438e-07	2.24844e-06	1.651	ENSG00000138180.16	protein_coding
CEP70	278.611	0.776763	0.186704	4.1604	3.17685e-05	0.000254455	1.71328	ENSG00000114107.9	protein_coding
CEP83	338.405	0.871434	0.16588	5.25339	1.49327e-07	1.88007e-06	1.82948	ENSG00000173588.15	protein_coding
CERCAM	530.737	0.746095	0.136633	5.46058	4.74587e-08	6.51648e-07	1.67725	ENSG00000167123.19	protein_coding
CERK	117.562	1.13495	0.274637	4.13255	3.58759e-05	0.00028261	2.19611	ENSG00000100422.14	protein_coding
CERS6	1085.75	0.771721	0.102586	7.5227	5.36577e-14	1.63916e-12	1.70731	ENSG00000172292.15	protein_coding
CFAP97	138.047	1.30899	0.259407	5.0461	4.50929e-07	5.24963e-06	2.47769	ENSG00000164323.14	protein_coding
CHCHD3	738.688	0.573676	0.120455	4.76258	1.91136e-06	1.98607e-05	1.48831	ENSG00000106554.13	protein_coding
CHCHD4	139.735	0.981133	0.249279	3.93588	8.28909e-05	0.000595266	1.97401	ENSG00000163528.13	protein_coding
CHD1	1669.99	0.381467	0.0924752	4.12508	3.70606e-05	0.000289631	1.30267	ENSG00000153922.11	protein_coding
CHD1L	93.3409	0.806006	0.304513	2.64687	0.00812403	0.0310898	1.74837	ENSG00000131778.19	protein_coding
CHD7	2037.83	0.336303	0.084403	3.98449	6.76241e-05	0.000497052	1.26252	ENSG00000171316.12	protein_coding
CHDH	366.409	0.493172	0.15938	3.09431	0.00197272	0.00941164	1.40754	ENSG00000016391.11	protein_coding
CHKA	610.555	0.799123	0.13312	6.00304	1.93651e-09	3.2929e-08	1.74004	ENSG00000110721.12	protein_coding
CHMP3	385.549	0.489924	0.161019	3.04264	0.00234512	0.0108788	1.40437	ENSG00000115561.16	protein_coding
CHN1	159.284	1.69908	0.24256	7.00478	2.47368e-12	6.07362e-11	3.24694	ENSG00000128656.15	protein_coding
CHPT1	402.363	0.864525	0.152783	5.6585	1.52702e-08	2.26652e-07	1.82074	ENSG00000111666.11	protein_coding
CHRAC1	109.026	0.683922	0.277669	2.46308	0.0137747	0.0480804	1.6065	ENSG00000104472.10	protein_coding
CHST11	32.9035	1.83937	0.566948	3.24433	0.00117725	0.00605055	3.57854	ENSG00000171310.11	protein_coding
CHST15	730.839	0.544604	0.131927	4.12806	3.65831e-05	0.000286326	1.45862	ENSG00000182022.18	protein_coding
CHUK	501.494	0.596918	0.137632	4.33707	1.44397e-05	0.000124583	1.51248	ENSG00000213341.11	protein_coding
CIAO1	1094.04	0.266008	0.104648	2.54192	0.0110246	0.0401248	1.20248	ENSG00000144021.3	protein_coding
CIBAR1	140.698	0.647269	0.253927	2.54903	0.0108022	0.039443	1.5662	ENSG00000188343.13	protein_coding
CIPC	354.206	0.91307	0.161661	5.64804	1.62284e-08	2.3997e-07	1.88305	ENSG00000198894.8	protein_coding
CIZ1	1004.67	0.791898	0.106614	7.42771	1.10496e-13	3.19619e-12	1.73135	ENSG00000148337.21	protein_coding
CLDN1	6.94052	3.64877	1.41057	2.58673	0.00968901	0.0359623	12.5426	ENSG00000163347.6	protein_coding
CLEC3A	380.152	2.24358	0.169156	13.2634	3.7752e-40	5.83416e-38	4.7357	ENSG00000166509.12	protein_coding
CLIC4	817.487	0.285568	0.113456	2.51698	0.0118365	0.0424566	1.21889	ENSG00000169504.15	protein_coding
CLIP1	1491.8	0.430011	0.0910328	4.72369	2.316e-06	2.36752e-05	1.34724	ENSG00000130779.22	protein_coding
CLIP4	49.7241	2.46517	0.45276	5.44477	5.18721e-08	7.03665e-07	5.52193	ENSG00000115295.20	protein_coding
CLMN	732.107	0.323618	0.122835	2.63457	0.0084243	0.0320367	1.25147	ENSG00000165959.12	protein_coding
CLNS1A	989.978	0.323607	0.10609	3.05032	0.00228597	0.0106483	1.25146	ENSG00000074201.9	protein_coding
CLOCK	688.675	0.588739	0.120903	4.86953	1.11864e-06	1.20692e-05	1.50393	ENSG00000134852.15	protein_coding
CLPTM1L	799.86	0.323346	0.125018	2.5864	0.00969853	0.0359882	1.25123	ENSG00000049656.14	protein_coding
CLTCL1	227.8	1.12215	0.202934	5.52965	3.20876e-08	4.51201e-07	2.17672	ENSG00000070371.16	protein_coding
CMC2	384.806	0.433582	0.155453	2.78916	0.00528451	0.0216532	1.35058	ENSG00000103121.9	protein_coding
CMPK1	430.424	0.887006	0.154053	5.75779	8.52221e-09	1.3196e-07	1.84933	ENSG00000162368.13	protein_coding
CMPK2	10.4198	2.84668	1.02119	2.78762	0.00530973	0.0217339	7.19343	ENSG00000134326.12	protein_coding
CMTM3	22.4224	2.15141	0.651087	3.30434	0.00095199	0.0050509	4.44263	ENSG00000140931.20	protein_coding
CNBP	1960.7	0.264207	0.0858755	3.07663	0.00209353	0.00988034	1.20098	ENSG00000169714.17	protein_coding
CNOT4	411.771	0.429079	0.153183	2.80108	0.00509319	0.0210113	1.34637	ENSG00000080802.19	protein_coding
CNOT6	1088.97	0.554395	0.106473	5.20692	1.91998e-07	2.3737e-06	1.46855	ENSG00000113300.13	protein_coding
CNOT7	413.269	0.706508	0.157263	4.49254	7.03788e-06	6.49393e-05	1.63185	ENSG00000198791.12	protein_coding
CNOT9	699.295	0.379131	0.119811	3.1644	0.00155403	0.00768867	1.30056	ENSG00000144580.14	protein_coding
CNPY2	282.288	0.448039	0.177517	2.52392	0.0116055	0.0418255	1.36418	ENSG00000257727.6	protein_coding
CNST	340.567	0.606564	0.167714	3.61665	0.000298444	0.00184702	1.52263	ENSG00000162852.14	protein_coding
COA1	865.983	0.340599	0.11324	3.00775	0.00263187	0.012011	1.26628	ENSG00000106603.19	protein_coding
COA7	262.078	0.922955	0.185743	4.96899	6.73031e-07	7.59383e-06	1.896	ENSG00000162377.6	protein_coding
COL27A1	140.804	0.643231	0.245748	2.61745	0.00885905	0.0334079	1.56182	ENSG00000196739.15	protein_coding
COL5A1	479.523	0.419062	0.142321	2.94449	0.00323492	0.0143478	1.33706	ENSG00000130635.16	protein_coding
COPRS	152.081	0.929495	0.256347	3.62592	0.000287937	0.00178902	1.90461	ENSG00000172301.11	protein_coding
CORO1C	1102.15	0.549314	0.108061	5.08336	3.70821e-07	4.40155e-06	1.46339	ENSG00000110880.11	protein_coding
COX20	124.543	0.734612	0.2699	2.72179	0.00649287	0.0258322	1.66395	ENSG00000203667.10	protein_coding
CPNE2	114.973	0.693846	0.272689	2.54446	0.0109446	0.0398706	1.61759	ENSG00000140848.17	protein_coding
CPSF6	1439.77	0.33517	0.0928438	3.61004	0.000306147	0.00188803	1.26153	ENSG00000111605.18	protein_coding
CPSF7	1293.51	0.238373	0.0955118	2.49575	0.0125691	0.0446736	1.17966	ENSG00000149532.16	protein_coding
CREB1	502.111	0.572162	0.146424	3.90757	9.3231e-05	0.000661386	1.48675	ENSG00000118260.15	protein_coding
CREBL2	201.469	0.582526	0.213954	2.72267	0.00647572	0.0257835	1.49747	ENSG00000111269.3	protein_coding
CRK	1064.46	0.479967	0.107677	4.45746	8.29362e-06	7.50903e-05	1.39471	ENSG00000167193.8	protein_coding
CRKL	1526.93	0.516244	0.0997747	5.1741	2.29016e-07	2.8006e-06	1.43023	ENSG00000099942.13	protein_coding
CRNDE	249.022	0.804854	0.207024	3.88773	0.000101185	0.00071014	1.74697	ENSG00000245694.10	lncRNA
CRTC3	257.337	1.01859	0.187794	5.424	5.82802e-08	7.82514e-07	2.02594	ENSG00000140577.16	protein_coding
CRYL1	164.874	0.644176	0.229647	2.80507	0.00503061	0.0207857	1.56285	ENSG00000165475.15	protein_coding
CS	2437.61	0.591544	0.0854823	6.92008	4.51383e-12	1.06355e-10	1.50686	ENSG00000062485.19	protein_coding
CSGALNACT2	93.7046	0.89737	0.302494	2.96657	0.00301143	0.0134856	1.86267	ENSG00000169826.8	protein_coding
CSMD3	87.5334	1.06956	0.335089	3.19187	0.00141354	0.00709834	2.09879	ENSG00000164796.18	protein_coding
CSNK1G3	389.633	0.384435	0.156841	2.45111	0.0142415	0.0494797	1.30535	ENSG00000151292.17	protein_coding
CSNK2A1	1012.2	0.322221	0.104725	3.07683	0.00209211	0.00987956	1.25025	ENSG00000101266.19	protein_coding
CSNK2A2	498.02	0.402835	0.138126	2.91642	0.00354068	0.0155291	1.3221	ENSG00000070770.10	protein_coding
CSPP1	859.146	0.723093	0.11198	6.45736	1.06543e-10	2.14215e-09	1.65072	ENSG00000104218.16	protein_coding
CSRNP1	177.175	0.588237	0.22257	2.64294	0.00821907	0.0314078	1.50341	ENSG00000144655.15	protein_coding
CSRNP2	453.172	0.364161	0.147665	2.46614	0.0136579	0.0477785	1.28713	ENSG00000110925.7	protein_coding
CTDNEP1	307.524	0.481437	0.18946	2.54111	0.0110502	0.0401946	1.39613	ENSG00000175826.12	protein_coding
CTDSP2	1513.97	0.543875	0.105733	5.14385	2.69165e-07	3.25621e-06	1.45788	ENSG00000175215.11	protein_coding
CTNNAL1	338.103	0.655356	0.16595	3.94913	7.84353e-05	0.000566625	1.57501	ENSG00000119326.15	protein_coding
CTNNBL1	504.121	0.666932	0.143018	4.66328	3.11213e-06	3.11075e-05	1.58769	ENSG00000132792.19	protein_coding
CTNND2	259.364	0.736658	0.184511	3.99249	6.53825e-05	0.000482502	1.66631	ENSG00000169862.19	protein_coding
CTPS1	1239.8	0.391437	0.103338	3.78792	0.000151916	0.00101813	1.3117	ENSG00000171793.16	protein_coding
CTTNBP2	75.0077	3.41509	0.421806	8.09636	5.66302e-16	2.09054e-14	10.6671	ENSG00000077063.11	protein_coding
CU104787.1	12.4391	3.50536	1.0399	3.37086	0.000749329	0.0041029	11.3559	ENSG00000279973.2	lncRNA
CUL1	1309.71	0.451159	0.0973024	4.63667	3.54071e-06	3.497e-05	1.36714	ENSG00000055130.17	protein_coding
CXADR	53.6277	2.16223	0.427713	5.05532	4.2967e-07	5.02067e-06	4.47605	ENSG00000154639.19	protein_coding
CXorf38	335.184	0.428677	0.164275	2.60952	0.00906696	0.034086	1.346	ENSG00000185753.13	protein_coding
CYB5R4	228.765	0.489151	0.195475	2.50237	0.0123365	0.0439557	1.40362	ENSG00000065615.14	protein_coding
CYBRD1	21.7794	2.7865	0.712403	3.91141	9.17605e-05	0.000652141	6.89952	ENSG00000071967.12	protein_coding
CYFIP2	592.951	1.01973	0.138503	7.36252	1.80468e-13	5.13487e-12	2.02754	ENSG00000055163.20	protein_coding
CYREN	456.724	0.494412	0.143283	3.45059	0.000559355	0.00317848	1.40875	ENSG00000122783.17	protein_coding
CYRIB	735.833	0.740386	0.118732	6.2358	4.49479e-10	8.39471e-09	1.67062	ENSG00000153310.19	protein_coding
DAB2IP	378.911	0.449975	0.157514	2.85674	0.00428018	0.0182003	1.36602	ENSG00000136848.17	protein_coding
DACH1	73.6137	2.35692	0.387565	6.08135	1.19175e-09	2.10364e-08	5.12275	ENSG00000276644.5	protein_coding
DACT3-AS1	12.6971	2.42678	0.897471	2.70403	0.00685051	0.0270774	5.37694	ENSG00000245598.6	lncRNA
DANCR	135.213	1.37478	0.257994	5.32872	9.89087e-08	1.2769e-06	2.59328	ENSG00000226950.8	lncRNA
DAP	512.254	0.84913	0.142727	5.94934	2.69218e-09	4.48592e-08	1.80141	ENSG00000112977.16	protein_coding
DBNDD1	299.693	1.49935	0.183337	8.17808	2.88402e-16	1.10342e-14	2.82715	ENSG00000003249.15	protein_coding
DCAF10	356.662	0.625122	0.162281	3.85209	0.000117112	0.000807542	1.54234	ENSG00000122741.16	protein_coding
DCAF12	398.06	0.482255	0.156156	3.0883	0.00201304	0.00956925	1.39693	ENSG00000198876.13	protein_coding
DCAF13	1408.59	0.231271	0.0935657	2.47175	0.0134453	0.0471499	1.17387	ENSG00000164934.14	protein_coding
DCAF17	153.958	0.668254	0.237317	2.81587	0.00486452	0.0202214	1.58915	ENSG00000115827.14	protein_coding
DCAF4	691.475	0.820575	0.126482	6.4877	8.71563e-11	1.78421e-09	1.76611	ENSG00000119599.17	protein_coding
DCAF6	654.596	0.494301	0.132053	3.74319	0.000181696	0.00119303	1.40864	ENSG00000143164.15	protein_coding
DCDC2	420.237	0.654821	0.151894	4.31102	1.625e-05	0.000138985	1.57442	ENSG00000146038.12	protein_coding
DCLRE1B	1169.64	0.57245	0.100425	5.70026	1.19626e-08	1.8114e-07	1.48705	ENSG00000118655.7	protein_coding
DCP2	1645.57	0.374374	0.0909984	4.11408	3.88733e-05	0.00030215	1.29628	ENSG00000172795.17	protein_coding
DCTD	189.912	1.18982	0.23321	5.10194	3.36192e-07	4.02079e-06	2.28125	ENSG00000129187.15	protein_coding
DCUN1D3	161.554	0.769632	0.233455	3.29671	0.000978248	0.00516505	1.70484	ENSG00000188215.10	protein_coding
DCUN1D4	409.294	0.52549	0.154756	3.3956	0.000684775	0.00379273	1.43942	ENSG00000109184.15	protein_coding
DCUN1D5	152.143	0.760059	0.238076	3.19251	0.00141041	0.00708713	1.69356	ENSG00000137692.12	protein_coding
DDAH1	214.563	0.603643	0.205856	2.93235	0.00336405	0.014837	1.51955	ENSG00000153904.21	protein_coding
DDHD1	1096.36	0.497799	0.101495	4.90465	9.35935e-07	1.02595e-05	1.41206	ENSG00000100523.16	protein_coding
DDHD2	304.688	0.915707	0.175209	5.22636	1.72883e-07	2.1611e-06	1.88649	ENSG00000085788.14	protein_coding
DDIAS	266.413	0.500807	0.182937	2.73759	0.00618909	0.0247925	1.415	ENSG00000165490.13	protein_coding
DDX10	343.201	0.615737	0.165191	3.72743	0.000193445	0.00126107	1.53234	ENSG00000178105.11	protein_coding
DDX20	447.861	0.406135	0.149573	2.71529	0.00662169	0.0263	1.32513	ENSG00000064703.13	protein_coding
DDX21	1437.28	0.62698	0.0946886	6.6215	3.55571e-11	7.64647e-10	1.54433	ENSG00000165732.13	protein_coding
DDX28	182.31	0.612168	0.217014	2.82087	0.00478942	0.0199618	1.52855	ENSG00000182810.7	protein_coding
DDX31	584.633	0.495522	0.135397	3.65976	0.000252454	0.00159369	1.40983	ENSG00000125485.17	protein_coding
DDX58	57.2364	2.57395	0.429541	5.99233	2.06859e-09	3.50614e-08	5.95438	ENSG00000107201.11	protein_coding
DDX60	77.0012	4.06801	0.462141	8.80253	1.33772e-18	6.1837e-17	16.7723	ENSG00000137628.18	protein_coding
DDX60L	52.4623	3.05987	0.504161	6.06924	1.28515e-09	2.26092e-08	8.339	ENSG00000181381.14	protein_coding
DEDD	191.22	0.728487	0.212608	3.42643	0.000611568	0.00344045	1.6569	ENSG00000158796.17	protein_coding
DEGS1	246.892	0.635657	0.189114	3.36124	0.000775934	0.00423513	1.55365	ENSG00000143753.13	protein_coding
DEK	1454.27	0.678471	0.0928977	7.30342	2.80554e-13	7.77218e-12	1.60044	ENSG00000124795.17	protein_coding
DENND10	155.176	0.976765	0.240274	4.06522	4.79873e-05	0.000365952	1.96805	ENSG00000119979.18	protein_coding
DENND11	732.257	0.920438	0.118772	7.74965	9.21465e-15	3.07734e-13	1.89269	ENSG00000257093.7	protein_coding
DENND1B	503.597	0.463979	0.141923	3.26922	0.00107845	0.00562361	1.37934	ENSG00000213047.13	protein_coding
DENND5A	637.706	0.704288	0.140236	5.02217	5.10908e-07	5.89133e-06	1.62934	ENSG00000184014.9	protein_coding
DENR	524.034	0.761549	0.136129	5.59433	2.21476e-08	3.197e-07	1.69531	ENSG00000139726.11	protein_coding
DEPDC1	363.893	0.454308	0.159398	2.85015	0.0043698	0.0185214	1.37013	ENSG00000024526.17	protein_coding
DEPDC1B	379.557	0.626898	0.157458	3.98136	6.85208e-05	0.000502837	1.54424	ENSG00000035499.13	protein_coding
DESI1	190.932	0.545069	0.215009	2.53509	0.0112417	0.0407269	1.45909	ENSG00000100418.8	protein_coding
DESI2	210.575	1.59036	0.213834	7.43736	1.02719e-13	2.99289e-12	3.01125	ENSG00000121644.19	protein_coding
DGKH	1277.77	0.606004	0.0984512	6.15537	7.49002e-10	1.35863e-08	1.52204	ENSG00000102780.17	protein_coding
DHRS3	48.0593	1.38732	0.424081	3.27135	0.00107034	0.00559039	2.61592	ENSG00000162496.9	protein_coding
DHTKD1	2020.95	0.414206	0.089002	4.6539	3.25711e-06	3.23719e-05	1.33257	ENSG00000181192.12	protein_coding
DICER1	3842.54	0.514558	0.0763356	6.74074	1.57582e-11	3.48382e-10	1.42856	ENSG00000100697.15	protein_coding
DIPK1A	38.0651	1.22525	0.478366	2.56132	0.0104276	0.0383504	2.33796	ENSG00000154511.12	protein_coding
DIXDC1	88.4463	1.07978	0.312728	3.45278	0.00055485	0.00315858	2.11371	ENSG00000150764.14	protein_coding
DKC1	868.256	0.442796	0.111914	3.95656	7.60369e-05	0.000551066	1.35924	ENSG00000130826.18	protein_coding
DLC1	634.565	1.64144	0.135958	12.0731	1.46459e-33	1.72286e-31	3.11977	ENSG00000164741.15	protein_coding
DLEU2	235.559	0.480251	0.194221	2.4727	0.0134095	0.0470766	1.39499	ENSG00000231607.13	lncRNA
DMRTA1	31.2464	1.60524	0.533812	3.00713	0.00263729	0.0120253	3.04246	ENSG00000176399.4	protein_coding
DNAAF2	108.805	0.70306	0.284974	2.4671	0.0136211	0.0477024	1.62795	ENSG00000165506.15	protein_coding
DNAJA1	1701.37	0.501179	0.087542	5.72501	1.03425e-08	1.5828e-07	1.41537	ENSG00000086061.16	protein_coding
DNAJC10	978.635	0.509695	0.107388	4.74629	2.07178e-06	2.13587e-05	1.42375	ENSG00000077232.19	protein_coding
DNAJC2	815.8	0.715453	0.113415	6.3083	2.8212e-10	5.39037e-09	1.642	ENSG00000105821.15	protein_coding
DNAJC21	581.391	0.684968	0.136104	5.03268	4.83667e-07	5.59768e-06	1.60767	ENSG00000168724.17	protein_coding
DNAJC22	498.103	0.884712	0.140182	6.31114	2.7698e-10	5.29858e-09	1.8464	ENSG00000178401.16	protein_coding
DNAJC27	99.5335	1.07359	0.293367	3.65953	0.000252674	0.00159444	2.10466	ENSG00000115137.12	protein_coding
DNAJC8	552.867	0.385612	0.143213	2.69257	0.00709032	0.0278715	1.30641	ENSG00000126698.11	protein_coding
DNAJC9	632.929	0.447722	0.128104	3.49498	0.000474102	0.00275665	1.36388	ENSG00000213551.7	protein_coding
DNTTIP2	395.164	0.490241	0.155511	3.15245	0.00161907	0.00796773	1.40468	ENSG00000067334.14	protein_coding
DOCK5	1322.2	0.346429	0.0977923	3.54249	0.000396363	0.00236467	1.27141	ENSG00000147459.18	protein_coding
DOCK8	641.829	0.37106	0.12821	2.89416	0.00380178	0.0164798	1.2933	ENSG00000107099.16	protein_coding
DONSON	253.004	0.558	0.189242	2.9486	0.00319215	0.0141661	1.47223	ENSG00000159147.18	protein_coding
DOP1A	1069.42	0.342104	0.110717	3.08988	0.00200237	0.00952425	1.2676	ENSG00000083097.14	protein_coding
DPH1	185.798	0.527912	0.214324	2.46315	0.0137723	0.0480804	1.44184	ENSG00000108963.19	protein_coding
DPH2	212.798	0.727117	0.207431	3.50534	0.00045602	0.00266133	1.65533	ENSG00000132768.14	protein_coding
DR1	254.955	0.519376	0.18507	2.80638	0.00501021	0.0207231	1.43333	ENSG00000117505.13	protein_coding
DRAIC	33.6281	2.36401	0.568318	4.15966	3.18725e-05	0.000255158	5.14799	ENSG00000245750.10	lncRNA
DRAM1	222.422	1.82104	0.209944	8.67394	4.17431e-18	1.86931e-16	3.53335	ENSG00000136048.14	protein_coding
DROSHA	1386.05	0.24803	0.0956106	2.59417	0.00948185	0.0353414	1.18758	ENSG00000113360.17	protein_coding
DSC2	124.971	2.70227	0.296055	9.12761	7.00264e-20	3.59553e-18	6.50826	ENSG00000134755.17	protein_coding
DSCAM-AS1	4849.73	0.429718	0.0701565	6.12513	9.06071e-10	1.62485e-08	1.34697	ENSG00000235123.5	lncRNA
DSTN	1342.94	0.413076	0.0966573	4.27361	1.92334e-05	0.00016178	1.33152	ENSG00000125868.16	protein_coding
DTD2	73.7107	1.07363	0.356399	3.01244	0.00259159	0.0118685	2.10472	ENSG00000129480.13	protein_coding
DTNA	834.16	0.620331	0.112526	5.51276	3.53245e-08	4.93635e-07	1.53723	ENSG00000134769.22	protein_coding
DTNB	393.703	0.618914	0.154008	4.01872	5.85161e-05	0.000437359	1.53572	ENSG00000138101.19	protein_coding
DTX3L	502.683	0.888131	0.140073	6.34051	2.29011e-10	4.4457e-09	1.85078	ENSG00000163840.10	protein_coding
DUBR	22.016	1.7198	0.65412	2.62918	0.00855908	0.0324593	3.29391	ENSG00000243701.7	lncRNA
DUSP1	236.819	0.509466	0.196842	2.5882	0.00964786	0.0358593	1.42352	ENSG00000120129.6	protein_coding
DUSP12	142.276	0.770866	0.251065	3.07038	0.00213783	0.0100563	1.70629	ENSG00000081721.12	protein_coding
DUSP3	361.041	0.698743	0.163348	4.27763	1.88891e-05	0.000159565	1.62309	ENSG00000108861.9	protein_coding
DUSP5	50.0681	1.12635	0.411707	2.73581	0.00622278	0.0249022	2.18306	ENSG00000138166.6	protein_coding
DUXAP8	206.748	0.634215	0.20487	3.09569	0.00196358	0.0093737	1.55209	ENSG00000271672.1	transcribed_processed_pseudogene
DYM	458.833	0.661431	0.143192	4.6192	3.85228e-06	3.76697e-05	1.58165	ENSG00000141627.14	protein_coding
DYNC2H1	647.857	0.525204	0.125159	4.19631	2.71301e-05	0.000220667	1.43914	ENSG00000187240.16	protein_coding
DYNLL1	525.183	0.486152	0.136808	3.55353	0.000380091	0.00227549	1.4007	ENSG00000088986.11	protein_coding
DYRK2	703.599	0.726242	0.120148	6.04454	1.49833e-09	2.60687e-08	1.65432	ENSG00000127334.11	protein_coding
E2F3	606.814	0.674209	0.127958	5.26897	1.37193e-07	1.737e-06	1.59572	ENSG00000112242.15	protein_coding
E2F4	585.348	0.369656	0.128545	2.87569	0.0040315	0.0173393	1.29204	ENSG00000205250.9	protein_coding
E2F6	504.466	0.74343	0.146534	5.07341	3.90745e-07	4.61026e-06	1.67415	ENSG00000169016.17	protein_coding
EBLN3P	476.105	0.362542	0.142251	2.5486	0.0108156	0.0394828	1.28569	ENSG00000281649.2	lncRNA
ECI2	133.669	0.782925	0.257036	3.04597	0.00231929	0.0107748	1.72062	ENSG00000198721.13	protein_coding
EDARADD	9.60016	2.67057	1.05215	2.53821	0.0111421	0.0404497	6.3668	ENSG00000186197.15	protein_coding
EDN1	100.169	2.3005	0.31989	7.19155	6.40606e-13	1.69427e-11	4.92629	ENSG00000078401.7	protein_coding
EDRF1	788.176	0.284418	0.116212	2.4474	0.0143891	0.0498927	1.21792	ENSG00000107938.18	protein_coding
EEF1A1	33652.7	0.266043	0.058333	4.56075	5.09702e-06	4.83129e-05	1.2025	ENSG00000156508.19	protein_coding
EFCAB13	82.4834	1.55223	0.329036	4.71749	2.38773e-06	2.4361e-05	2.93269	ENSG00000178852.16	protein_coding
EFCAB14	728.258	0.602396	0.118617	5.07848	3.8047e-07	4.49913e-06	1.51824	ENSG00000159658.15	protein_coding
EGR1	935.912	0.9218	0.109473	8.42033	3.75418e-17	1.5614e-15	1.89448	ENSG00000120738.8	protein_coding
EGR2	16.3275	3.83824	0.997115	3.84935	0.000118432	0.000815575	14.303	ENSG00000122877.16	protein_coding
EGR3	148.405	1.73274	0.254529	6.80764	9.92106e-12	2.22772e-10	3.32359	ENSG00000179388.9	protein_coding
EHF	22.2999	2.36101	0.675813	3.49359	0.000476575	0.00276898	5.13731	ENSG00000135373.13	protein_coding
EI24	433.628	1.50932	0.158436	9.52636	1.62892e-21	9.40535e-20	2.84676	ENSG00000149547.15	protein_coding
EID3	47.4398	2.04885	0.446483	4.58886	4.4568e-06	4.26807e-05	4.13775	ENSG00000255150.2	protein_coding
EIF1AX	405.978	0.421231	0.159475	2.64136	0.00825741	0.0315161	1.33907	ENSG00000173674.11	protein_coding
EIF2AK1	1557.11	0.270259	0.0902743	2.99375	0.00275568	0.0124785	1.20602	ENSG00000086232.13	protein_coding
EIF2AK2	934.095	1.27908	0.111899	11.4306	2.94064e-30	2.99054e-28	2.42683	ENSG00000055332.19	protein_coding
EIF2AK4	536.353	0.593522	0.139423	4.25698	2.07211e-05	0.000173093	1.50893	ENSG00000128829.12	protein_coding
EIF2B1	640.895	0.320682	0.127485	2.51545	0.0118881	0.0425989	1.24892	ENSG00000111361.13	protein_coding
EIF2S1	1250.04	0.331595	0.0975219	3.40021	0.000673341	0.00373465	1.2584	ENSG00000134001.15	protein_coding
EIF2S2	811.463	0.554991	0.115165	4.8191	1.44205e-06	1.52353e-05	1.46916	ENSG00000125977.7	protein_coding
EIF3L	935.499	0.382528	0.119345	3.20523	0.00134954	0.0068182	1.30362	ENSG00000100129.18	protein_coding
EIF3M	1370.16	0.339994	0.0944244	3.6007	0.000317364	0.00194881	1.26575	ENSG00000149100.13	protein_coding
EIF4B	7353.24	0.194923	0.0654827	2.97672	0.00291354	0.0131068	1.14466	ENSG00000063046.18	protein_coding
EIF4EBP2	847.338	1.2318	0.119105	10.3422	4.54011e-25	3.3599e-23	2.3486	ENSG00000148730.7	protein_coding
EIF4G2	6157.65	0.26455	0.066744	3.96365	7.38117e-05	0.000537411	1.20126	ENSG00000110321.19	protein_coding
EIF4H	2189.71	0.249538	0.0951268	2.62321	0.00871054	0.0329109	1.18883	ENSG00000106682.16	protein_coding
EIF5	3453.61	0.437463	0.0775038	5.64441	1.65751e-08	2.44638e-07	1.35422	ENSG00000100664.11	protein_coding
ELF5	35.0811	1.57452	0.510587	3.08374	0.00204416	0.00969377	2.97836	ENSG00000135374.11	protein_coding
ELK3	83.2072	0.914615	0.319611	2.86165	0.00421439	0.0179787	1.88507	ENSG00000111145.8	protein_coding
ELK4	1271.22	0.810329	0.0984355	8.23208	1.83986e-16	7.16091e-15	1.75361	ENSG00000158711.14	protein_coding
ELOVL7	334.646	0.545082	0.168408	3.23668	0.00120931	0.00619913	1.4591	ENSG00000164181.14	protein_coding
EMB	306.01	0.673695	0.178422	3.77586	0.000159459	0.00106372	1.59515	ENSG00000170571.12	protein_coding
EMC8	405.308	0.574672	0.15429	3.72462	0.000195613	0.00127363	1.48934	ENSG00000131148.9	protein_coding
EMG1	432.609	0.402281	0.161619	2.48907	0.0128079	0.0453076	1.3216	ENSG00000126749.16	protein_coding
ENAH	737.089	0.991766	0.12219	8.11659	4.79456e-16	1.79092e-14	1.98862	ENSG00000154380.17	protein_coding
ENSA	1585.24	0.304352	0.0933651	3.25981	0.00111487	0.00578272	1.23486	ENSG00000143420.19	protein_coding
ENTPD1-AS1	224.673	0.99144	0.200542	4.94379	7.66167e-07	8.53662e-06	1.98817	ENSG00000226688.7	lncRNA
ENTPD5	256.627	0.495267	0.197405	2.50889	0.0121112	0.0432607	1.40958	ENSG00000187097.13	protein_coding
ENTR1	557.953	0.585777	0.132275	4.42846	9.49067e-06	8.48562e-05	1.50085	ENSG00000165689.17	protein_coding
EPAS1	276.939	2.34316	0.203593	11.5091	1.18757e-30	1.25636e-28	5.07413	ENSG00000116016.14	protein_coding
EPB41	666.403	0.319649	0.125296	2.55115	0.0107367	0.0392402	1.24803	ENSG00000159023.22	protein_coding
EPB41L4A-AS1	91.3873	0.904432	0.304386	2.97133	0.0029651	0.0133109	1.87181	ENSG00000224032.7	lncRNA
EPB41L4B	439.449	0.432459	0.148134	2.91938	0.00350724	0.0154082	1.34953	ENSG00000095203.15	protein_coding
EPB41L5	1290.7	0.818257	0.097387	8.40211	4.38509e-17	1.81901e-15	1.76327	ENSG00000115109.14	protein_coding
EPC2	376.216	0.475802	0.155503	3.05976	0.00221515	0.0103642	1.39069	ENSG00000135999.12	protein_coding
EPHX4	13.8613	2.60136	0.893693	2.9108	0.00360503	0.0157629	6.0686	ENSG00000172031.7	protein_coding
EPOP	58.7973	1.53617	0.400398	3.83661	0.000124745	0.00085568	2.90023	ENSG00000273604.2	protein_coding
EPS15	1249.37	0.350002	0.0998823	3.50414	0.000458087	0.0026724	1.27456	ENSG00000085832.17	protein_coding
EPS8	586.383	0.455544	0.129274	3.52387	0.000425292	0.00251647	1.3713	ENSG00000151491.14	protein_coding
ERAP1	401.538	0.494373	0.151838	3.25593	0.0011302	0.00585071	1.40871	ENSG00000164307.13	protein_coding
ERC1	961.039	0.541829	0.110104	4.92105	8.60812e-07	9.50209e-06	1.45582	ENSG00000082805.20	protein_coding
ERC2	100.82	1.30686	0.303461	4.30651	1.65851e-05	0.000141697	2.47402	ENSG00000187672.14	protein_coding
ERGIC1	865.752	0.372914	0.113019	3.29957	0.000968329	0.00512035	1.29497	ENSG00000113719.16	protein_coding
ERVK13-1	369.049	0.451269	0.161816	2.78879	0.00529061	0.0216669	1.36724	ENSG00000260565.7	lncRNA
ESCO1	378.1	0.478423	0.155744	3.07185	0.00212736	0.010016	1.39322	ENSG00000141446.11	protein_coding
ESD	689.111	0.720488	0.124128	5.80441	6.45922e-09	1.01512e-07	1.64774	ENSG00000139684.15	protein_coding
ESF1	241.286	0.68587	0.195817	3.50261	0.000460721	0.00268578	1.60867	ENSG00000089048.15	protein_coding
ESPL1	1802.02	0.239129	0.0881854	2.71167	0.00669461	0.0265277	1.18028	ENSG00000135476.12	protein_coding
ESRP1	2707.61	0.304817	0.0773054	3.94302	8.04634e-05	0.000580212	1.23526	ENSG00000104413.18	protein_coding
ESYT2	1547.32	0.22728	0.0903883	2.51449	0.0119206	0.0427054	1.17063	ENSG00000117868.17	protein_coding
ETF1	1750.15	0.561213	0.0967413	5.80117	6.58538e-09	1.03186e-07	1.47551	ENSG00000120705.13	protein_coding
ETNK2	81.895	2.1074	0.345075	6.10708	1.01472e-09	1.81145e-08	4.30915	ENSG00000143845.15	protein_coding
ETS2	262.771	0.795451	0.184062	4.32164	1.54875e-05	0.000132896	1.73562	ENSG00000157557.13	protein_coding
ETV5	27.1715	1.6432	0.574914	2.85817	0.00426086	0.0181328	3.12359	ENSG00000244405.8	protein_coding
EXOC5	742.425	0.610377	0.126977	4.80697	1.53236e-06	1.61353e-05	1.52666	ENSG00000070367.16	protein_coding
EXOSC2	1170.67	0.497119	0.102675	4.84166	1.28757e-06	1.37042e-05	1.41139	ENSG00000130713.16	protein_coding
EYA2	54.3901	1.38305	0.398616	3.46963	0.000521185	0.00299724	2.60819	ENSG00000064655.19	protein_coding
EYA4	13.1814	3.19462	0.958068	3.33443	0.00085473	0.0046125	9.15536	ENSG00000112319.19	protein_coding
F2RL1	115.76	0.855648	0.277302	3.08561	0.00203133	0.00964163	1.80957	ENSG00000164251.5	protein_coding
F7	13.4797	2.05693	0.837358	2.45645	0.0140319	0.0488267	4.16099	ENSG00000057593.14	protein_coding
FAHD1	193.918	0.663176	0.21738	3.05077	0.00228258	0.0106388	1.58357	ENSG00000180185.11	protein_coding
FAM102B	1392.54	1.46665	0.106243	13.8047	2.38879e-43	4.27892e-41	2.76379	ENSG00000162636.16	protein_coding
FAM107B	141.794	1.68306	0.255003	6.60014	4.10782e-11	8.75021e-10	3.21107	ENSG00000065809.14	protein_coding
FAM120AOS	528.76	0.350705	0.137124	2.55757	0.0105406	0.0387028	1.27518	ENSG00000188938.17	protein_coding
FAM133A	21.3695	3.97834	0.856192	4.64655	3.37525e-06	3.34828e-05	15.7616	ENSG00000179083.6	protein_coding
FAM133B	238.432	0.516703	0.191404	2.69954	0.00694354	0.0273696	1.43068	ENSG00000234545.8	protein_coding
FAM136A	479.996	0.652838	0.141019	4.62943	3.66673e-06	3.59892e-05	1.57226	ENSG00000035141.8	protein_coding
FAM149A	48.2335	2.17303	0.448373	4.84649	1.25666e-06	1.34024e-05	4.50971	ENSG00000109794.13	protein_coding
FAM160B1	907.848	0.283302	0.110982	2.55268	0.0106898	0.0391227	1.21698	ENSG00000151553.15	protein_coding
FAM169A	99.6034	1.04431	0.297125	3.51471	0.000440239	0.00259033	2.06238	ENSG00000198780.12	protein_coding
FAM171B	183.298	0.690861	0.235322	2.93581	0.00332674	0.0147013	1.61425	ENSG00000144369.13	protein_coding
FAM177A1	363.664	1.00607	0.16282	6.17905	6.44867e-10	1.17749e-08	2.00844	ENSG00000151327.13	protein_coding
FAM199X	618.494	0.438702	0.127409	3.44326	0.000574749	0.00325189	1.35538	ENSG00000123575.9	protein_coding
FAM20B	1235.25	0.590166	0.0992596	5.94568	2.75316e-09	4.57257e-08	1.50542	ENSG00000116199.12	protein_coding
FAM210B	224.52	0.785726	0.203751	3.85631	0.000115111	0.000795832	1.72396	ENSG00000124098.10	protein_coding
FAM217B	430.638	0.447285	0.146915	3.04452	0.00233048	0.0108236	1.36347	ENSG00000196227.11	protein_coding
FAM220A	151.199	1.1781	0.241499	4.87828	1.07015e-06	1.16256e-05	2.26278	ENSG00000178397.13	protein_coding
FAM234B	1132.76	1.27596	0.112129	11.3794	5.29924e-30	5.32051e-28	2.42159	ENSG00000084444.14	protein_coding
FAM3C	113.405	0.834171	0.277339	3.00776	0.00263178	0.012011	1.78283	ENSG00000196937.11	protein_coding
FAM53C	484.745	0.500076	0.150506	3.32264	0.000891711	0.00476799	1.41429	ENSG00000120709.11	protein_coding
FAM8A1	171.515	0.700102	0.247203	2.83209	0.00462454	0.019408	1.62462	ENSG00000137414.6	protein_coding
FAM91A1	2360.1	0.298437	0.0884535	3.37394	0.000740992	0.0040627	1.22981	ENSG00000176853.16	protein_coding
FAR2	53.524	2.5977	0.447587	5.80378	6.48364e-09	1.01693e-07	6.0532	ENSG00000064763.11	protein_coding
FAT1	796.782	0.538795	0.120781	4.46092	8.16098e-06	7.41023e-05	1.45276	ENSG00000083857.14	protein_coding
FBXO17	64.0374	1.00899	0.36261	2.78257	0.00539308	0.0220065	2.0125	ENSG00000269190.6	protein_coding
FBXO2	26.5729	1.54505	0.581421	2.65736	0.00787542	0.0303373	2.91814	ENSG00000116661.11	protein_coding
FBXO27	103.336	1.33647	0.294327	4.54077	5.60489e-06	5.27147e-05	2.52533	ENSG00000161243.9	protein_coding
FBXO45	451.351	0.474828	0.144213	3.29255	0.000992831	0.00523411	1.38975	ENSG00000174013.8	protein_coding
FBXO7	868.148	0.348307	0.114847	3.03279	0.00242305	0.0111836	1.27307	ENSG00000100225.18	protein_coding
FBXW11	948.473	0.307695	0.107929	2.8509	0.00435963	0.0184882	1.23773	ENSG00000072803.18	protein_coding
FBXW2	1390.42	0.38903	0.106115	3.66612	0.000246254	0.0015608	1.30951	ENSG00000119402.17	protein_coding
FECH	303.265	0.665463	0.180796	3.68075	0.000232549	0.00148287	1.58608	ENSG00000066926.12	protein_coding
FEM1B	1272.21	0.386126	0.099394	3.8848	0.000102412	0.000717478	1.30688	ENSG00000169018.6	protein_coding
FEM1C	353.253	0.707039	0.161879	4.36769	1.25566e-05	0.000109961	1.63245	ENSG00000145780.8	protein_coding
FERMT2	512.968	0.560655	0.139605	4.01601	5.9192e-05	0.000441782	1.47494	ENSG00000073712.15	protein_coding
FEZ2	418.207	0.435868	0.149899	2.90775	0.00364045	0.0158871	1.35272	ENSG00000171055.15	protein_coding
FGD5-AS1	1128.17	0.752946	0.105349	7.14718	8.85796e-13	2.31556e-11	1.68523	ENSG00000225733.6	lncRNA
FGF12	98.5614	0.995247	0.298991	3.32869	0.000872556	0.00468305	1.99342	ENSG00000114279.14	protein_coding
FGFR1	240.548	1.548	0.202587	7.64115	2.15292e-14	6.85585e-13	2.92411	ENSG00000077782.21	protein_coding
FGFR1OP2	188.91	0.915599	0.218182	4.1965	2.71077e-05	0.000220599	1.88635	ENSG00000111790.14	protein_coding
FGFR2	180.54	1.67055	0.234982	7.10925	1.16674e-12	2.97702e-11	3.18336	ENSG00000066468.23	protein_coding
FHL1	168.743	0.994457	0.231423	4.29714	1.73017e-05	0.00014726	1.99233	ENSG00000022267.19	protein_coding
FHL2	24.4652	1.75296	0.644426	2.72019	0.00652442	0.0259381	3.3705	ENSG00000115641.19	protein_coding
FIGN	738.202	0.318595	0.122815	2.5941	0.00948387	0.0353414	1.24712	ENSG00000182263.14	protein_coding
FKBP1A	318.814	0.423562	0.168043	2.52055	0.011717	0.0421487	1.34124	ENSG00000088832.18	protein_coding
FKTN	562.198	0.416077	0.131146	3.17262	0.00151073	0.0075027	1.33429	ENSG00000106692.15	protein_coding
FLJ20021	20.9181	1.87178	0.674931	2.7733	0.00554912	0.022544	3.65985	ENSG00000254531.1	lncRNA
FLOT1	779.646	0.68539	0.116598	5.87822	4.14692e-09	6.71819e-08	1.60814	ENSG00000137312.15	protein_coding
FLT3	52.3358	2.31473	0.438197	5.28241	1.27498e-07	1.62339e-06	4.97513	ENSG00000122025.15	protein_coding
FMNL3	342.704	0.665375	0.172181	3.86439	0.000111369	0.000772332	1.58598	ENSG00000161791.14	protein_coding
FNIP2	199.357	0.535351	0.208797	2.56397	0.0103481	0.0381204	1.44929	ENSG00000052795.13	protein_coding
FOS	1816.16	0.239061	0.0854732	2.79692	0.0051593	0.0212395	1.18022	ENSG00000170345.10	protein_coding
FOSB	221.245	1.77939	0.223133	7.97455	1.52933e-15	5.39303e-14	3.4328	ENSG00000125740.14	protein_coding
FOXA1	1931.73	0.541841	0.0857439	6.3193	2.62752e-10	5.04478e-09	1.45583	ENSG00000129514.8	protein_coding
FOXM1	859.865	0.89177	0.115251	7.73764	1.01276e-14	3.35382e-13	1.85545	ENSG00000111206.13	protein_coding
FOXN3	255.064	0.778708	0.195626	3.98059	6.87431e-05	0.000503765	1.71559	ENSG00000053254.16	protein_coding
FRMD4A	105.615	1.33009	0.288212	4.61498	3.93135e-06	3.8324e-05	2.51419	ENSG00000151474.23	protein_coding
FRS2	605.777	0.982626	0.133825	7.34261	2.09472e-13	5.89959e-12	1.97606	ENSG00000166225.9	protein_coding
FSD1L	90.5686	2.01464	0.329302	6.11792	9.48028e-10	1.6943e-08	4.04081	ENSG00000106701.13	protein_coding
FSTL3	74.146	0.84916	0.343508	2.47203	0.013435	0.0471399	1.80145	ENSG00000070404.10	protein_coding
FTH1	4214.06	1.40493	0.0735246	19.1083	2.15555e-81	9.70797e-79	2.64804	ENSG00000167996.16	protein_coding
FTL	589.326	1.00685	0.138951	7.24608	4.29017e-13	1.15798e-11	2.00952	ENSG00000087086.15	protein_coding
FURIN	47.5433	1.29137	0.427469	3.02096	0.00251974	0.0115832	2.4476	ENSG00000140564.13	protein_coding
FUT9	237.897	0.589319	0.205476	2.86806	0.00412991	0.0176806	1.50454	ENSG00000172461.11	protein_coding
FYN	16.0932	1.98138	0.767856	2.58041	0.0098684	0.0365497	3.94871	ENSG00000010810.17	protein_coding
FYTTD1	595.951	0.430385	0.135655	3.17265	0.00151055	0.0075027	1.34759	ENSG00000122068.13	protein_coding
FZD3	369.182	0.485303	0.158185	3.06795	0.00215533	0.0101224	1.39988	ENSG00000104290.11	protein_coding
GAB1	294.896	0.710141	0.18432	3.85276	0.000116794	0.000806055	1.63596	ENSG00000109458.8	protein_coding
GAB2	365.196	0.772793	0.160995	4.8001	1.58586e-06	1.66431e-05	1.70857	ENSG00000033327.13	protein_coding
GABBR1	340.225	0.599303	0.169547	3.53472	0.000408204	0.00242812	1.51498	ENSG00000204681.11	protein_coding
GABBR2	212.41	2.93629	0.259053	11.3347	8.83136e-30	8.64651e-28	7.6544	ENSG00000136928.7	protein_coding
GABPB1-AS1	584.252	0.522842	0.131732	3.96899	7.21779e-05	0.000526244	1.43678	ENSG00000244879.8	lncRNA
GALNT1	459.194	0.499778	0.143617	3.47994	0.000501529	0.00289901	1.414	ENSG00000141429.13	protein_coding
GALNT11	363.759	0.518605	0.160384	3.23353	0.00122272	0.0062527	1.43257	ENSG00000178234.13	protein_coding
GALNT14	43.0082	1.76087	0.466478	3.77482	0.000160121	0.00106686	3.38903	ENSG00000158089.15	protein_coding
GALNT16	37.9918	1.79093	0.494542	3.62138	0.000293036	0.00181641	3.46037	ENSG00000100626.17	protein_coding
GALNT6	884.037	1.65208	0.121237	13.6269	2.77269e-42	4.80285e-40	3.14287	ENSG00000139629.16	protein_coding
GARS1	1527.1	0.548336	0.0980269	5.59374	2.22234e-08	3.20501e-07	1.4624	ENSG00000106105.15	protein_coding
GAS5	1810.08	0.485884	0.0857512	5.66621	1.45989e-08	2.17301e-07	1.40044	ENSG00000234741.8	lncRNA
GATC	254.544	0.479575	0.187547	2.5571	0.010555	0.0387377	1.39433	ENSG00000257218.6	protein_coding
GBP1	12.0283	5.50739	1.58949	3.46488	0.000530461	0.0030406	45.4872	ENSG00000117228.11	protein_coding
GCA	353.71	0.411062	0.161983	2.53768	0.0111589	0.0405015	1.32966	ENSG00000115271.11	protein_coding
GCC1	349.695	0.427328	0.167316	2.55403	0.0106485	0.0390287	1.34474	ENSG00000179562.3	protein_coding
GCH1	236.436	0.614658	0.194799	3.15535	0.00160304	0.00790616	1.5312	ENSG00000131979.20	protein_coding
GCLC	704.372	0.608461	0.119789	5.07943	3.78569e-07	4.48001e-06	1.52463	ENSG00000001084.13	protein_coding
GCLM	182.481	0.630955	0.217525	2.90061	0.00372436	0.016195	1.54859	ENSG00000023909.10	protein_coding
GCNT2	67.549	1.31712	0.373082	3.53038	0.000414957	0.0024655	2.49169	ENSG00000111846.19	protein_coding
GCOM1	24.5609	2.02687	0.61472	3.29722	0.00097647	0.00515821	4.07519	ENSG00000137878.17	protein_coding
GDAP1	190.429	0.841581	0.213475	3.94229	8.07074e-05	0.000581174	1.79201	ENSG00000104381.14	protein_coding
GDAP2	504.272	0.41433	0.141831	2.92129	0.00348581	0.0153312	1.33268	ENSG00000196505.11	protein_coding
GDE1	810.64	0.551979	0.11371	4.85426	1.20834e-06	1.29133e-05	1.4661	ENSG00000006007.12	protein_coding
GDNF	73.6497	3.88953	0.46584	8.34951	6.85453e-17	2.77758e-15	14.8206	ENSG00000168621.15	protein_coding
GDNF-AS1	9.99778	2.45238	0.997342	2.45891	0.0139359	0.0485559	5.47316	ENSG00000248587.8	lncRNA
GEM	14.0698	2.37944	0.839122	2.83563	0.00457354	0.019235	5.20335	ENSG00000164949.8	protein_coding
GET1	251.457	0.485918	0.193792	2.50743	0.0121614	0.0434203	1.40048	ENSG00000182093.16	protein_coding
GFOD1	174.761	0.58697	0.229556	2.55698	0.0105586	0.0387419	1.50209	ENSG00000145990.11	protein_coding
GFOD2	285.799	0.642441	0.176253	3.64498	0.000267409	0.00167601	1.56097	ENSG00000141098.13	protein_coding
GHR	46.3288	2.86087	0.494874	5.781	7.42566e-09	1.16122e-07	7.26453	ENSG00000112964.14	protein_coding
GINS1	607.314	0.523223	0.129364	4.04457	5.24194e-05	0.000396491	1.43716	ENSG00000101003.10	protein_coding
GINS2	734.573	0.643628	0.120094	5.35936	8.35166e-08	1.08889e-06	1.56225	ENSG00000131153.9	protein_coding
GJB7	29.487	1.94885	0.56371	3.45718	0.000545858	0.00311414	3.86066	ENSG00000164411.12	protein_coding
GLI3	295.542	1.17726	0.179656	6.55287	5.64433e-11	1.17999e-09	2.26147	ENSG00000106571.15	protein_coding
GLO1	1566.69	0.465775	0.0928305	5.01748	5.23546e-07	6.01944e-06	1.38106	ENSG00000124767.7	protein_coding
GLRX5	231.126	1.0675	0.198745	5.37123	7.82011e-08	1.02553e-06	2.09581	ENSG00000182512.5	protein_coding
GLS	609.285	0.4683	0.127901	3.66143	0.000250811	0.00158522	1.38348	ENSG00000115419.13	protein_coding
GLTP	279.669	0.823296	0.18412	4.47152	7.76672e-06	7.08899e-05	1.76944	ENSG00000139433.11	protein_coding
GMEB1	250.404	0.640616	0.188455	3.39931	0.000675567	0.00374568	1.55899	ENSG00000162419.13	protein_coding
GMFB	464.724	0.648721	0.152062	4.26616	1.98864e-05	0.000166917	1.56778	ENSG00000197045.13	protein_coding
GMPR	55.4673	1.13757	0.391152	2.90826	0.00363444	0.0158741	2.20011	ENSG00000137198.10	protein_coding
GNA13	1809.18	0.6979	0.0914531	7.63124	2.32509e-14	7.35278e-13	1.62214	ENSG00000120063.10	protein_coding
GNAI1	8.48385	2.85834	1.1326	2.52369	0.011613	0.0418316	7.25178	ENSG00000127955.17	protein_coding
GNAS	10840.3	0.399122	0.0605219	6.59468	4.26174e-11	9.05362e-10	1.31871	ENSG00000087460.28	protein_coding
GNAZ	58.2039	1.0729	0.389548	2.75421	0.00588344	0.023731	2.10365	ENSG00000128266.9	protein_coding
GNB4	74.531	2.07726	0.372481	5.57684	2.44933e-08	3.50034e-07	4.22006	ENSG00000114450.11	protein_coding
GNB5	318.582	0.600401	0.16924	3.54762	0.000388723	0.00232452	1.51614	ENSG00000069966.19	protein_coding
GNG12	222.094	0.796809	0.207713	3.8361	0.000125003	0.000856704	1.73725	ENSG00000172380.6	protein_coding
GNL1	567.217	0.332786	0.133947	2.48446	0.0129748	0.0457542	1.25944	ENSG00000204590.12	protein_coding
GNL2	787.002	0.325639	0.114316	2.84858	0.00439149	0.0185984	1.25322	ENSG00000134697.13	protein_coding
GNPNAT1	570.592	0.521006	0.14911	3.49411	0.00047564	0.00276457	1.43496	ENSG00000100522.10	protein_coding
GNPTAB	1122.38	0.770668	0.108122	7.1278	1.01989e-12	2.63118e-11	1.70606	ENSG00000111670.16	protein_coding
GOT2	1207.99	0.26638	0.108052	2.4653	0.01369	0.047848	1.20279	ENSG00000125166.13	protein_coding
GPATCH4	233.008	1.14216	0.216366	5.27884	1.30007e-07	1.65266e-06	2.20711	ENSG00000160818.17	protein_coding
GPBP1L1	1155.73	0.303319	0.0990613	3.06193	0.00219914	0.0102979	1.23398	ENSG00000159592.11	protein_coding
GPCPD1	271.529	0.446533	0.180503	2.47383	0.0133675	0.0469813	1.36276	ENSG00000125772.14	protein_coding
GPR137C	182.315	0.569192	0.218044	2.61044	0.00904262	0.0340181	1.48369	ENSG00000180998.12	protein_coding
GPR157	201.96	0.569726	0.22637	2.51679	0.011843	0.0424566	1.48424	ENSG00000180758.12	protein_coding
GPR160	131.816	1.33213	0.276889	4.81107	1.50122e-06	1.58286e-05	2.51774	ENSG00000173890.17	protein_coding
GPR161	26.8084	1.51558	0.571107	2.65376	0.00796005	0.0306035	2.85914	ENSG00000143147.14	protein_coding
GPR179	227.481	2.86037	0.234562	12.1945	3.32489e-34	4.03155e-32	7.26202	ENSG00000277399.5	protein_coding
GPSM2	998.631	0.387969	0.10554	3.67604	0.000236879	0.00150744	1.30855	ENSG00000121957.15	protein_coding
GPT2	271.495	0.675066	0.18649	3.61986	0.000294768	0.00182642	1.59667	ENSG00000166123.14	protein_coding
GPX2	73.2085	1.49539	0.356503	4.19459	2.73367e-05	0.000222118	2.81939	ENSG00000176153.12	protein_coding
GPX3	254.777	1.90379	0.209968	9.06701	1.22327e-19	6.20012e-18	3.74194	ENSG00000211445.12	protein_coding
GRB10	131.454	1.45313	0.264737	5.48895	4.04339e-08	5.59578e-07	2.73801	ENSG00000106070.20	protein_coding
GRHL1	707.826	0.66497	0.120781	5.50556	3.67988e-08	5.12421e-07	1.58554	ENSG00000134317.18	protein_coding
GRHL3	66.5677	0.982123	0.362604	2.70853	0.00675824	0.0267462	1.97537	ENSG00000158055.16	protein_coding
GRIK3	60.2484	1.31575	0.380394	3.45892	0.000542338	0.0030963	2.48932	ENSG00000163873.10	protein_coding
GRIP1	235.47	0.624777	0.193583	3.22745	0.00124901	0.0063695	1.54197	ENSG00000155974.13	protein_coding
GRK3	167.046	0.74166	0.22708	3.26608	0.00109049	0.00567493	1.6721	ENSG00000100077.15	protein_coding
GRPEL1	387.553	0.651021	0.16304	3.99302	6.52374e-05	0.000481656	1.57028	ENSG00000109519.13	protein_coding
GRPEL2	231.331	0.73824	0.195867	3.76908	0.000163849	0.00108793	1.66814	ENSG00000164284.15	protein_coding
GRSF1	1155.87	0.252965	0.102891	2.45857	0.0139493	0.0485821	1.19165	ENSG00000132463.14	protein_coding
GSE1	4944.2	0.30234	0.0694252	4.3549	1.33129e-05	0.000115648	1.23314	ENSG00000131149.19	protein_coding
GSPT1	2790.69	0.241149	0.083013	2.90495	0.00367311	0.0159961	1.18193	ENSG00000103342.13	protein_coding
GSTCD	321.537	0.5328	0.166765	3.19492	0.00139868	0.00703266	1.44673	ENSG00000138780.15	protein_coding
GSTM3	1248.35	1.79511	0.106285	16.8896	5.36495e-64	1.72587e-61	3.47042	ENSG00000134202.11	protein_coding
GSTM4	108.833	1.37161	0.284464	4.82174	1.42311e-06	1.50453e-05	2.58759	ENSG00000168765.17	protein_coding
GTF2A1	570.119	0.359311	0.131492	2.73258	0.00628407	0.0250965	1.28281	ENSG00000165417.12	protein_coding
GTF2E2	277.357	0.449651	0.183339	2.45256	0.0141843	0.0492915	1.36571	ENSG00000197265.9	protein_coding
GTF2F2	267.528	0.697678	0.183217	3.80794	0.000140131	0.000948427	1.62189	ENSG00000188342.12	protein_coding
GTF2H1	324.894	0.601492	0.171556	3.50609	0.000454738	0.00265778	1.51729	ENSG00000110768.12	protein_coding
GTF2IP6	27.53	4.11342	0.781216	5.2654	1.39882e-07	1.76679e-06	17.3086	ENSG00000266736.1	unprocessed_pseudogene
GTF3A	620.016	1.35236	0.140815	9.6038	7.70468e-22	4.63545e-20	2.55329	ENSG00000122034.17	protein_coding
GTF3C4	1745.08	0.327624	0.0973348	3.36596	0.000762792	0.00416772	1.25495	ENSG00000125484.12	protein_coding
GTF3C6	266.998	0.676013	0.194751	3.47117	0.0005182	0.00298334	1.59772	ENSG00000155115.7	protein_coding
GTSE1	299.903	0.470154	0.173406	2.71129	0.00670218	0.026551	1.38526	ENSG00000075218.19	protein_coding
GUCD1	413.189	0.791906	0.152533	5.19169	2.08394e-07	2.56233e-06	1.73136	ENSG00000138867.17	protein_coding
GZF1	287.371	0.709754	0.177495	3.99874	6.36814e-05	0.000471186	1.63553	ENSG00000125812.16	protein_coding
H19	21.6522	1.82915	0.658463	2.7779	0.00547109	0.0222729	3.55326	ENSG00000130600.19	lncRNA
H2AZ2	1609.84	0.577398	0.0894689	6.45362	1.09208e-10	2.19292e-09	1.49216	ENSG00000105968.19	protein_coding
HCG18	600.196	0.419625	0.134193	3.12703	0.00176582	0.00856188	1.33758	ENSG00000231074.9	lncRNA
HDAC3	553.597	0.794226	0.136129	5.83435	5.39991e-09	8.58053e-08	1.73415	ENSG00000171720.10	protein_coding
HDGF	3261.45	0.50761	0.0829545	6.11914	9.40828e-10	1.68334e-08	1.42169	ENSG00000143321.19	protein_coding
HDGFL3	471.032	0.433627	0.142248	3.04839	0.00230068	0.0107013	1.35062	ENSG00000166503.9	protein_coding
HDHD5	405.637	0.553182	0.152869	3.61866	0.00029613	0.00183342	1.46732	ENSG00000069998.12	protein_coding
HEBP1	178.693	1.03436	0.238965	4.32849	1.50136e-05	0.000129251	2.0482	ENSG00000013583.10	protein_coding
HECA	193.004	0.567391	0.214444	2.64587	0.008148	0.0311589	1.48184	ENSG00000112406.5	protein_coding
HECTD2	277.114	0.465168	0.185331	2.50994	0.0120752	0.0431632	1.38048	ENSG00000165338.17	protein_coding
HEG1	71.8785	1.12451	0.357094	3.14906	0.00163798	0.00804344	2.18027	ENSG00000173706.14	protein_coding
HENMT1	433.046	0.41576	0.149386	2.78313	0.0053838	0.0219834	1.334	ENSG00000162639.16	protein_coding
HERC6	229.06	1.31534	0.218439	6.02158	1.72727e-09	2.9601e-08	2.48862	ENSG00000138642.15	protein_coding
HES1	985.067	1.00532	0.109524	9.17895	4.35296e-20	2.26454e-18	2.00739	ENSG00000114315.4	protein_coding
HEY1	17.9814	1.84398	0.730629	2.52382	0.0116086	0.0418255	3.58999	ENSG00000164683.18	protein_coding
HILPDA	298.398	0.559944	0.175495	3.19066	0.00141948	0.00712137	1.47421	ENSG00000135245.10	protein_coding
HIPK1	8037.95	0.427969	0.0760068	5.63067	1.79514e-08	2.62738e-07	1.34534	ENSG00000163349.22	protein_coding
HIPK2	868.312	1.20461	0.119114	10.1131	4.83437e-24	3.34229e-22	2.30475	ENSG00000064393.16	protein_coding
HIPK3	1265.89	0.720247	0.0980924	7.34253	2.0959e-13	5.89959e-12	1.64746	ENSG00000110422.12	protein_coding
HIVEP1	886.868	0.320261	0.113079	2.83219	0.00462306	0.019407	1.24856	ENSG00000095951.17	protein_coding
HIVEP2	413.297	0.497101	0.158495	3.13637	0.00171052	0.00832701	1.41137	ENSG00000010818.10	protein_coding
HLA-DRB1	184.42	0.704826	0.21909	3.21706	0.0012951	0.00656842	1.62995	ENSG00000196126.11	protein_coding
HMGA1	223.29	1.32802	0.203086	6.5392	6.18477e-11	1.28615e-09	2.51058	ENSG00000137309.20	protein_coding
HMGB1	2930.3	0.52624	0.0831906	6.32571	2.52068e-10	4.86334e-09	1.44017	ENSG00000189403.15	protein_coding
HMGN1	2838.76	0.564174	0.0786785	7.17062	7.46606e-13	1.95819e-11	1.47854	ENSG00000205581.11	protein_coding
HMGN4	311.033	0.494975	0.170342	2.90578	0.00366341	0.0159697	1.4093	ENSG00000182952.5	protein_coding
HMGN5	9.07653	3.01377	1.12722	2.67363	0.00750346	0.0291826	8.07673	ENSG00000198157.11	protein_coding
HNRNPA1	5086.12	0.508067	0.0798127	6.36575	1.94342e-10	3.81022e-09	1.42214	ENSG00000135486.19	protein_coding
HNRNPDL	1800.51	0.354421	0.0868482	4.08092	4.48577e-05	0.000344083	1.27847	ENSG00000152795.18	protein_coding
HNRNPR	1552.24	0.284634	0.0958867	2.96844	0.00299314	0.0134151	1.2181	ENSG00000125944.21	protein_coding
HNRNPUL1	2606.01	0.241373	0.0808329	2.98608	0.00282581	0.0127521	1.18212	ENSG00000105323.17	protein_coding
HOMER1	232.921	0.509088	0.193743	2.62765	0.00859763	0.032578	1.42315	ENSG00000152413.15	protein_coding
HOMER2	399.946	0.625098	0.161496	3.87068	0.000108534	0.00075466	1.54232	ENSG00000103942.13	protein_coding
HOOK1	722.154	0.610162	0.119378	5.11116	3.20178e-07	3.838e-06	1.52643	ENSG00000134709.12	protein_coding
HOOK3	325.77	0.580512	0.171875	3.37752	0.000731428	0.00401725	1.49538	ENSG00000168172.9	protein_coding
HRK	14.8846	2.87719	0.865558	3.32408	0.000887095	0.00474653	7.34716	ENSG00000135116.9	protein_coding
HS6ST2	89.4922	1.59578	0.322535	4.94762	7.51249e-07	8.38664e-06	3.02258	ENSG00000171004.18	protein_coding
HSDL1	893.259	0.297735	0.111497	2.67035	0.00757727	0.0293899	1.22921	ENSG00000103160.12	protein_coding
HSPA13	384.013	0.597032	0.160053	3.73022	0.00019131	0.00124922	1.5126	ENSG00000155304.6	protein_coding
HTR7P1	109.063	0.799377	0.285625	2.7987	0.00513093	0.0211448	1.74035	ENSG00000183935.5	transcribed_processed_pseudogene
ICA1L	93.9171	0.799508	0.300243	2.66287	0.00774767	0.0299403	1.74051	ENSG00000163596.17	protein_coding
ICE1	1188.32	0.259316	0.0981855	2.64108	0.00826415	0.0315266	1.19691	ENSG00000164151.12	protein_coding
ICMT	715.766	0.408267	0.120755	3.38096	0.00072233	0.00397143	1.32709	ENSG00000116237.16	protein_coding
IDH3B	430.116	0.598566	0.15181	3.94286	8.05173e-05	0.000580336	1.51421	ENSG00000101365.21	protein_coding
IER2	490.657	0.353553	0.142789	2.47606	0.0132841	0.0467406	1.2777	ENSG00000160888.7	protein_coding
IER5	360.44	0.743209	0.159722	4.65314	3.26921e-06	3.24717e-05	1.67389	ENSG00000162783.11	protein_coding
IFI27	44.9388	2.21237	0.473186	4.67549	2.93258e-06	2.94623e-05	4.63437	ENSG00000165949.12	protein_coding
IFI6	228.324	4.53072	0.300708	15.0668	2.67686e-51	6.39323e-49	23.1143	ENSG00000126709.16	protein_coding
IFIH1	213.43	2.06297	0.217063	9.504	2.0197e-21	1.14933e-19	4.17845	ENSG00000115267.9	protein_coding
IFIT1	81.0832	4.43136	0.486499	9.10868	8.33876e-20	4.26766e-18	21.5761	ENSG00000185745.10	protein_coding
IFIT3	10.7669	2.60968	0.988082	2.64116	0.00826226	0.0315266	6.10369	ENSG00000119917.15	protein_coding
IFIT5	123.405	1.23249	0.266361	4.62714	3.70743e-06	3.63208e-05	2.34973	ENSG00000152778.10	protein_coding
IFITM3	292.603	0.529786	0.178303	2.97127	0.00296566	0.0133109	1.44372	ENSG00000142089.17	protein_coding
IFT22	207.929	0.608838	0.209171	2.91072	0.00360597	0.0157629	1.52503	ENSG00000128581.17	protein_coding
IFT52	164.565	0.73119	0.228631	3.19812	0.00138328	0.00696672	1.66001	ENSG00000101052.13	protein_coding
IFT57	211.662	0.889892	0.203977	4.36272	1.28456e-05	0.000112056	1.85304	ENSG00000114446.5	protein_coding
IGF2BP2	75.2533	2.2048	0.364545	6.0481	1.46568e-09	2.55287e-08	4.61012	ENSG00000073792.16	protein_coding
IGSF3	3839.55	0.534851	0.0768793	6.95702	3.47551e-12	8.30067e-11	1.44879	ENSG00000143061.18	protein_coding
IKZF5	99.9786	0.821692	0.295272	2.78283	0.00538866	0.0219942	1.76748	ENSG00000095574.12	protein_coding
IL1R1	39.4368	1.66646	0.494387	3.37076	0.000749607	0.0041029	3.17435	ENSG00000115594.12	protein_coding
IL20RA	25.4933	2.29081	0.617782	3.70811	0.000208809	0.00135173	4.8933	ENSG00000016402.13	protein_coding
IL6R	91.1827	1.25917	0.316895	3.97345	7.0839e-05	0.00051744	2.39358	ENSG00000160712.13	protein_coding
IL6ST	729.613	1.15391	0.121867	9.46859	2.83649e-21	1.60256e-19	2.22516	ENSG00000134352.20	protein_coding
ILK	422.212	0.396867	0.149442	2.65565	0.00791548	0.0304544	1.31665	ENSG00000166333.14	protein_coding
ILRUN	1068.16	0.807411	0.105037	7.68691	1.50735e-14	4.88896e-13	1.75007	ENSG00000196821.10	protein_coding
IMMT	1583.18	0.305179	0.0987384	3.09078	0.00199632	0.00950696	1.23557	ENSG00000132305.21	protein_coding
IMP4	426.472	0.36616	0.149453	2.45001	0.0142852	0.0495877	1.28892	ENSG00000136718.10	protein_coding
IMPA2	109.01	0.840003	0.289682	2.89974	0.00373475	0.0162223	1.79005	ENSG00000141401.12	protein_coding
IMPACT	148.215	0.7201	0.250539	2.87421	0.00405046	0.0174066	1.6473	ENSG00000154059.11	protein_coding
IMPDH1	781.395	0.725382	0.116318	6.2362	4.48331e-10	8.3832e-09	1.65334	ENSG00000106348.18	protein_coding
ING2	47.564	1.10291	0.420456	2.62311	0.008713	0.0329123	2.14787	ENSG00000168556.7	protein_coding
ING3	164.137	0.599133	0.22778	2.63032	0.00853043	0.0323778	1.51481	ENSG00000071243.16	protein_coding
INO80D	709.824	0.674546	0.122384	5.51174	3.55305e-08	4.96074e-07	1.59609	ENSG00000114933.16	protein_coding
INPP4A	483.403	0.4445	0.143351	3.10078	0.00193013	0.00923077	1.36084	ENSG00000040933.16	protein_coding
INSIG2	79.3966	0.821399	0.324759	2.52926	0.0114304	0.0413155	1.76712	ENSG00000125629.15	protein_coding
INTS13	324.099	0.601307	0.169676	3.54385	0.00039433	0.00235448	1.51709	ENSG00000064102.15	protein_coding
IPMK	93.1791	0.983736	0.314142	3.1315	0.00173914	0.0084481	1.97758	ENSG00000151151.6	protein_coding
IPPK	480.717	0.456599	0.147601	3.09346	0.00197839	0.0094315	1.3723	ENSG00000127080.10	protein_coding
IQCB1	414.223	0.473844	0.150397	3.15062	0.00162926	0.00801312	1.38881	ENSG00000173226.17	protein_coding
IRAK1	864.646	0.459097	0.113749	4.03603	5.43628e-05	0.00041001	1.37468	ENSG00000184216.14	protein_coding
IRF1	168.093	1.09035	0.23612	4.61777	3.87892e-06	3.78832e-05	2.12925	ENSG00000125347.15	protein_coding
IRF2BP2	826.585	0.3031	0.112494	2.69437	0.00705216	0.027763	1.23379	ENSG00000168264.11	protein_coding
IRF9	173.01	1.34425	0.2369	5.67434	1.39223e-08	2.0782e-07	2.53899	ENSG00000213928.9	protein_coding
IRX3	73.0959	2.6645	0.382291	6.96982	3.17353e-12	7.66069e-11	6.34008	ENSG00000177508.12	protein_coding
IRX5	99.9243	0.882038	0.29894	2.95055	0.0031721	0.014085	1.84298	ENSG00000176842.15	protein_coding
ISCA1	128.913	0.733604	0.273233	2.68491	0.00725497	0.0283842	1.66279	ENSG00000135070.15	protein_coding
ISCU	260.391	0.591446	0.186631	3.16907	0.00152928	0.00758206	1.50676	ENSG00000136003.16	protein_coding
ISG20L2	847.566	0.918854	0.122632	7.4928	6.74193e-14	2.0204e-12	1.89061	ENSG00000143319.17	protein_coding
ITGB1BP1	205.609	0.810787	0.209232	3.87507	0.000106596	0.000743154	1.75417	ENSG00000119185.13	protein_coding
ITGB5	972.282	0.876726	0.11734	7.47169	7.91728e-14	2.33708e-12	1.8362	ENSG00000082781.12	protein_coding
ITGB6	65.19	1.01587	0.371709	2.73296	0.00627675	0.0250736	2.02212	ENSG00000115221.12	protein_coding
ITM2C	70.7111	1.59185	0.355403	4.47901	7.49904e-06	6.87652e-05	3.01436	ENSG00000135916.16	protein_coding
ITPR1	119.292	0.93109	0.276596	3.36624	0.000762002	0.00416485	1.90672	ENSG00000150995.20	protein_coding
ITPRIPL2	113.01	1.52627	0.287046	5.31718	1.05386e-07	1.35608e-06	2.88041	ENSG00000205730.7	protein_coding
JADE1	394.504	0.457059	0.152812	2.99098	0.0027808	0.0125742	1.37274	ENSG00000077684.16	protein_coding
JADE3	340.675	1.00865	0.176973	5.69947	1.20183e-08	1.81808e-07	2.01203	ENSG00000102221.14	protein_coding
JAK1	3091.72	0.50018	0.079845	6.26439	3.74277e-10	7.07401e-09	1.41439	ENSG00000162434.13	protein_coding
JDP2	48.4534	1.76445	0.433372	4.07143	4.67249e-05	0.000356844	3.39744	ENSG00000140044.13	protein_coding
JOSD1	306.115	0.973053	0.176183	5.52296	3.33336e-08	4.67471e-07	1.96299	ENSG00000100221.10	protein_coding
JPH1	137.955	1.02824	0.254728	4.03664	5.42222e-05	0.000409342	2.03954	ENSG00000104369.5	protein_coding
JPT2	2325.41	0.528645	0.0910816	5.80408	6.47204e-09	1.01612e-07	1.44257	ENSG00000206053.13	protein_coding
JUN	270.855	0.96496	0.194215	4.96852	6.74645e-07	7.60145e-06	1.95201	ENSG00000177606.8	protein_coding
JUND	189.059	0.581012	0.21706	2.67673	0.00743436	0.0289639	1.4959	ENSG00000130522.6	protein_coding
KANSL2	696.981	0.43856	0.133989	3.27311	0.00106373	0.00555954	1.35525	ENSG00000139620.13	protein_coding
KANSL3	1009.35	0.446563	0.104251	4.28356	1.8393e-05	0.000155541	1.36279	ENSG00000114982.19	protein_coding
KATNAL1	154.72	1.54207	0.243878	6.32309	2.5638e-10	4.94048e-09	2.91211	ENSG00000102781.14	protein_coding
KCMF1	512.141	0.588316	0.141501	4.15768	3.21499e-05	0.000256857	1.50349	ENSG00000176407.18	protein_coding
KCNMA1	29.9798	2.16503	0.574029	3.77164	0.000162179	0.00107912	4.48476	ENSG00000156113.24	protein_coding
KCNMB4	50.7136	1.93315	0.440865	4.38489	1.16042e-05	0.000102189	3.81887	ENSG00000135643.5	protein_coding
KCNS3	123.425	1.13309	0.266085	4.25839	2.05909e-05	0.000172188	2.19328	ENSG00000170745.12	protein_coding
KCTD15	316.207	0.533331	0.172776	3.08683	0.00202303	0.00960636	1.44727	ENSG00000153885.14	protein_coding
KCTD20	1114.2	0.560776	0.104217	5.38086	7.41308e-08	9.77027e-07	1.47506	ENSG00000112078.14	protein_coding
KCTD3	1232.3	0.784012	0.0975986	8.03303	9.5096e-16	3.42237e-14	1.72191	ENSG00000136636.13	protein_coding
KCTD6	79.8021	1.87854	0.342262	5.48861	4.05116e-08	5.60162e-07	3.67703	ENSG00000168301.13	protein_coding
KDM1A	1643.53	0.37656	0.0907314	4.15027	3.32085e-05	0.00026451	1.29824	ENSG00000004487.17	protein_coding
KIAA0040	149.797	2.23694	0.261154	8.56559	1.07528e-17	4.6362e-16	4.71396	ENSG00000235750.10	protein_coding
KIAA0232	972.27	0.46346	0.111662	4.15054	3.31689e-05	0.000264328	1.37884	ENSG00000170871.12	protein_coding
KIAA1191	505.179	0.780418	0.137978	5.6561	1.54848e-08	2.2962e-07	1.71763	ENSG00000122203.15	protein_coding
KIAA1210	9.5095	3.00252	1.10618	2.71432	0.00664122	0.0263593	8.01401	ENSG00000250423.2	protein_coding
KIAA1958	418.464	0.90893	0.154174	5.89549	3.73575e-09	6.09592e-08	1.87765	ENSG00000165185.15	protein_coding
KIAA2026	512.351	0.570255	0.137715	4.14084	3.46038e-05	0.000274238	1.48479	ENSG00000183354.12	protein_coding
KIF12	120.986	1.08557	0.278314	3.90052	9.59871e-05	0.000676674	2.12221	ENSG00000136883.14	protein_coding
KIF13A	1028.51	0.600823	0.105504	5.6948	1.23519e-08	1.85962e-07	1.51658	ENSG00000137177.20	protein_coding
KIF18A	512.079	0.643947	0.141507	4.55064	5.34821e-06	5.05116e-05	1.5626	ENSG00000121621.7	protein_coding
KIF1A	339.683	0.48743	0.163198	2.98674	0.00281969	0.0127318	1.40194	ENSG00000130294.18	protein_coding
KIF1C	1037.23	0.305419	0.10296	2.96639	0.00301319	0.0134896	1.23578	ENSG00000129250.12	protein_coding
KIF20A	1639.8	0.223906	0.0891058	2.51281	0.0119774	0.0428701	1.16789	ENSG00000112984.12	protein_coding
KIF3A	230.739	0.605594	0.201244	3.00925	0.00261891	0.0119658	1.52161	ENSG00000131437.16	protein_coding
KIF3B	888.168	0.362169	0.118284	3.06186	0.00219964	0.0102979	1.28536	ENSG00000101350.8	protein_coding
KIF3C	136.265	1.35307	0.25706	5.26364	1.41233e-07	1.78242e-06	2.55456	ENSG00000084731.15	protein_coding
KIF5C	512.139	2.47271	0.153156	16.145	1.231e-58	3.66119e-56	5.55084	ENSG00000168280.18	protein_coding
KITLG	689.912	0.721578	0.122624	5.88447	3.99326e-09	6.48257e-08	1.64899	ENSG00000049130.16	protein_coding
KLF10	822.085	0.311778	0.112934	2.7607	0.00576776	0.0233061	1.24124	ENSG00000155090.15	protein_coding
KLF11	166.332	0.883609	0.232228	3.80492	0.000141849	0.000957588	1.84498	ENSG00000172059.11	protein_coding
KLF6	297.072	1.4291	0.186291	7.67134	1.70214e-14	5.49813e-13	2.69278	ENSG00000067082.15	protein_coding
KLHDC2	583.669	0.316536	0.128904	2.45559	0.0140652	0.04891	1.24534	ENSG00000165516.11	protein_coding
KLHL15	149.836	0.596925	0.240065	2.48651	0.0129001	0.0455726	1.51249	ENSG00000174010.9	protein_coding
KLHL23	134.444	1.0498	0.256707	4.08947	4.32352e-05	0.000333097	2.07024	ENSG00000213160.10	protein_coding
KLHL5	397.634	0.593616	0.152711	3.8872	0.000101409	0.000711395	1.50902	ENSG00000109790.17	protein_coding
KMT5A	519.348	0.438291	0.135789	3.22774	0.00124774	0.00636507	1.355	ENSG00000183955.13	protein_coding
KNOP1	468.351	0.574257	0.146902	3.90911	9.26349e-05	0.000657749	1.48891	ENSG00000103550.14	protein_coding
KNSTRN	388.113	0.536238	0.153554	3.49218	0.000479087	0.00278255	1.45019	ENSG00000128944.13	protein_coding
KPNA3	567.969	0.529284	0.140461	3.76818	0.000164442	0.00109049	1.44321	ENSG00000102753.10	protein_coding
KRAS	235.906	0.853948	0.198521	4.30156	1.69602e-05	0.000144823	1.80744	ENSG00000133703.13	protein_coding
KRBA1	44.1396	1.47206	0.444157	3.31428	0.000918788	0.00489948	2.77418	ENSG00000133619.17	protein_coding
KRT4	19.7981	2.41732	0.715186	3.37999	0.000724891	0.00398412	5.34178	ENSG00000170477.13	protein_coding
KRT80	967.368	0.688721	0.115146	5.98126	2.21423e-09	3.72895e-08	1.61185	ENSG00000167767.14	protein_coding
KTN1	1422.15	1.1446	0.0957097	11.9591	5.81781e-33	6.79304e-31	2.21085	ENSG00000126777.18	protein_coding
LACTB	239.283	0.671759	0.192751	3.48512	0.000491916	0.00284972	1.59301	ENSG00000103642.12	protein_coding
LAMB1	479.061	2.47678	0.159476	15.5307	2.15063e-54	5.8449e-52	5.56653	ENSG00000091136.15	protein_coding
LAPTM4B	2564.17	0.210158	0.0833649	2.52094	0.0117041	0.042122	1.15682	ENSG00000104341.17	protein_coding
LARGE1	1138.57	0.331218	0.0997514	3.32043	0.000898776	0.00480088	1.25808	ENSG00000133424.22	protein_coding
LCOR	1332.71	0.54019	0.095404	5.66213	1.49507e-08	2.22329e-07	1.45416	ENSG00000196233.14	protein_coding
LCP1	69.3939	1.5356	0.358361	4.28506	1.82693e-05	0.000154661	2.89908	ENSG00000136167.15	protein_coding
LDLRAD3	50.5757	1.01823	0.408675	2.49154	0.0127191	0.0450947	2.02543	ENSG00000179241.13	protein_coding
LDLRAD4	447.241	1.04998	0.151788	6.91742	4.59938e-12	1.08209e-10	2.0705	ENSG00000168675.19	protein_coding
LEF1	33.6349	1.58878	0.544941	2.9155	0.00355122	0.0155627	3.00794	ENSG00000138795.10	protein_coding
LGALS8	455.501	0.37241	0.143327	2.59833	0.00936784	0.0350749	1.29451	ENSG00000116977.19	protein_coding
LGALSL	37.3146	1.53245	0.490376	3.12504	0.0017778	0.00860749	2.89276	ENSG00000119862.13	protein_coding
LHFPL5	14.2169	2.3708	0.836066	2.83566	0.00457309	0.019235	5.17228	ENSG00000197753.11	protein_coding
LHX1	24.1371	2.30615	0.661881	3.48424	0.000493541	0.00285808	4.94562	ENSG00000273706.5	protein_coding
LHX1-DT	6.48401	4.62077	1.73433	2.6643	0.00771493	0.0298449	24.6031	ENSG00000277268.2	lncRNA
LHX4	131.502	1.33669	0.26311	5.08036	3.76716e-07	4.4648e-06	2.52572	ENSG00000121454.6	protein_coding
LIFR	166.99	0.914831	0.235201	3.88958	0.00010042	0.0007054	1.88535	ENSG00000113594.10	protein_coding
LIMCH1	106.933	2.35599	0.309146	7.62094	2.51831e-14	7.92338e-13	5.11944	ENSG00000064042.18	protein_coding
LIMK1	189.907	0.941706	0.214601	4.38817	1.14309e-05	0.000100887	1.9208	ENSG00000106683.15	protein_coding
LIMS1	243.14	0.768883	0.209799	3.66485	0.000247485	0.00156734	1.70395	ENSG00000169756.16	protein_coding
LIN52	208.567	0.523259	0.202967	2.57804	0.00993613	0.0367574	1.4372	ENSG00000205659.11	protein_coding
LIN54	291.67	0.642418	0.182096	3.52792	0.000418846	0.00248299	1.56094	ENSG00000189308.11	protein_coding
LINC-PINT	81.0345	1.17602	0.332395	3.53803	0.000403125	0.00239972	2.25953	ENSG00000231721.7	lncRNA
LINC00648	20.6348	3.35835	0.794554	4.22671	2.37134e-05	0.000195499	10.2557	ENSG00000259129.6	lncRNA
LINC00649	17.2535	2.88505	0.800374	3.60464	0.000312592	0.00192401	7.38734	ENSG00000237945.7	lncRNA
LINC00665	57.5567	1.36406	0.387068	3.52407	0.000424977	0.00251555	2.57408	ENSG00000232677.9	lncRNA
LINC00869	44.9988	1.8253	0.475753	3.83665	0.000124727	0.00085568	3.5438	ENSG00000277147.6	transcribed_unprocessed_pseudogene
LINC01016	87.8387	1.05839	0.311856	3.39383	0.00068922	0.00381199	2.0826	ENSG00000249346.7	lncRNA
LINC01138	60.7282	2.29262	0.406586	5.6387	1.71342e-08	2.51712e-07	4.89944	ENSG00000274020.4	lncRNA
LINC01184	278.063	0.716448	0.185117	3.87025	0.000108725	0.000755323	1.64313	ENSG00000245937.8	lncRNA
LINC01224	7.96602	3.91555	1.39097	2.81498	0.00487804	0.0202656	15.0903	ENSG00000269416.6	lncRNA
LINC01359	23.9865	3.8656	0.790397	4.89071	1.00473e-06	1.09602e-05	14.5768	ENSG00000226891.9	lncRNA
LINC01389	10.8258	2.58493	0.981216	2.63441	0.00842835	0.0320444	5.99985	ENSG00000225762.1	lncRNA
LINC01456	14.5138	3.40694	0.946505	3.5995	0.000318834	0.00195708	10.607	ENSG00000225882.1	lncRNA
LINC01535	12.476	2.5519	0.907709	2.81136	0.00493325	0.0204485	5.86405	ENSG00000226686.8	lncRNA
LINC01806	24.1253	1.59751	0.610145	2.61824	0.00883853	0.0333385	3.0262	ENSG00000227403.2	lncRNA
LINC01876	44.1414	2.70305	0.495243	5.45803	4.81436e-08	6.58185e-07	6.51179	ENSG00000226383.7	lncRNA
LINC02021	65.1711	1.29535	0.364608	3.55272	0.000381273	0.0022817	2.45437	ENSG00000249846.7	lncRNA
LINC02163	34.0236	2.86178	0.570908	5.01268	5.36767e-07	6.1535e-06	7.26911	ENSG00000251026.2	lncRNA
LINC02568	22.8615	2.98015	0.705348	4.22508	2.38857e-05	0.000196714	7.89069	ENSG00000259459.6	lncRNA
LINC02614	147.218	0.942956	0.24163	3.90249	9.52099e-05	0.000672398	1.92246	ENSG00000241288.8	lncRNA
LITAF	583.593	0.625658	0.130608	4.79035	1.66493e-06	1.74149e-05	1.54291	ENSG00000189067.14	protein_coding
LPP-AS2	45.0429	1.11676	0.437568	2.55221	0.0107042	0.0391577	2.1686	ENSG00000270959.1	lncRNA
LRATD1	501.363	3.53148	0.174516	20.2359	4.72984e-91	2.66273e-88	11.5633	ENSG00000162981.14	protein_coding
LRATD2	2570.46	0.257779	0.084837	3.03852	0.00237745	0.0110029	1.19564	ENSG00000168672.4	protein_coding
LRCH1	652.871	0.699744	0.124266	5.631	1.79171e-08	2.62479e-07	1.62422	ENSG00000136141.15	protein_coding
LRFN5	179.309	3.31828	0.270996	12.2448	1.79219e-34	2.22443e-32	9.97473	ENSG00000165379.14	protein_coding
LRIG1	340.467	0.638935	0.167115	3.82332	0.000131668	0.00089538	1.55718	ENSG00000144749.14	protein_coding
LRIG2	730.769	0.491128	0.118431	4.14694	3.36941e-05	0.000267972	1.40554	ENSG00000198799.12	protein_coding
LRIG3	245.597	0.744157	0.195881	3.79903	0.000145262	0.000978952	1.67499	ENSG00000139263.12	protein_coding
LRP1B	1034.88	0.689106	0.109978	6.26588	3.70726e-10	7.02375e-09	1.61228	ENSG00000168702.18	protein_coding
LRP2	106.096	2.14778	0.305724	7.02523	2.13716e-12	5.28854e-11	4.43146	ENSG00000081479.15	protein_coding
LRP8	1220.02	1.09695	0.102329	10.7198	8.22237e-27	6.93098e-25	2.13901	ENSG00000157193.18	protein_coding
LRR1	322.194	0.441799	0.167337	2.64017	0.00828652	0.0315966	1.3583	ENSG00000165501.17	protein_coding
LRRC1	608.108	0.399467	0.127391	3.13575	0.00171417	0.00834224	1.31902	ENSG00000137269.15	protein_coding
LRRC42	294.906	0.531774	0.178095	2.98589	0.00282751	0.0127562	1.44571	ENSG00000116212.15	protein_coding
LRRC58	1077.89	0.962332	0.106806	9.01009	2.05883e-19	1.02054e-17	1.94846	ENSG00000163428.4	protein_coding
LRRC8B	318.125	0.744143	0.169912	4.37958	1.18908e-05	0.000104537	1.67498	ENSG00000197147.15	protein_coding
LRRC8D	218.749	0.71718	0.200063	3.58477	0.000337369	0.0020501	1.64397	ENSG00000171492.14	protein_coding
LSM14A	662.237	0.526039	0.123352	4.26453	2.0032e-05	0.00016796	1.43997	ENSG00000257103.9	protein_coding
LSM8	376.383	0.588946	0.158361	3.71901	0.000200009	0.00129849	1.50415	ENSG00000128534.8	protein_coding
LTV1	186.388	0.80129	0.231277	3.46463	0.000530961	0.00304236	1.74266	ENSG00000135521.9	protein_coding
LUC7L2	417.36	0.680368	0.152126	4.4724	7.7347e-06	7.06795e-05	1.60255	ENSG00000146963.18	protein_coding
LXN	816.483	0.316706	0.116723	2.71332	0.00666128	0.0264288	1.24548	ENSG00000079257.8	protein_coding
LY6E	578.308	0.32553	0.130678	2.49108	0.0127355	0.0451427	1.25312	ENSG00000160932.11	protein_coding
LYAR	99.9871	1.20081	0.301728	3.97977	6.89811e-05	0.000505059	2.29868	ENSG00000145220.14	protein_coding
LYPLA1	461.357	0.709751	0.155423	4.56659	4.9573e-06	4.71587e-05	1.63552	ENSG00000120992.18	protein_coding
LYRM4	73.2545	0.928732	0.345274	2.68984	0.00714853	0.0280723	1.9036	ENSG00000214113.11	protein_coding
LYSMD2	36.9305	1.74618	0.509585	3.42668	0.000611017	0.00343858	3.35469	ENSG00000140280.14	protein_coding
MACIR	204.513	0.678933	0.206005	3.29571	0.000981749	0.00517915	1.60095	ENSG00000181751.10	protein_coding
MACROH2A1	2630.72	0.220107	0.078813	2.79277	0.00522587	0.0214554	1.16482	ENSG00000113648.16	protein_coding
MAF1	542.545	0.476307	0.143265	3.32465	0.000885289	0.00473848	1.39118	ENSG00000179632.10	protein_coding
MAGI3	632.251	0.561254	0.134598	4.16987	3.04774e-05	0.000244486	1.47555	ENSG00000081026.19	protein_coding
MAK16	173.927	0.956774	0.230596	4.14913	3.33738e-05	0.000265693	1.94096	ENSG00000198042.11	protein_coding
MAL2	1173.77	1.09631	0.106363	10.3073	6.5331e-25	4.72391e-23	2.13807	ENSG00000147676.14	protein_coding
MALRD1	393.553	0.626325	0.154099	4.06444	4.81487e-05	0.000367006	1.54363	ENSG00000204740.11	protein_coding
MAN1A2	1676.51	0.529171	0.0881123	6.00564	1.90582e-09	3.25124e-08	1.4431	ENSG00000198162.12	protein_coding
MAP1B	243.279	1.18466	0.203045	5.8345	5.39533e-09	8.58053e-08	2.2731	ENSG00000131711.15	protein_coding
MAP1LC3B	354.249	0.510947	0.164622	3.10375	0.00191084	0.00915517	1.42499	ENSG00000140941.14	protein_coding
MAP3K2	1061.21	0.630813	0.107575	5.86394	4.52013e-09	7.26307e-08	1.54844	ENSG00000169967.16	protein_coding
MAP3K9	845.572	0.37665	0.117624	3.20216	0.00136402	0.00687813	1.29832	ENSG00000006432.16	protein_coding
MAP4K5	629.586	0.498979	0.126443	3.94629	7.93724e-05	0.00057287	1.41321	ENSG00000012983.11	protein_coding
MAPK10	78.5093	1.0512	0.330764	3.17811	0.00148241	0.00739002	2.07226	ENSG00000109339.24	protein_coding
MAPK6	1867.67	0.312762	0.0887596	3.5237	0.000425562	0.00251712	1.24208	ENSG00000069956.13	protein_coding
MAPK9	868.135	0.606665	0.11035	5.49765	3.84886e-08	5.34063e-07	1.52274	ENSG00000050748.18	protein_coding
MAPKAP1	709.848	0.554388	0.123404	4.49246	7.04062e-06	6.49393e-05	1.46855	ENSG00000119487.17	protein_coding
MAPKAPK2	1089.88	0.928875	0.115023	8.07555	6.71706e-16	2.45664e-14	1.90379	ENSG00000162889.11	protein_coding
MAPKAPK5	725.146	0.56546	0.122663	4.60986	4.02933e-06	3.90137e-05	1.47986	ENSG00000089022.14	protein_coding
MAPRE1	1338.69	0.360351	0.104073	3.4625	0.000535188	0.00306182	1.28374	ENSG00000101367.9	protein_coding
MARCKSL1	505.509	1.00392	0.141748	7.08238	1.41701e-12	3.57954e-11	2.00544	ENSG00000175130.7	protein_coding
MARK1	45.2155	2.06581	0.458097	4.50955	6.49661e-06	6.03809e-05	4.18669	ENSG00000116141.17	protein_coding
MARK3	1763.78	0.321962	0.0867212	3.71261	0.000205134	0.00133012	1.25003	ENSG00000075413.19	protein_coding
MARS1	2138.26	0.22742	0.0917317	2.47918	0.0131684	0.0463746	1.17074	ENSG00000166986.15	protein_coding
MARVELD1	194.345	0.966973	0.214275	4.51276	6.39901e-06	5.96497e-05	1.95474	ENSG00000155254.13	protein_coding
MAST2	740.808	0.446066	0.122867	3.63048	0.000282899	0.00176125	1.36232	ENSG00000086015.22	protein_coding
MAVS	2277.75	0.383861	0.0854946	4.48989	7.12599e-06	6.56116e-05	1.30483	ENSG00000088888.18	protein_coding
MBD4	817.245	0.355592	0.115764	3.07171	0.00212836	0.0100177	1.27951	ENSG00000129071.10	protein_coding
MBD5	588.527	0.504678	0.135138	3.73454	0.000188056	0.00123052	1.41881	ENSG00000204406.14	protein_coding
MBOAT2	412.505	0.447688	0.152662	2.93254	0.00336199	0.0148321	1.36385	ENSG00000143797.12	protein_coding
MCC	228.565	0.52549	0.197563	2.65987	0.00781712	0.03016	1.43942	ENSG00000171444.18	protein_coding
MCCC2	2312.43	0.218524	0.0827456	2.64091	0.00826829	0.0315347	1.16354	ENSG00000131844.16	protein_coding
MCFD2	834.394	0.518681	0.11288	4.59499	4.32767e-06	4.15958e-05	1.43264	ENSG00000180398.13	protein_coding
MCL1	4226.23	0.423851	0.0703564	6.02435	1.69794e-09	2.91871e-08	1.3415	ENSG00000143384.14	protein_coding
MCM3	3660.39	0.231206	0.0733319	3.15287	0.00161674	0.00796145	1.17382	ENSG00000112118.20	protein_coding
MCM3AP-AS1	175.92	0.853095	0.235323	3.62521	0.000288727	0.00179322	1.80637	ENSG00000215424.10	lncRNA
MCUR1	202.577	0.875427	0.209716	4.17435	2.98839e-05	0.000240337	1.83455	ENSG00000050393.11	protein_coding
MDGA1	17.634	2.01601	0.733802	2.74734	0.006008	0.0241777	4.04462	ENSG00000112139.17	protein_coding
MDM2	2022.37	0.315036	0.0909083	3.46542	0.000529399	0.00303593	1.24404	ENSG00000135679.25	protein_coding
MDM4	2165.87	0.24334	0.0824861	2.95007	0.00317698	0.0141027	1.18373	ENSG00000198625.13	protein_coding
MEA1	376.145	0.742823	0.160212	4.63649	3.5437e-06	3.49777e-05	1.67345	ENSG00000124733.5	protein_coding
MEAF6	319.836	0.446918	0.171039	2.61297	0.00897602	0.0337924	1.36313	ENSG00000163875.16	protein_coding
MED1	531.233	0.50029	0.13938	3.5894	0.000331443	0.00202032	1.4145	ENSG00000125686.12	protein_coding
MED13L	4080.87	0.618334	0.0739	8.36717	5.90173e-17	2.42263e-15	1.5351	ENSG00000123066.9	protein_coding
MED21	159.944	1.01431	0.252522	4.01672	5.9014e-05	0.000440662	2.01994	ENSG00000152944.9	protein_coding
MED22	455.139	0.469518	0.144024	3.25999	0.00111416	0.00578092	1.38465	ENSG00000148297.16	protein_coding
MED28	339.64	0.665103	0.165283	4.02404	5.72089e-05	0.000429199	1.58568	ENSG00000118579.13	protein_coding
MED9	82.459	1.02672	0.331906	3.09341	0.00197868	0.0094315	2.03739	ENSG00000141026.6	protein_coding
MEGF9	271.035	1.68208	0.189347	8.88358	6.47436e-19	3.06473e-17	3.20891	ENSG00000106780.9	protein_coding
MEST	595.064	1.59883	0.134035	11.9285	8.41068e-33	9.74835e-31	3.02898	ENSG00000106484.16	protein_coding
MET	837.441	0.420769	0.117859	3.57012	0.000356819	0.002155	1.33864	ENSG00000105976.16	protein_coding
METAP2	1038.7	0.620444	0.10996	5.64246	1.6764e-08	2.46732e-07	1.53735	ENSG00000111142.14	protein_coding
METTL1	232.136	0.835022	0.200648	4.16162	3.15993e-05	0.000253357	1.78388	ENSG00000037897.17	protein_coding
METTL15	210.798	0.536201	0.210406	2.54841	0.0108215	0.0394952	1.45015	ENSG00000169519.21	protein_coding
METTL4	164.634	0.861771	0.230855	3.73295	0.000189247	0.0012378	1.81727	ENSG00000101574.15	protein_coding
METTL7A	33.889	1.29726	0.502854	2.5798	0.00988586	0.0366058	2.45762	ENSG00000185432.12	protein_coding
METTL8	148.874	0.842367	0.24123	3.49196	0.000479491	0.00278388	1.79299	ENSG00000123600.20	protein_coding
METTL9	692.054	0.904001	0.122521	7.37835	1.60263e-13	4.56823e-12	1.87125	ENSG00000197006.14	protein_coding
MEX3A	149.106	0.81715	0.239281	3.41502	0.000637779	0.00356374	1.76192	ENSG00000254726.3	protein_coding
MFAP3L	47.8279	1.2256	0.431091	2.84301	0.00446892	0.0188655	2.33852	ENSG00000198948.12	protein_coding
MFF	273.26	0.517069	0.189344	2.73084	0.00631728	0.0252036	1.43105	ENSG00000168958.20	protein_coding
MFHAS1	288.735	0.584741	0.181648	3.21909	0.00128596	0.00653258	1.49977	ENSG00000147324.11	protein_coding
MFSD4B	548.871	0.344074	0.136918	2.513	0.0119708	0.0428562	1.26934	ENSG00000173214.7	protein_coding
MFSD6	205.139	1.3722	0.220602	6.22026	4.96316e-10	9.22574e-09	2.58865	ENSG00000151690.15	protein_coding
MGAT4A	539.791	0.77144	0.137858	5.59589	2.19498e-08	3.17426e-07	1.70697	ENSG00000071073.13	protein_coding
MGME1	507.361	0.436845	0.145392	3.0046	0.00265931	0.0121082	1.35364	ENSG00000125871.14	protein_coding
MICALL1	168.963	0.751587	0.225643	3.33087	0.000865758	0.00465766	1.68364	ENSG00000100139.14	protein_coding
MID1	50.1337	1.92037	0.431001	4.4556	8.36593e-06	7.56147e-05	3.7852	ENSG00000101871.16	protein_coding
MIDEAS	1503.77	0.648607	0.0910569	7.12309	1.05532e-12	2.70488e-11	1.56765	ENSG00000156030.13	protein_coding
MIER1	271.12	0.763129	0.195683	3.89983	9.62592e-05	0.000678289	1.69717	ENSG00000198160.15	protein_coding
MIF4GD	83.963	1.20578	0.32019	3.76583	0.000165999	0.00110036	2.30662	ENSG00000125457.15	protein_coding
MIOS	556.17	0.452682	0.139113	3.25406	0.00113768	0.00588362	1.36858	ENSG00000164654.16	protein_coding
MIR181A1HG	62.4536	2.09904	0.450171	4.66277	3.11985e-06	3.11649e-05	4.28425	ENSG00000229989.4	lncRNA
MIR2052HG	14.5163	3.09955	0.89783	3.45227	0.000555894	0.00316315	8.57151	ENSG00000254349.6	lncRNA
MIR4435-2HG	105.138	0.946976	0.284535	3.32815	0.000874234	0.00469039	1.92783	ENSG00000172965.17	lncRNA
MIR503HG	43.6132	1.31011	0.442162	2.96295	0.00304703	0.0136142	2.4796	ENSG00000223749.11	lncRNA
MIR554	10.4518	2.5289	0.983455	2.57144	0.0101276	0.0373605	5.7713	ENSG00000207606.1	miRNA
MIR924HG	151.551	0.647124	0.244408	2.64772	0.00810357	0.0310266	1.56604	ENSG00000267374.2	lncRNA
MIR99AHG	94.943	0.78746	0.318916	2.46918	0.0135425	0.047476	1.72603	ENSG00000215386.13	lncRNA
MIS18BP1	1356.18	0.255917	0.0978283	2.61598	0.00889706	0.0335352	1.19409	ENSG00000129534.14	protein_coding
MITF	54.2751	1.54352	0.411131	3.75433	0.000173808	0.00114586	2.91505	ENSG00000187098.17	protein_coding
MKKS	143.813	0.756535	0.242999	3.11333	0.00184989	0.00890375	1.68943	ENSG00000125863.20	protein_coding
MLF2	674.6	0.385148	0.123304	3.12357	0.00178671	0.00863922	1.30599	ENSG00000089693.11	protein_coding
MLKL	94.3633	0.850028	0.306824	2.77041	0.0055986	0.0227041	1.80254	ENSG00000168404.13	protein_coding
MLLT10	754.139	0.36101	0.116132	3.10861	0.00187967	0.00903055	1.28432	ENSG00000078403.17	protein_coding
MLLT3	282.706	0.636167	0.177301	3.58805	0.000333159	0.00202842	1.55419	ENSG00000171843.17	protein_coding
MLLT6	609.708	0.339158	0.128143	2.64671	0.00812782	0.0310968	1.26502	ENSG00000275023.5	protein_coding
MMADHCP2	20.3264	2.11141	0.720373	2.93099	0.0033788	0.0148979	4.32113	ENSG00000254708.1	processed_pseudogene
MMD	46.7157	1.87696	0.443689	4.23036	2.33316e-05	0.000192755	3.67301	ENSG00000108960.9	protein_coding
MMS22L	1128.52	0.272922	0.10235	2.66654	0.0076636	0.0296882	1.20825	ENSG00000146263.11	protein_coding
MOAP1	373.486	0.436703	0.161522	2.70368	0.0068577	0.027099	1.35351	ENSG00000165943.5	protein_coding
MOB1A	1052.38	0.347771	0.114592	3.03488	0.00240635	0.011117	1.27259	ENSG00000114978.18	protein_coding
MOCS1	115.736	0.774591	0.278322	2.78308	0.00538462	0.0219834	1.7107	ENSG00000124615.20	protein_coding
MOCS2	118.215	0.948165	0.28399	3.33872	0.000841639	0.0045512	1.92942	ENSG00000164172.20	protein_coding
MPHOSPH6	179.414	0.694056	0.224311	3.09417	0.00197364	0.00941315	1.61782	ENSG00000135698.10	protein_coding
MPHOSPH8	588.57	0.502593	0.129459	3.88225	0.000103493	0.000723762	1.41676	ENSG00000196199.14	protein_coding
MPP3	150.645	0.771488	0.240591	3.20663	0.00134297	0.00678721	1.70703	ENSG00000161647.19	protein_coding
MPZL1	512.248	0.55211	0.140447	3.9311	8.45586e-05	0.000605312	1.46623	ENSG00000197965.12	protein_coding
MREG	747.873	0.898442	0.119833	7.49745	6.50703e-14	1.95745e-12	1.86405	ENSG00000118242.16	protein_coding
MRFAP1	1913.04	0.360169	0.0848145	4.24655	2.17092e-05	0.000180677	1.28358	ENSG00000179010.15	protein_coding
MRGBP	396.46	0.898372	0.161543	5.56118	2.6795e-08	3.80857e-07	1.86396	ENSG00000101189.7	protein_coding
MRPL15	253.582	0.75764	0.18831	4.02337	5.7372e-05	0.000429827	1.69072	ENSG00000137547.9	protein_coding
MRPL19	441.428	0.366114	0.145443	2.51724	0.0118279	0.0424411	1.28888	ENSG00000115364.14	protein_coding
MRPL45	166.222	0.737621	0.23124	3.18985	0.00142348	0.00713916	1.66742	ENSG00000278845.5	protein_coding
MRPL57	246.37	0.503887	0.195118	2.58248	0.00980937	0.0363567	1.41803	ENSG00000173141.5	protein_coding
MRPS10	285.139	0.473604	0.179447	2.63924	0.00830916	0.03166	1.38857	ENSG00000048544.6	protein_coding
MRPS15	324.099	0.601307	0.169676	3.54385	0.00039433	0.00235448	1.51709	ENSG00000116898.12	protein_coding
MRPS26	147.299	0.60437	0.241305	2.50459	0.0122594	0.0437105	1.52032	ENSG00000125901.6	protein_coding
MRPS5	366.136	0.545303	0.15942	3.42055	0.000624954	0.00350699	1.45933	ENSG00000144029.12	protein_coding
MRS2	342.889	0.516721	0.167855	3.07838	0.00208133	0.00984337	1.4307	ENSG00000124532.15	protein_coding
MSANTD3	162.836	0.912531	0.232183	3.93023	8.48662e-05	0.000607238	1.88234	ENSG00000066697.15	protein_coding
MSI1	69.5863	1.0003	0.350553	2.85349	0.00432415	0.0183427	2.00042	ENSG00000135097.7	protein_coding
MSL1	892.871	0.31775	0.112829	2.81621	0.00485941	0.0202054	1.24639	ENSG00000188895.12	protein_coding
MSL2	843.375	0.543105	0.125253	4.33607	1.45049e-05	0.000125077	1.45711	ENSG00000174579.4	protein_coding
MSRB1	171.529	0.918508	0.228284	4.02354	5.733e-05	0.000429716	1.89016	ENSG00000198736.12	protein_coding
MT-ATP6	361.574	1.81612	0.187431	9.68955	3.34003e-22	2.0566e-20	3.52133	ENSG00000198899.2	protein_coding
MT-CO1	4296.14	1.72261	0.0713615	24.1392	9.69139e-129	1.69739e-125	3.30033	ENSG00000198804.2	protein_coding
MT-CO2	979.764	2.03391	0.113033	17.9941	2.1685e-72	7.94932e-70	4.09514	ENSG00000198712.1	protein_coding
MT-CO3	1337.11	2.37146	0.109255	21.7057	1.81049e-104	1.42694e-101	5.17464	ENSG00000198938.2	protein_coding
MT-CYB	1174.43	1.39615	0.123251	11.3277	9.57388e-30	9.31562e-28	2.63197	ENSG00000198727.2	protein_coding
MT-ND1	378.518	1.13196	0.1625	6.96591	3.26295e-12	7.84052e-11	2.19156	ENSG00000198888.2	protein_coding
MT-ND2	226.003	1.20753	0.222284	5.4324	5.56018e-08	7.49745e-07	2.30943	ENSG00000198763.3	protein_coding
MT-ND4	971.947	1.75587	0.120598	14.5597	5.06876e-48	1.06532e-45	3.3773	ENSG00000198886.2	protein_coding
MT-ND4L	172.115	1.38776	0.241787	5.73958	9.49112e-09	1.45675e-07	2.61672	ENSG00000212907.2	protein_coding
MT-ND5	1100.22	1.26111	0.116621	10.8138	2.96244e-27	2.55174e-25	2.3968	ENSG00000198786.2	protein_coding
MT-RNR1	37524.3	0.690402	0.246075	2.80566	0.00502139	0.0207531	1.61373	ENSG00000211459.2	Mt_rRNA
MT-RNR2	57037.3	1.38869	0.073785	18.8208	5.10138e-79	2.06612e-76	2.61841	ENSG00000210082.2	Mt_rRNA
MT2A	81.4794	0.930914	0.359358	2.59049	0.00958396	0.0356612	1.90648	ENSG00000125148.7	protein_coding
MTARC1	98.6115	0.855741	0.295373	2.89715	0.00376568	0.0163387	1.80969	ENSG00000186205.13	protein_coding
MTATP6P1	57.3308	1.63514	0.395698	4.13229	3.5916e-05	0.00028261	3.10618	ENSG00000248527.1	unprocessed_pseudogene
MTCH1	1686.97	0.299868	0.0899817	3.33254	0.000860556	0.004636	1.23103	ENSG00000137409.20	protein_coding
MTDH	2886.42	0.447434	0.0785192	5.6984	1.20939e-08	1.82777e-07	1.36361	ENSG00000147649.10	protein_coding
MTERF3	303.229	0.450621	0.173017	2.60449	0.00920122	0.0345084	1.36663	ENSG00000156469.9	protein_coding
MTF1	404.68	0.398702	0.159805	2.49493	0.0125982	0.0447465	1.31832	ENSG00000188786.10	protein_coding
MTFR1	357.466	0.456009	0.164138	2.77821	0.0054659	0.0222633	1.37174	ENSG00000066855.16	protein_coding
MTHFD1L	628.608	1.42078	0.135336	10.4981	8.80914e-26	6.84032e-24	2.6773	ENSG00000120254.16	protein_coding
MTHFD2	1443.54	0.79884	0.0930111	8.58865	8.79944e-18	3.84226e-16	1.7397	ENSG00000065911.13	protein_coding
MTHFD2L	36.1095	1.27896	0.496808	2.57435	0.0100427	0.037084	2.42664	ENSG00000163738.18	protein_coding
MTMR12	631.16	0.329638	0.126182	2.61241	0.00899075	0.0338398	1.2567	ENSG00000150712.11	protein_coding
MTMR2	142.893	0.790787	0.244904	3.22896	0.0012424	0.00634197	1.73002	ENSG00000087053.20	protein_coding
MTPN	1207.44	0.70419	0.109509	6.43041	1.27263e-10	2.5297e-09	1.62923	ENSG00000105887.11	protein_coding
MTRR	306.715	0.583567	0.178478	3.26968	0.00107669	0.00561834	1.49855	ENSG00000124275.15	protein_coding
MTUS1	1020.82	0.292463	0.106939	2.73486	0.00624067	0.0249611	1.22473	ENSG00000129422.14	protein_coding
MX1	45.1158	1.60585	0.451697	3.55515	0.000377763	0.00226242	3.04375	ENSG00000157601.15	protein_coding
MXI1	115.434	1.38845	0.282403	4.91655	8.80844e-07	9.70283e-06	2.61797	ENSG00000119950.21	protein_coding
MYB	1077.94	0.548407	0.10504	5.22094	1.78019e-07	2.21128e-06	1.46247	ENSG00000118513.19	protein_coding
MYBL1	486.572	0.622994	0.143831	4.33144	1.48137e-05	0.0001276	1.54007	ENSG00000185697.16	protein_coding
MYBL2	1347.66	0.742401	0.0988842	7.50778	6.01388e-14	1.82653e-12	1.67296	ENSG00000101057.16	protein_coding
MYC	754.119	0.828981	0.121661	6.81386	9.5013e-12	2.14569e-10	1.77643	ENSG00000136997.21	protein_coding
MYEF2	470.956	0.468953	0.150035	3.12562	0.00177432	0.00859515	1.3841	ENSG00000104177.18	protein_coding
MYO5A	1403.57	0.619589	0.10641	5.82269	5.79092e-09	9.17409e-08	1.53644	ENSG00000197535.15	protein_coding
MYORG	356.508	0.469254	0.16177	2.90074	0.00372286	0.016193	1.38439	ENSG00000164976.9	protein_coding
MYRIP	31.3089	2.10606	0.551943	3.81572	0.000135789	0.000921807	4.30513	ENSG00000170011.14	protein_coding
MYSM1	682.151	0.729201	0.124582	5.85316	4.82321e-09	7.72644e-08	1.65772	ENSG00000162601.11	protein_coding
N4BP2L2	1008.34	0.517442	0.115483	4.48068	7.44045e-06	6.83074e-05	1.43142	ENSG00000244754.9	protein_coding
N4BP2L2-IT2	96.2764	0.889765	0.295821	3.00778	0.00263166	0.012011	1.85287	ENSG00000281026.1	lncRNA
N4BP3	184.53	0.613497	0.217289	2.82341	0.0047515	0.0198353	1.52996	ENSG00000145911.6	protein_coding
NAA16	626.39	0.558915	0.132787	4.20912	2.56363e-05	0.000209707	1.47316	ENSG00000172766.19	protein_coding
NAA20	302.179	0.701518	0.181028	3.87519	0.00010654	0.000743092	1.62621	ENSG00000173418.12	protein_coding
NAA25	1494.59	0.391307	0.0940311	4.16146	3.16218e-05	0.000253408	1.31158	ENSG00000111300.10	protein_coding
NAA30	399.138	0.527089	0.151968	3.46842	0.000523528	0.00300742	1.44102	ENSG00000139977.14	protein_coding
NAA50	1335.29	0.577621	0.0994881	5.80593	6.40091e-09	1.00696e-07	1.49239	ENSG00000121579.13	protein_coding
NAB1	196.57	1.10095	0.212927	5.17055	2.33403e-07	2.85204e-06	2.14496	ENSG00000138386.17	protein_coding
NABP2	317.425	0.978275	0.1751	5.58694	2.31105e-08	3.32079e-07	1.97011	ENSG00000139579.13	protein_coding
NAMPT	628.936	0.394555	0.130174	3.03098	0.0024376	0.0112351	1.31454	ENSG00000105835.13	protein_coding
NANP	98.0593	0.807275	0.295761	2.72948	0.00634343	0.0253015	1.7499	ENSG00000170191.5	protein_coding
NAP1L1	2720.57	0.578079	0.0766313	7.54364	4.57048e-14	1.40164e-12	1.49286	ENSG00000187109.15	protein_coding
NAP1L4	1114.73	0.268953	0.101576	2.64781	0.00810152	0.0310266	1.20493	ENSG00000205531.13	protein_coding
NASP	894.535	0.269758	0.109824	2.45628	0.0140385	0.0488388	1.20561	ENSG00000132780.17	protein_coding
NAT10	1557.23	0.626657	0.101046	6.2017	5.58549e-10	1.03096e-08	1.54398	ENSG00000135372.9	protein_coding
NAXE	416.835	0.473571	0.155693	3.04169	0.00235254	0.0109068	1.38854	ENSG00000163382.13	protein_coding
NBN	1422.68	0.560189	0.0951237	5.88905	3.88411e-09	6.32492e-08	1.47446	ENSG00000104320.14	protein_coding
NBPF14	383.349	0.394237	0.156176	2.52431	0.0115925	0.0418058	1.31425	ENSG00000270629.6	protein_coding
NBPF26	452.599	0.75534	0.145128	5.20465	1.94364e-07	2.39884e-06	1.68803	ENSG00000273136.7	protein_coding
NBPF8	305.985	1.28595	0.196317	6.55035	5.74021e-11	1.19686e-09	2.43842	ENSG00000270231.4	transcribed_unprocessed_pseudogene
NBPF9	721.586	0.589364	0.12444	4.73612	2.17848e-06	2.23564e-05	1.50458	ENSG00000269713.7	protein_coding
NCAPG2	3746.21	0.359965	0.0772977	4.65686	3.21069e-06	3.1971e-05	1.28339	ENSG00000146918.20	protein_coding
NCF2	7.74163	3.15236	1.24074	2.54071	0.0110629	0.0402178	8.89109	ENSG00000116701.15	protein_coding
NCK2	125.737	0.782458	0.268364	2.91566	0.00354937	0.0155627	1.72006	ENSG00000071051.14	protein_coding
NCL	4841.92	0.455334	0.0771358	5.90301	3.56929e-09	5.84852e-08	1.3711	ENSG00000115053.17	protein_coding
NCOA2	1822.44	0.216731	0.0856884	2.52929	0.0114292	0.0413155	1.1621	ENSG00000140396.13	protein_coding
NCOA7	260.001	1.13586	0.190624	5.95864	2.54339e-09	4.26052e-08	2.19749	ENSG00000111912.20	protein_coding
NCS1	409.594	0.76498	0.151885	5.03657	4.73946e-07	5.48921e-06	1.69935	ENSG00000107130.10	protein_coding
NDRG3	235.706	0.664603	0.194709	3.41332	0.000641764	0.0035822	1.58513	ENSG00000101079.21	protein_coding
NDST1	798.561	0.487019	0.121091	4.02193	5.77235e-05	0.000432049	1.40155	ENSG00000070614.15	protein_coding
NDUFAF6	319.174	0.722397	0.168901	4.27704	1.89398e-05	0.000159908	1.64992	ENSG00000156170.13	protein_coding
NEAT1	46160.1	0.21044	0.0805092	2.61387	0.00895244	0.0337278	1.15704	ENSG00000245532.9	lncRNA
NEB	186.742	1.26784	0.222911	5.68767	1.28787e-08	1.92973e-07	2.40802	ENSG00000183091.20	protein_coding
NEBL	1273.23	0.434076	0.0972546	4.4633	8.0707e-06	7.3367e-05	1.35105	ENSG00000078114.19	protein_coding
NEDD1	539.187	0.336882	0.134256	2.50924	0.012099	0.0432267	1.26302	ENSG00000139350.12	protein_coding
NEK2	146.925	0.659438	0.245763	2.68323	0.00729158	0.0284992	1.57947	ENSG00000117650.13	protein_coding
NEK3	82.4326	0.980945	0.328224	2.98864	0.00280222	0.0126638	1.97376	ENSG00000136098.17	protein_coding
NEK4	318.845	0.448205	0.170378	2.63065	0.00852226	0.0323546	1.36434	ENSG00000114904.13	protein_coding
NEK6	512.915	0.679021	0.145689	4.66074	3.15072e-06	3.1429e-05	1.60105	ENSG00000119408.17	protein_coding
NEK7	525.905	0.513283	0.138529	3.70523	0.000211196	0.00136605	1.42729	ENSG00000151414.15	protein_coding
NENF	105.786	0.814594	0.291412	2.79533	0.00518462	0.0213216	1.7588	ENSG00000117691.10	protein_coding
NETO2	331.864	1.01266	0.16871	6.00237	1.94462e-09	3.30312e-08	2.01763	ENSG00000171208.10	protein_coding
NFAT5	1725.32	0.335743	0.0871523	3.85237	0.000116981	0.000806991	1.26203	ENSG00000102908.22	protein_coding
NFATC3	764.35	0.44359	0.121351	3.65542	0.000256759	0.00161698	1.35998	ENSG00000072736.19	protein_coding
NFIA	104.427	3.70813	0.383638	9.66571	4.21695e-22	2.57642e-20	13.0695	ENSG00000162599.17	protein_coding
NFIB	696.798	0.395543	0.131552	3.00675	0.0026406	0.0120369	1.31544	ENSG00000147862.17	protein_coding
NFS1	401.634	0.408085	0.155416	2.62576	0.00864549	0.0327121	1.32692	ENSG00000244005.13	protein_coding
NFX1	1001.34	0.358675	0.11489	3.12189	0.00179692	0.00867891	1.28225	ENSG00000086102.19	protein_coding
NFYA	743.123	0.389955	0.123053	3.16901	0.00152959	0.00758206	1.31035	ENSG00000001167.14	protein_coding
NFYB	326.168	0.575939	0.16968	3.39426	0.000688144	0.00380737	1.49065	ENSG00000120837.8	protein_coding
NHP2	505.602	0.750143	0.140981	5.32087	1.03274e-07	1.33108e-06	1.68196	ENSG00000145912.9	protein_coding
NIN	929.931	0.641865	0.109278	5.8737	4.26181e-09	6.86901e-08	1.56034	ENSG00000100503.26	protein_coding
NINJ1	203.804	0.896492	0.236804	3.7858	0.000153212	0.00102595	1.86153	ENSG00000131669.10	protein_coding
NIP7	336.867	0.482463	0.176306	2.7365	0.00620963	0.0248559	1.39713	ENSG00000132603.15	protein_coding
NKAIN1	26.9119	1.48338	0.571679	2.59478	0.00946519	0.0353052	2.79603	ENSG00000084628.10	protein_coding
NKAPD1	125.536	0.809792	0.261061	3.10193	0.00192266	0.00920065	1.75296	ENSG00000150776.18	protein_coding
NKX3-1	21.6067	1.61734	0.638523	2.53294	0.0113112	0.040941	3.06808	ENSG00000167034.10	protein_coding
NLE1	177.547	0.663142	0.223416	2.96819	0.0029956	0.0134223	1.58353	ENSG00000073536.18	protein_coding
NLN	579.839	0.797169	0.132288	6.02602	1.68047e-09	2.89184e-08	1.73769	ENSG00000123213.23	protein_coding
NME4	356.124	0.463241	0.160503	2.88619	0.0038994	0.0168447	1.37864	ENSG00000103202.13	protein_coding
NMT2	196.146	0.588641	0.210188	2.80055	0.00510163	0.0210405	1.50383	ENSG00000152465.18	protein_coding
NOB1	334.902	0.661894	0.175925	3.76236	0.000168317	0.00111338	1.58216	ENSG00000141101.13	protein_coding
NOC3L	321.876	0.791989	0.169426	4.67455	2.94605e-06	2.95599e-05	1.73146	ENSG00000173145.11	protein_coding
NOL10	535.607	0.430131	0.135462	3.17528	0.00149691	0.00744885	1.34736	ENSG00000115761.16	protein_coding
NOLC1	941.218	0.351682	0.109083	3.22399	0.0012642	0.00644071	1.27605	ENSG00000166197.17	protein_coding
NOM1	495.56	0.558624	0.149451	3.73784	0.000185609	0.00121653	1.47286	ENSG00000146909.8	protein_coding
NOP14	646.796	0.423246	0.124475	3.40024	0.000673279	0.00373465	1.34094	ENSG00000087269.16	protein_coding
NOP16	189.247	0.556889	0.220627	2.52411	0.011599	0.0418195	1.47109	ENSG00000048162.21	protein_coding
NOP56	1536.53	0.283985	0.0950592	2.98745	0.00281311	0.0127094	1.21755	ENSG00000101361.17	protein_coding
NOP58	1194.55	0.61988	0.108121	5.73318	9.85638e-09	1.51134e-07	1.53675	ENSG00000055044.11	protein_coding
NORAD	2166.63	0.417519	0.0824732	5.06248	4.13838e-07	4.8609e-06	1.33563	ENSG00000260032.2	lncRNA
NPIPB15	118.25	0.665292	0.266092	2.50023	0.0124111	0.0441717	1.58589	ENSG00000196436.8	protein_coding
NPNT	853.868	0.555602	0.112365	4.94462	7.62941e-07	8.51113e-06	1.46978	ENSG00000168743.13	protein_coding
NQO1	10558	0.257139	0.0626295	4.10572	4.03058e-05	0.000312667	1.19511	ENSG00000181019.13	protein_coding
NQO2	265.607	0.512469	0.181814	2.81864	0.00482278	0.020069	1.42649	ENSG00000124588.22	protein_coding
NR2F6	198.996	0.556773	0.208427	2.67131	0.00755562	0.0293348	1.47098	ENSG00000160113.6	protein_coding
NR3C1	608.144	1.20684	0.133307	9.05312	1.38946e-19	6.97517e-18	2.30832	ENSG00000113580.15	protein_coding
NR4A1	694.05	2.05756	0.128315	16.0352	7.25609e-58	2.11811e-55	4.16281	ENSG00000123358.20	protein_coding
NR4A2	300.557	0.460641	0.181664	2.53567	0.0112232	0.0406854	1.37615	ENSG00000153234.15	protein_coding
NR4A3	73.6683	1.10446	0.340163	3.24685	0.00116692	0.00600702	2.15018	ENSG00000119508.18	protein_coding
NR5A2	323.192	1.5978	0.174343	9.16472	4.96775e-20	2.56743e-18	3.02681	ENSG00000116833.14	protein_coding
NR6A1	155.096	0.78466	0.23732	3.30634	0.000945224	0.00502345	1.72269	ENSG00000148200.17	protein_coding
NRAD1	25.936	1.94096	0.596927	3.25158	0.00114767	0.00592521	3.8396	ENSG00000233725.7	lncRNA
NRAS	3248.27	1.08665	0.0750608	14.4769	1.69667e-47	3.42879e-45	2.1238	ENSG00000213281.5	protein_coding
NRAV	105.56	1.24906	0.290491	4.29981	1.70946e-05	0.000145734	2.37686	ENSG00000248008.3	lncRNA
NRBP1	1904.44	0.291684	0.0845986	3.44786	0.000565046	0.0032062	1.22407	ENSG00000115216.14	protein_coding
NRP1	979.614	0.740122	0.116913	6.33053	2.44314e-10	4.71951e-09	1.67032	ENSG00000099250.18	protein_coding
NSD2	3381.42	0.202936	0.0768693	2.64002	0.00829021	0.031603	1.15104	ENSG00000109685.19	protein_coding
NSMAF	702.478	0.406999	0.119584	3.40346	0.000665375	0.00369697	1.32592	ENSG00000035681.9	protein_coding
NSMF	293.684	0.511481	0.179195	2.85432	0.0043129	0.0183098	1.42551	ENSG00000165802.23	protein_coding
NT5C3A	402.292	0.426884	0.157933	2.70294	0.00687301	0.0271346	1.34433	ENSG00000122643.22	protein_coding
NT5C3B	121.141	0.950639	0.270607	3.51298	0.000443105	0.0026033	1.93273	ENSG00000141698.17	protein_coding
NTAN1	127.634	1.29184	0.265592	4.86401	1.15032e-06	1.23434e-05	2.4484	ENSG00000157045.9	protein_coding
NTAQ1	330.206	0.682693	0.16517	4.13328	3.57629e-05	0.000282006	1.60513	ENSG00000156795.8	protein_coding
NUAK1	221.674	0.6461	0.204148	3.16487	0.00155153	0.00767874	1.56493	ENSG00000074590.14	protein_coding
NUDT3	597.023	1.09634	0.134474	8.15281	3.55572e-16	1.3441e-14	2.13812	ENSG00000272325.2	protein_coding
NUDT4	186.886	0.821809	0.22802	3.60411	0.000313228	0.00192642	1.76762	ENSG00000173598.14	protein_coding
NUFIP1	139.941	0.928487	0.26425	3.51366	0.000441972	0.00259858	1.90328	ENSG00000083635.8	protein_coding
NUP50	740.004	0.326122	0.118347	2.75564	0.00585767	0.0236391	1.25364	ENSG00000093000.19	protein_coding
NUP58	847.017	0.776941	0.113079	6.87079	6.38462e-12	1.48001e-10	1.71349	ENSG00000139496.16	protein_coding
NUP98	1726.48	0.375439	0.0915647	4.10026	4.12682e-05	0.000319191	1.29723	ENSG00000110713.17	protein_coding
NUTM2B-AS1	210.771	0.828948	0.211215	3.92466	8.6851e-05	0.000620032	1.77639	ENSG00000225484.7	lncRNA
NXPE3	165.38	2.2123	0.267998	8.25489	1.52046e-16	5.96193e-15	4.63412	ENSG00000144815.16	protein_coding
NXT1	129.592	1.10556	0.258666	4.27406	1.91945e-05	0.000161539	2.15182	ENSG00000132661.4	protein_coding
OAS1	105.074	2.29262	0.319067	7.18539	6.70153e-13	1.76354e-11	4.89945	ENSG00000089127.15	protein_coding
OAS2	20.9577	3.97467	0.874324	4.54599	5.46776e-06	5.15789e-05	15.7215	ENSG00000111335.14	protein_coding
OAS3	795.398	1.42275	0.120718	11.7858	4.62203e-32	5.20408e-30	2.68096	ENSG00000111331.14	protein_coding
OASL	35.4998	2.749	0.552737	4.97344	6.57735e-07	7.44818e-06	6.72253	ENSG00000135114.13	protein_coding
OAT	546.311	0.472154	0.135347	3.48847	0.000485788	0.00281836	1.38718	ENSG00000065154.12	protein_coding
OBSCN	460.546	0.485476	0.144543	3.3587	0.000783107	0.00426394	1.40005	ENSG00000154358.23	protein_coding
ODC1	1343.96	0.277478	0.103356	2.68468	0.00725991	0.0283965	1.21207	ENSG00000115758.13	protein_coding
OGFR	395.663	0.631778	0.161402	3.9143	9.06671e-05	0.000644954	1.54947	ENSG00000060491.17	protein_coding
OGFRL1	270.78	2.00429	0.193825	10.3407	4.61032e-25	3.39591e-23	4.0119	ENSG00000119900.9	protein_coding
OIP5-AS1	480.725	0.541153	0.141788	3.81664	0.000135283	0.000918773	1.45513	ENSG00000247556.6	lncRNA
OLA1	615.372	0.351085	0.136818	2.56608	0.0102856	0.0379345	1.27552	ENSG00000138430.16	protein_coding
ONECUT1	63.0091	1.32552	0.370418	3.57844	0.000345646	0.00209474	2.50624	ENSG00000169856.9	protein_coding
ORAI2	307.891	0.429144	0.170796	2.51261	0.0119843	0.0428752	1.34643	ENSG00000160991.16	protein_coding
ORC1	511.33	0.338033	0.137448	2.45935	0.0139189	0.0485191	1.26403	ENSG00000085840.13	protein_coding
ORC6	337.895	0.766949	0.166946	4.594	4.34827e-06	4.17175e-05	1.70167	ENSG00000091651.9	protein_coding
OSBPL11	409.067	0.440834	0.15556	2.83385	0.00459904	0.0193216	1.35739	ENSG00000144909.8	protein_coding
OSBPL1A	210.019	0.891873	0.217213	4.10598	4.02607e-05	0.000312472	1.85558	ENSG00000141447.18	protein_coding
OSBPL6	101.446	2.14225	0.313391	6.83572	8.15968e-12	1.85868e-10	4.4145	ENSG00000079156.17	protein_coding
OSBPL8	986.471	0.46156	0.105708	4.36636	1.26335e-05	0.000110389	1.37703	ENSG00000091039.17	protein_coding
OSBPL9	1037.46	0.415945	0.104988	3.96183	7.43771e-05	0.000540778	1.33417	ENSG00000117859.19	protein_coding
OSER1	371.478	0.737789	0.161653	4.56403	5.01807e-06	4.76505e-05	1.66762	ENSG00000132823.11	protein_coding
OSGIN2	687.321	0.708689	0.123105	5.75681	8.572e-09	1.32601e-07	1.63432	ENSG00000164823.11	protein_coding
OTUD4	865.458	0.42777	0.121584	3.51831	0.0004343	0.00256016	1.34515	ENSG00000164164.17	protein_coding
OTUD6B-AS1	137.759	0.964888	0.265614	3.63268	0.000280496	0.00174969	1.95191	ENSG00000253738.2	lncRNA
OTUD7B	847.732	0.881597	0.122662	7.18723	6.61171e-13	1.74574e-11	1.84241	ENSG00000264522.6	protein_coding
OTULIN	640.25	0.406024	0.126718	3.20415	0.00135464	0.00683959	1.32503	ENSG00000154124.5	protein_coding
OTULINL	219.391	1.21539	0.212887	5.70908	1.13591e-08	1.72831e-07	2.32203	ENSG00000145569.6	protein_coding
P2RX4	317.409	0.46017	0.170415	2.70029	0.00692786	0.0273283	1.3757	ENSG00000135124.15	protein_coding
P2RY6	46.196	2.27219	0.46478	4.88875	1.0148e-06	1.10624e-05	4.83056	ENSG00000171631.16	protein_coding
PA2G4	1550.66	0.512816	0.0916266	5.5968	2.18344e-08	3.16138e-07	1.42683	ENSG00000170515.14	protein_coding
PABPC1	14898.6	0.56938	0.0647807	8.78935	1.50424e-18	6.93316e-17	1.48389	ENSG00000070756.17	protein_coding
PABPC4	1161.15	0.611134	0.10182	6.00213	1.94751e-09	3.30448e-08	1.52746	ENSG00000090621.15	protein_coding
PADI2	62.8399	1.2464	0.369227	3.37571	0.000736243	0.00404228	2.37249	ENSG00000117115.13	protein_coding
PAICS	1664	0.238071	0.0882301	2.6983	0.00696942	0.0274579	1.17941	ENSG00000128050.9	protein_coding
PAIP1	577.628	0.675059	0.130871	5.15822	2.49303e-07	3.02756e-06	1.59666	ENSG00000172239.14	protein_coding
PAK1IP1	173.115	0.702127	0.231435	3.0338	0.00241493	0.0111534	1.6269	ENSG00000111845.5	protein_coding
PALB2	554.555	0.46377	0.138839	3.34034	0.000836761	0.00452638	1.37914	ENSG00000083093.10	protein_coding
PALLD	315.408	1.35624	0.177547	7.6388	2.19263e-14	6.9542e-13	2.56018	ENSG00000129116.19	protein_coding
PAN3	1297.53	0.387317	0.0964176	4.01708	5.89249e-05	0.000440205	1.30796	ENSG00000152520.14	protein_coding
PANK2	348.426	0.429336	0.167669	2.56062	0.0104484	0.0384092	1.34661	ENSG00000125779.23	protein_coding
PANK3	1339.04	1.0235	0.0967808	10.5755	3.87309e-26	3.08341e-24	2.03285	ENSG00000120137.7	protein_coding
PANX1	237.487	0.516993	0.202691	2.55065	0.0107522	0.0392788	1.43097	ENSG00000110218.9	protein_coding
PAPOLA	2084.61	0.593202	0.0832374	7.12663	1.02859e-12	2.6493e-11	1.50859	ENSG00000090060.18	protein_coding
PAQR3	50.432	1.71365	0.422495	4.05602	4.99159e-05	0.000379375	3.27989	ENSG00000163291.14	protein_coding
PAQR4	302.667	0.602863	0.173142	3.48189	0.00049789	0.00287903	1.51873	ENSG00000162073.14	protein_coding
PAQR5	32.4792	1.46316	0.515896	2.83616	0.00456595	0.0192185	2.75713	ENSG00000137819.14	protein_coding
PARD6B	5416.4	0.324392	0.0666094	4.87006	1.11562e-06	1.20529e-05	1.25214	ENSG00000124171.9	protein_coding
PARP12	194.011	1.71001	0.226061	7.5644	3.89652e-14	1.2067e-12	3.27164	ENSG00000059378.13	protein_coding
PARP14	925.258	1.81982	0.121457	14.9832	9.45359e-51	2.19143e-48	3.53038	ENSG00000173193.15	protein_coding
PARP8	193.472	1.59952	0.233048	6.86347	6.72087e-12	1.55567e-10	3.03043	ENSG00000151883.19	protein_coding
PARP9	326.225	1.72035	0.173435	9.91925	3.43333e-23	2.21801e-21	3.29515	ENSG00000138496.16	protein_coding
PARPBP	230.917	0.538185	0.196371	2.74066	0.00613167	0.0246063	1.45214	ENSG00000185480.12	protein_coding
PATL1	395.027	0.63042	0.155842	4.04525	5.22682e-05	0.000395537	1.54802	ENSG00000166889.14	protein_coding
PAWR	1016.78	0.455883	0.116829	3.90215	9.53422e-05	0.00067273	1.37162	ENSG00000177425.11	protein_coding
PAX8-AS1	435.93	0.365499	0.146539	2.4942	0.0126241	0.0448186	1.28833	ENSG00000189223.15	lncRNA
PAXBP1	1113.66	0.33992	0.102877	3.30416	0.000952629	0.00505159	1.26569	ENSG00000159086.15	protein_coding
PAXIP1	717.455	0.716825	0.121121	5.91827	3.25342e-09	5.37001e-08	1.64356	ENSG00000157212.19	protein_coding
PBDC1	175.19	0.821126	0.232667	3.52919	0.000416833	0.00247385	1.76678	ENSG00000102390.11	protein_coding
PBX1	1027.82	0.594915	0.124235	4.78862	1.67929e-06	1.75419e-05	1.51038	ENSG00000185630.19	protein_coding
PCDH10	455.086	0.358516	0.143143	2.50459	0.0122593	0.0437105	1.28211	ENSG00000138650.9	protein_coding
PCDH19	49.4865	1.43074	0.444361	3.21978	0.00128289	0.00651907	2.69586	ENSG00000165194.15	protein_coding
PCDHA1	13.0662	2.93014	0.924744	3.1686	0.00153174	0.00758796	7.62186	ENSG00000204970.10	protein_coding
PCDHA3	16.4081	5.96667	1.54149	3.87072	0.000108516	0.00075466	62.5383	ENSG00000255408.4	protein_coding
PCDHA4	25.6246	2.6275	0.638896	4.11256	3.91304e-05	0.000303998	6.17953	ENSG00000204967.12	protein_coding
PCDHA5	10.3266	3.69734	1.18314	3.12501	0.00177796	0.00860749	12.9721	ENSG00000204965.9	protein_coding
PCDHA9	9.58687	3.54049	1.17927	3.00227	0.00267975	0.0121802	11.6357	ENSG00000204961.7	protein_coding
PCGF3	617.493	0.403818	0.126079	3.20291	0.00136047	0.00686461	1.323	ENSG00000185619.18	protein_coding
PCGF5	245.875	1.40901	0.202511	6.95769	3.45897e-12	8.27371e-11	2.65554	ENSG00000180628.15	protein_coding
PCGF6	111.907	0.697573	0.273854	2.54725	0.0108577	0.0395997	1.62177	ENSG00000156374.16	protein_coding
PCMT1	920.941	0.347933	0.108102	3.21856	0.00128836	0.00654266	1.27274	ENSG00000120265.18	protein_coding
PCNP	526.671	0.606611	0.151338	4.00833	6.11493e-05	0.000454454	1.52268	ENSG00000081154.12	protein_coding
PCNX1	2699.75	0.248016	0.0925589	2.67954	0.00737225	0.0287432	1.18757	ENSG00000100731.16	protein_coding
PDAP1	487.56	0.446633	0.140751	3.17322	0.00150759	0.00749659	1.36286	ENSG00000106244.13	protein_coding
PDCD11	1436.63	0.345315	0.0997444	3.462	0.000536183	0.0030656	1.27043	ENSG00000148843.15	protein_coding
PDCD2	347.159	0.536021	0.165005	3.24851	0.00116012	0.00597809	1.44997	ENSG00000071994.11	protein_coding
PDCD4	693.184	0.979705	0.127281	7.69717	1.39113e-14	4.54004e-13	1.97206	ENSG00000150593.18	protein_coding
PDCL3	303.999	0.593984	0.172419	3.445	0.00057107	0.00323572	1.50941	ENSG00000115539.14	protein_coding
PDE10A	31.0549	4.06625	0.734211	5.53825	3.05501e-08	4.29965e-07	16.7519	ENSG00000112541.18	protein_coding
PDE4D	117.977	2.14708	0.298918	7.18281	6.82909e-13	1.79412e-11	4.42929	ENSG00000113448.19	protein_coding
PDHX	362.648	0.618589	0.16257	3.80507	0.000141764	0.000957425	1.53537	ENSG00000110435.12	protein_coding
PDIK1L	212.053	0.654079	0.204253	3.20229	0.00136338	0.0068771	1.57361	ENSG00000175087.10	protein_coding
PDLIM1	233.809	0.755265	0.19509	3.87136	0.000108228	0.000753533	1.68794	ENSG00000107438.9	protein_coding
PDLIM5	597.152	0.504782	0.139722	3.61277	0.000302944	0.00186973	1.41891	ENSG00000163110.15	protein_coding
PDP1	341.949	0.854263	0.163488	5.22524	1.73933e-07	2.16675e-06	1.80784	ENSG00000164951.16	protein_coding
PDS5A	3062.13	0.22807	0.0779401	2.92622	0.00343106	0.0151157	1.17127	ENSG00000121892.15	protein_coding
PDS5B	1912.52	0.254046	0.0909331	2.79376	0.00520987	0.0213974	1.19255	ENSG00000083642.19	protein_coding
PDSS1	152.667	0.790853	0.245253	3.22464	0.0012613	0.00642803	1.7301	ENSG00000148459.16	protein_coding
PDZD8	444.831	0.576784	0.144767	3.98423	6.76994e-05	0.000497052	1.49152	ENSG00000165650.12	protein_coding
PEA15	240.111	0.516519	0.190993	2.70439	0.00684303	0.0270546	1.4305	ENSG00000162734.13	protein_coding
PEF1	418.952	0.396973	0.148829	2.66731	0.00764614	0.0296278	1.31674	ENSG00000162517.13	protein_coding
PEG10	42.1901	2.11222	0.476738	4.43056	9.39903e-06	8.40845e-05	4.32355	ENSG00000242265.6	protein_coding
PEX26	357.829	0.507859	0.163774	3.10097	0.00192887	0.00922756	1.42194	ENSG00000215193.14	protein_coding
PEX5	300.684	0.455901	0.185371	2.4594	0.013917	0.0485191	1.37164	ENSG00000139197.11	protein_coding
PFN2	644.182	0.799377	0.125131	6.3883	1.67741e-10	3.30099e-09	1.74035	ENSG00000070087.14	protein_coding
PGAP1	324.177	0.789692	0.169658	4.65461	3.24588e-06	3.2301e-05	1.7287	ENSG00000197121.15	protein_coding
PGM5	20.883	1.76347	0.672132	2.6237	0.00869804	0.0328794	3.39514	ENSG00000154330.13	protein_coding
PHACTR2	701.553	0.914464	0.122146	7.48666	7.065e-14	2.10521e-12	1.88487	ENSG00000112419.14	protein_coding
PHAX	428.056	0.410062	0.150324	2.72786	0.00637461	0.025413	1.32874	ENSG00000164902.14	protein_coding
PHB2	1133.89	0.253841	0.100148	2.53467	0.0112554	0.0407671	1.19238	ENSG00000215021.10	protein_coding
PHC2	222.408	0.719029	0.19952	3.60379	0.000313613	0.0019276	1.64607	ENSG00000134686.18	protein_coding
PHF10	554.633	0.648468	0.133782	4.84722	1.25204e-06	1.33621e-05	1.5675	ENSG00000130024.15	protein_coding
PHF20L1	670.191	0.421493	0.123203	3.42113	0.000623609	0.00350194	1.33931	ENSG00000129292.21	protein_coding
PHF2P2	106.87	0.998275	0.287033	3.47792	0.00050533	0.00291884	1.99761	ENSG00000226057.7	transcribed_unprocessed_pseudogene
PHGDH	445.023	1.51216	0.164222	9.20802	3.32192e-20	1.75716e-18	2.85236	ENSG00000092621.13	protein_coding
PHLPP2	998.247	0.590206	0.109001	5.41466	6.14052e-08	8.20975e-07	1.50546	ENSG00000040199.18	protein_coding
PHTF1	799.627	0.303499	0.116919	2.5958	0.00943711	0.0352414	1.23413	ENSG00000116793.16	protein_coding
PI4KB	1809.64	0.343553	0.0956472	3.59187	0.00032831	0.00200587	1.26888	ENSG00000143393.16	protein_coding
PIAS2	271.215	0.540307	0.184207	2.93316	0.00335534	0.0148166	1.45428	ENSG00000078043.16	protein_coding
PIP4K2B	483.827	0.402991	0.144605	2.78683	0.0053226	0.0217753	1.32225	ENSG00000276293.5	protein_coding
PITPNB	396.283	0.607322	0.152352	3.98632	6.71072e-05	0.000494304	1.52343	ENSG00000180957.18	protein_coding
PITPNC1	323.748	0.637421	0.176877	3.60374	0.000313665	0.0019276	1.55555	ENSG00000154217.15	protein_coding
PITPNM2	73.6662	0.996507	0.351844	2.83224	0.00462227	0.019407	1.99516	ENSG00000090975.13	protein_coding
PKIA	114.769	1.4202	0.288344	4.92538	8.41955e-07	9.30697e-06	2.67623	ENSG00000171033.13	protein_coding
PKIB	925.778	1.74952	0.116813	14.9771	1.03692e-50	2.36883e-48	3.36247	ENSG00000135549.15	protein_coding
PLAGL1	88.0164	1.2203	0.314139	3.8846	0.0001025	0.000717771	2.32996	ENSG00000118495.20	protein_coding
PLAGL2	303.976	0.946288	0.176291	5.36775	7.97255e-08	1.04292e-06	1.92691	ENSG00000126003.7	protein_coding
PLCB1	933.935	0.496449	0.107693	4.60988	4.02904e-06	3.90137e-05	1.41074	ENSG00000182621.18	protein_coding
PLCE1	11.042	2.94376	1.00903	2.9174	0.00352963	0.0154936	7.69412	ENSG00000138193.16	protein_coding
PLCH1	457.898	0.584931	0.145306	4.02551	5.68513e-05	0.000427144	1.49997	ENSG00000114805.18	protein_coding
PLEKHA8	295.586	0.712744	0.18404	3.87277	0.000107604	0.000749519	1.63892	ENSG00000106086.20	protein_coding
PLEKHF2	881.202	1.15517	0.111867	10.3263	5.36047e-25	3.9119e-23	2.22711	ENSG00000175895.4	protein_coding
PLEKHG1	52.0211	1.33773	0.406906	3.28756	0.0010106	0.00531713	2.52753	ENSG00000120278.16	protein_coding
PLEKHH1	1050.76	0.384296	0.110175	3.48806	0.000486541	0.00282169	1.30522	ENSG00000054690.14	protein_coding
PLEKHO1	112.895	1.06113	0.283907	3.73761	0.000185775	0.00121711	2.08657	ENSG00000023902.14	protein_coding
PLEKHS1	49.5856	1.5589	0.483987	3.22096	0.00127764	0.00650287	2.9463	ENSG00000148735.15	protein_coding
PLIN2	84.6418	0.792162	0.31519	2.51328	0.0119614	0.0428408	1.73167	ENSG00000147872.10	protein_coding
PLOD2	1265.06	0.551754	0.0972439	5.67392	1.39567e-08	2.08136e-07	1.46587	ENSG00000152952.12	protein_coding
PLS3	271.923	2.65406	0.204122	13.0023	1.18674e-38	1.7162e-36	6.29438	ENSG00000102024.18	protein_coding
PLSCR1	214.366	0.520944	0.21285	2.44747	0.0143862	0.0498927	1.43489	ENSG00000188313.13	protein_coding
PM20D2	140.668	1.42118	0.256276	5.54552	2.93086e-08	4.13971e-07	2.67805	ENSG00000146281.6	protein_coding
PMP22	244.622	0.76185	0.189556	4.01913	5.84142e-05	0.000436804	1.69566	ENSG00000109099.16	protein_coding
PNRC2	291.17	0.560579	0.184947	3.03103	0.0024372	0.0112351	1.47486	ENSG00000189266.13	protein_coding
PODXL	1838.08	0.373602	0.0880186	4.24459	2.18996e-05	0.000181878	1.29558	ENSG00000128567.17	protein_coding
PODXL2	326.439	0.541454	0.168139	3.22027	0.0012807	0.00651084	1.45544	ENSG00000114631.11	protein_coding
POGK	1165.51	0.776135	0.10158	7.64063	2.16154e-14	6.86943e-13	1.71254	ENSG00000143157.12	protein_coding
POLDIP2	682.79	0.600654	0.12421	4.8358	1.32612e-06	1.40955e-05	1.5164	ENSG00000004142.12	protein_coding
POLE3	787.851	0.648509	0.115852	5.59772	2.17193e-08	3.1496e-07	1.56755	ENSG00000148229.13	protein_coding
POLL	222.486	0.486824	0.197354	2.46676	0.0136342	0.0477274	1.40136	ENSG00000166169.17	protein_coding
POLR1B	979.325	0.311883	0.114967	2.7128	0.0066717	0.0264553	1.24133	ENSG00000125630.16	protein_coding
POLR1D	494.608	0.352529	0.141808	2.48596	0.0129202	0.0456333	1.2768	ENSG00000186184.19	protein_coding
POLR1E	304.018	0.558428	0.177268	3.15019	0.00163165	0.00801984	1.47266	ENSG00000137054.16	protein_coding
POLR1F	148.954	0.598996	0.239514	2.50088	0.0123885	0.044114	1.51466	ENSG00000105849.6	protein_coding
POLR2D	413.287	0.639763	0.152764	4.18791	2.81538e-05	0.000228052	1.55807	ENSG00000144231.11	protein_coding
POLR3F	122.367	0.813482	0.264334	3.07747	0.00208764	0.00986571	1.75745	ENSG00000132664.12	protein_coding
POMK	981.788	0.473695	0.10878	4.3546	1.33307e-05	0.000115648	1.38866	ENSG00000185900.11	protein_coding
POMP	568.165	0.337396	0.135052	2.49828	0.0124798	0.0443961	1.26347	ENSG00000132963.8	protein_coding
POP1	653.537	0.611574	0.125614	4.86867	1.12354e-06	1.21055e-05	1.52793	ENSG00000104356.11	protein_coding
POU2F1	799.572	0.506029	0.114486	4.42002	9.86898e-06	8.81386e-05	1.42014	ENSG00000143190.23	protein_coding
PPA1	1084.87	0.433962	0.105399	4.11734	3.83272e-05	0.000298494	1.35094	ENSG00000180817.12	protein_coding
PPAT	448.486	0.377844	0.145742	2.59254	0.00952689	0.0354766	1.2994	ENSG00000128059.8	protein_coding
PPIA	5067.26	0.226557	0.0724074	3.12892	0.00175447	0.00851209	1.17004	ENSG00000196262.15	protein_coding
PPIL4	361.611	0.438166	0.163382	2.68185	0.00732155	0.0285879	1.35488	ENSG00000131013.4	protein_coding
PPM1A	1102.62	0.451283	0.103744	4.34998	1.36152e-05	0.000117921	1.36726	ENSG00000100614.18	protein_coding
PPM1G	1488.93	0.449286	0.0921487	4.87566	1.08444e-06	1.17712e-05	1.36536	ENSG00000115241.11	protein_coding
PPP1CC	1082.8	0.401147	0.101796	3.94068	8.12518e-05	0.000584294	1.32056	ENSG00000186298.12	protein_coding
PPP1R14B	294.532	0.970043	0.187857	5.16372	2.42089e-07	2.94904e-06	1.9589	ENSG00000173457.11	protein_coding
PPP1R8	350.6	0.609117	0.165609	3.67804	0.000235035	0.00149752	1.52533	ENSG00000117751.18	protein_coding
PPP1R9A	343.649	0.636342	0.162255	3.92187	8.78649e-05	0.000626703	1.55438	ENSG00000158528.12	protein_coding
PPP2R2C	471.507	1.34038	0.164359	8.15516	3.48708e-16	1.32277e-14	2.53217	ENSG00000074211.14	protein_coding
PPP2R2D	427.408	0.406671	0.148372	2.74089	0.00612727	0.0246012	1.32562	ENSG00000175470.20	protein_coding
PPP2R5E	772.773	0.384632	0.115754	3.32283	0.000891076	0.00476621	1.30553	ENSG00000154001.14	protein_coding
PPP3CA	1793.26	1.17719	0.087565	13.4437	3.35397e-41	5.28686e-39	2.26137	ENSG00000138814.17	protein_coding
PPP4R1	853.072	0.647682	0.119656	5.41288	6.2019e-08	8.27778e-07	1.56665	ENSG00000154845.16	protein_coding
PPP4R4	43.0062	1.26603	0.450733	2.80882	0.00497237	0.0205883	2.40498	ENSG00000119698.12	protein_coding
PPT1	983.168	0.390277	0.120526	3.23812	0.00120321	0.00617588	1.31065	ENSG00000131238.18	protein_coding
PPTC7	201.446	0.703054	0.21331	3.29592	0.000980988	0.00517687	1.62795	ENSG00000196850.6	protein_coding
PRCP	502.866	0.515539	0.149404	3.45064	0.00055925	0.00317848	1.42953	ENSG00000137509.12	protein_coding
PRDM15	353.815	0.466297	0.159704	2.91976	0.00350305	0.0153941	1.38156	ENSG00000141956.14	protein_coding
PRDM4	998.415	0.74878	0.107598	6.95903	3.42612e-12	8.20758e-11	1.68037	ENSG00000110851.12	protein_coding
PRDX1	4270.87	0.203798	0.0716067	2.84607	0.0044262	0.0187202	1.15173	ENSG00000117450.15	protein_coding
PREB	531.237	0.34445	0.135816	2.53616	0.0112076	0.0406499	1.26967	ENSG00000138073.14	protein_coding
PRELID1	699.783	1.20958	0.127909	9.45657	3.18221e-21	1.7851e-19	2.3127	ENSG00000169230.10	protein_coding
PRELID3B	1133.42	0.414631	0.10465	3.96209	7.42961e-05	0.000540438	1.33296	ENSG00000101166.16	protein_coding
PRICKLE2	783.145	0.608296	0.115149	5.28269	1.27299e-07	1.62216e-06	1.52446	ENSG00000163637.13	protein_coding
PRKAB2	503.284	0.343351	0.138151	2.48532	0.0129434	0.0456916	1.2687	ENSG00000131791.8	protein_coding
PRKACB	165.609	0.703583	0.227178	3.09706	0.00195452	0.0093389	1.62854	ENSG00000142875.19	protein_coding
PRKAG2	144.633	1.00706	0.248307	4.05571	4.9983e-05	0.000379702	2.00981	ENSG00000106617.15	protein_coding
PRKAR2B	163.253	2.6437	0.258671	10.2203	1.6083e-24	1.15235e-22	6.2493	ENSG00000005249.13	protein_coding
PRKCH	600.213	0.65009	0.133202	4.88048	1.05827e-06	1.15124e-05	1.56927	ENSG00000027075.15	protein_coding
PRKD3	417.331	1.33871	0.155302	8.62	6.69564e-18	2.96422e-16	2.52924	ENSG00000115825.11	protein_coding
PRLR	1642.9	0.565504	0.0894621	6.32116	2.59609e-10	4.9905e-09	1.4799	ENSG00000113494.17	protein_coding
PRMT2	500.802	0.492525	0.137608	3.57918	0.000344678	0.0020902	1.40691	ENSG00000160310.18	protein_coding
PRMT6	1174.72	0.398036	0.0998745	3.98536	6.73786e-05	0.000495609	1.31771	ENSG00000198890.9	protein_coding
PROSER1	457.517	0.568535	0.144597	3.93185	8.42931e-05	0.000603686	1.48302	ENSG00000120685.20	protein_coding
PRPF38A	490.281	0.427302	0.146075	2.92522	0.00344211	0.0151559	1.34472	ENSG00000134748.13	protein_coding
PRPF38B	484.8	0.689766	0.140031	4.92581	8.40136e-07	9.29338e-06	1.61302	ENSG00000134186.12	protein_coding
PRPF4B	1898.76	0.311669	0.0902814	3.45219	0.000556054	0.00316315	1.24114	ENSG00000112739.17	protein_coding
PRR3	129.637	0.661718	0.258003	2.56477	0.0103244	0.0380481	1.58197	ENSG00000204576.12	protein_coding
PRRG4	114.961	1.40313	0.28842	4.86487	1.1453e-06	1.22979e-05	2.64474	ENSG00000135378.4	protein_coding
PRTG	220.647	1.62341	0.206794	7.8504	4.14721e-15	1.41499e-13	3.08103	ENSG00000166450.13	protein_coding
PRUNE1	528.598	0.460103	0.141329	3.25555	0.00113173	0.00585667	1.37564	ENSG00000143363.17	protein_coding
PRXL2A	506.071	1.59458	0.143326	11.1256	9.41919e-29	8.73381e-27	3.02007	ENSG00000122378.14	protein_coding
PRXL2C	28.9762	1.4864	0.5539	2.68351	0.00728532	0.0284818	2.80189	ENSG00000158122.12	protein_coding
PSME1	1627.38	0.31536	0.0894374	3.52604	0.000421819	0.00249874	1.24432	ENSG00000092010.15	protein_coding
PSMG1	278.193	0.614993	0.193357	3.18061	0.00146965	0.00734267	1.53155	ENSG00000183527.12	protein_coding
PSPC1	1445.06	0.571174	0.0929319	6.14615	7.93838e-10	1.43172e-08	1.48573	ENSG00000121390.19	protein_coding
PTAR1	443.659	0.862586	0.163065	5.28984	1.22425e-07	1.56257e-06	1.8183	ENSG00000188647.13	protein_coding
PTBP2	511.942	0.376152	0.145111	2.59216	0.0095375	0.0354993	1.29788	ENSG00000117569.19	protein_coding
PTBP3	2063.28	0.54102	0.0835506	6.47535	9.4591e-11	1.92392e-09	1.455	ENSG00000119314.16	protein_coding
PTDSS1	986.204	0.541509	0.113975	4.7511	2.02314e-06	2.08983e-05	1.45549	ENSG00000156471.13	protein_coding
PTEN	728.44	0.377339	0.119485	3.15804	0.00158835	0.00784371	1.29894	ENSG00000171862.11	protein_coding
PTGER2	26.3459	2.53515	0.625846	4.05076	5.10509e-05	0.000387255	5.79639	ENSG00000125384.7	protein_coding
PTGER3	27.2952	3.60221	0.714367	5.04252	4.59451e-07	5.34489e-06	12.1443	ENSG00000050628.20	protein_coding
PTGES2	507.984	0.599363	0.138548	4.32604	1.51816e-05	0.000130556	1.51505	ENSG00000148334.16	protein_coding
PTK7	555.182	0.493371	0.131805	3.74319	0.0001817	0.00119303	1.40773	ENSG00000112655.16	protein_coding
PTMS	258.102	0.963586	0.187174	5.14807	2.63175e-07	3.1862e-06	1.95015	ENSG00000159335.18	protein_coding
PTP4A2	1349.71	1.09952	0.101618	10.8201	2.76418e-27	2.40728e-25	2.14283	ENSG00000184007.22	protein_coding
PTPA	2666.66	0.324984	0.082731	3.92819	8.55862e-05	0.000611557	1.25265	ENSG00000119383.21	protein_coding
PTPN11	2103.9	0.747784	0.0834197	8.96412	3.12777e-19	1.53592e-17	1.67921	ENSG00000179295.18	protein_coding
PTPN13	1357.46	0.763562	0.0991322	7.70246	1.33467e-14	4.37389e-13	1.69768	ENSG00000163629.13	protein_coding
PTPN2	304.732	0.478662	0.172251	2.77886	0.00545503	0.0222305	1.39345	ENSG00000175354.20	protein_coding
PTPN4	523.102	0.451103	0.135385	3.33201	0.000862201	0.00464169	1.36709	ENSG00000088179.9	protein_coding
PTPN9	392.104	0.473808	0.160575	2.95069	0.00317062	0.0140824	1.38877	ENSG00000169410.10	protein_coding
PTPRA	487.309	0.508741	0.139841	3.63799	0.000274769	0.00171872	1.42281	ENSG00000132670.20	protein_coding
PTPRG-AS1	185.195	0.900137	0.21718	4.14466	3.40312e-05	0.00027038	1.86624	ENSG00000241472.7	lncRNA
PTRH2	644.853	0.463776	0.126283	3.67252	0.000240173	0.00152655	1.37915	ENSG00000141378.15	protein_coding
PUM3	550.63	0.509162	0.137133	3.71289	0.000204905	0.00132918	1.42322	ENSG00000080608.10	protein_coding
PURA	313.663	0.453166	0.176681	2.56488	0.0103213	0.0380481	1.36904	ENSG00000185129.8	protein_coding
PURB	1111.81	1.03962	0.102444	10.1481	3.37792e-24	2.3665e-22	2.05568	ENSG00000146676.10	protein_coding
PUS7	660.972	0.626655	0.12794	4.89803	9.68047e-07	1.0577e-05	1.54398	ENSG00000091127.14	protein_coding
PVT1	2283.7	0.749502	0.0808925	9.26541	1.94331e-20	1.04192e-18	1.68121	ENSG00000249859.12	lncRNA
PWP1	534.164	0.532413	0.135339	3.93392	8.35707e-05	0.000599108	1.44635	ENSG00000136045.12	protein_coding
PWWP3B	7.70472	6.34747	1.72724	3.67493	0.000237918	0.00151283	81.4289	ENSG00000157502.13	protein_coding
PYGL	329.842	0.581026	0.164898	3.52354	0.000425825	0.00251759	1.49591	ENSG00000100504.17	protein_coding
PYGO1	27.1141	2.30441	0.601416	3.83164	0.000127291	0.000868982	4.93965	ENSG00000171016.13	protein_coding
QKI	457.745	0.76069	0.153472	4.95653	7.17644e-07	8.0514e-06	1.6943	ENSG00000112531.17	protein_coding
QSER1	1157.75	0.334811	0.10213	3.27828	0.0010444	0.00547122	1.26121	ENSG00000060749.16	protein_coding
QTRT2	541.39	0.376221	0.132986	2.82902	0.00466913	0.0195743	1.29794	ENSG00000151576.10	protein_coding
R3HDM1	538.067	0.679135	0.133787	5.07623	3.84999e-07	4.54928e-06	1.60118	ENSG00000048991.16	protein_coding
R3HDM2	517.884	0.446926	0.137018	3.2618	0.00110707	0.00574983	1.36313	ENSG00000179912.20	protein_coding
RAB11FIP2	107.406	1.24625	0.286294	4.35306	1.34252e-05	0.000116403	2.37225	ENSG00000107560.12	protein_coding
RAB11FIP3	649.366	0.303089	0.123764	2.44893	0.0143281	0.0497256	1.23378	ENSG00000090565.17	protein_coding
RAB15	797.784	1.34011	0.116494	11.5037	1.26429e-30	1.3198e-28	2.5317	ENSG00000139998.16	protein_coding
RAB22A	1178.13	0.688198	0.102879	6.68941	2.24077e-11	4.91255e-10	1.61127	ENSG00000124209.4	protein_coding
RAB30	755.355	1.22546	0.123294	9.93935	2.80647e-23	1.82051e-21	2.3383	ENSG00000137502.10	protein_coding
RAB32	91.1577	1.03379	0.31698	3.26136	0.00110877	0.00575678	2.04739	ENSG00000118508.5	protein_coding
RAB33B	84.2347	0.82327	0.333937	2.46535	0.013688	0.047848	1.76941	ENSG00000172007.7	protein_coding
RAB3IP	485.676	0.777983	0.14075	5.5274	3.2501e-08	4.56607e-07	1.71473	ENSG00000127328.22	protein_coding
RAB4A	179.605	0.753474	0.221819	3.3968	0.000681789	0.00377884	1.68585	ENSG00000168118.12	protein_coding
RAB7A	1316.86	0.261447	0.0961866	2.71812	0.00656538	0.0260878	1.19868	ENSG00000075785.14	protein_coding
RAB8B	94.3094	0.736859	0.300679	2.45065	0.0142599	0.0495216	1.66654	ENSG00000166128.13	protein_coding
RABGGTB	613.007	0.43781	0.126212	3.46885	0.000522694	0.00300373	1.35455	ENSG00000137955.16	protein_coding
RAC1	1800.34	0.256798	0.0902924	2.84407	0.00445413	0.0188081	1.19482	ENSG00000136238.18	protein_coding
RAD23B	2654.3	0.827242	0.0774413	10.6822	1.23328e-26	1.02317e-24	1.77429	ENSG00000119318.13	protein_coding
RAD51AP1	174.562	0.569878	0.223086	2.55451	0.0106336	0.0389899	1.4844	ENSG00000111247.15	protein_coding
RAF1	2812.54	0.222811	0.0803682	2.77237	0.00556495	0.0225909	1.167	ENSG00000132155.13	protein_coding
RAI14	176.605	2.99155	0.259992	11.5063	1.22645e-30	1.28884e-28	7.95326	ENSG00000039560.14	protein_coding
RALA	190.444	0.6129	0.21695	2.82507	0.00472705	0.0197646	1.52933	ENSG00000006451.8	protein_coding
RALBP1	462.353	0.640743	0.14457	4.43207	9.3332e-06	8.3543e-05	1.55913	ENSG00000017797.13	protein_coding
RALGPS2	679.519	0.769424	0.122541	6.27889	3.41007e-10	6.47625e-09	1.70459	ENSG00000116191.17	protein_coding
RANBP9	669.772	0.559725	0.123564	4.52983	5.90301e-06	5.54524e-05	1.47399	ENSG00000010017.13	protein_coding
RAP2A	181.335	0.824339	0.218225	3.77747	0.000158427	0.00105772	1.77072	ENSG00000125249.7	protein_coding
RAP2C	525.524	0.789857	0.138901	5.68647	1.29696e-08	1.9415e-07	1.7289	ENSG00000123728.10	protein_coding
RAPGEF1	797.989	0.856807	0.117985	7.26197	3.81481e-13	1.03499e-11	1.81103	ENSG00000107263.18	protein_coding
RAPH1	944.025	0.689299	0.113437	6.07651	1.22826e-09	2.16566e-08	1.6125	ENSG00000173166.18	protein_coding
RASEF	432.035	0.898015	0.149422	6.00992	1.85614e-09	3.17336e-08	1.8635	ENSG00000165105.10	protein_coding
RASSF3	352.144	0.953707	0.178176	5.35261	8.66942e-08	1.12846e-06	1.93684	ENSG00000153179.13	protein_coding
RASSF8	246.663	1.83514	0.201835	9.09228	9.69843e-20	4.93149e-18	3.56807	ENSG00000123094.15	protein_coding
RASSF8-AS1	69.2346	1.51855	0.386016	3.9339	8.35779e-05	0.000599108	2.86502	ENSG00000246695.8	lncRNA
RAVER2	221.15	0.742057	0.206674	3.59046	0.00033009	0.00201519	1.67256	ENSG00000162437.14	protein_coding
RBAK	561.956	0.350952	0.133624	2.62641	0.00862914	0.0326694	1.2754	ENSG00000146587.18	protein_coding
RBBP8	458.348	0.842108	0.146121	5.7631	8.25836e-09	1.28253e-07	1.79267	ENSG00000101773.19	protein_coding
RBBP9	117.814	0.801628	0.307647	2.60568	0.00916929	0.0344167	1.74307	ENSG00000089050.16	protein_coding
RBFA	155.757	0.59254	0.237915	2.49055	0.0127546	0.04519	1.5079	ENSG00000101546.13	protein_coding
RBM17	845.172	0.40555	0.117253	3.45877	0.000542649	0.00309695	1.32459	ENSG00000134453.16	protein_coding
RBM19	517.971	0.55729	0.136864	4.07185	4.66411e-05	0.000356376	1.4715	ENSG00000122965.11	protein_coding
RBM25	1892.65	0.335629	0.0849816	3.94943	7.83379e-05	0.000566181	1.26193	ENSG00000119707.14	protein_coding
RBM28	759.735	0.443183	0.118353	3.7446	0.000180681	0.00118769	1.3596	ENSG00000106344.8	protein_coding
RBM39	3703.28	0.333603	0.0727485	4.58571	4.52448e-06	4.32763e-05	1.26016	ENSG00000131051.24	protein_coding
RBMS2	121.71	0.936521	0.269133	3.47978	0.000501834	0.00289971	1.91391	ENSG00000076067.13	protein_coding
RC3H1	1418.35	0.291372	0.0927105	3.14281	0.00167334	0.0081738	1.2238	ENSG00000135870.12	protein_coding
RC3H2	2149.64	0.334509	0.0879365	3.80398	0.00014239	0.000960826	1.26095	ENSG00000056586.16	protein_coding
RCAN1	129.852	2.10433	0.27597	7.6252	2.43649e-14	7.68128e-13	4.29997	ENSG00000159200.18	protein_coding
RCAN3	107.155	1.38977	0.289266	4.80447	1.55159e-06	1.63269e-05	2.62037	ENSG00000117602.13	protein_coding
RCC1	802.736	0.504531	0.113526	4.44419	8.82217e-06	7.94197e-05	1.41866	ENSG00000180198.16	protein_coding
RCHY1	152.752	0.761156	0.23757	3.20393	0.00135568	0.00684263	1.69485	ENSG00000163743.13	protein_coding
RCN1	46.7838	2.40301	0.475228	5.05655	4.26905e-07	4.99206e-06	5.28907	ENSG00000049449.10	protein_coding
REC8	122.034	1.05628	0.268839	3.92905	8.52807e-05	0.000609651	2.07957	ENSG00000100918.13	protein_coding
REEP1	61.3066	1.65507	0.391517	4.22733	2.36485e-05	0.000195168	3.14938	ENSG00000068615.19	protein_coding
REEP3	327.784	0.488917	0.16627	2.94051	0.00327676	0.0145129	1.40339	ENSG00000165476.14	protein_coding
REL	432.044	0.620212	0.149651	4.14438	3.40731e-05	0.000270576	1.5371	ENSG00000162924.15	protein_coding
REPIN1	608.951	0.833071	0.137969	6.03812	1.55922e-09	2.70087e-08	1.78147	ENSG00000214022.11	protein_coding
RETREG1	169.216	1.19401	0.232236	5.14135	2.72768e-07	3.29475e-06	2.28787	ENSG00000154153.14	protein_coding
RETREG2	741.617	0.326657	0.122065	2.67608	0.00744878	0.0290129	1.2541	ENSG00000144567.11	protein_coding
REV3L	2376.33	0.277676	0.0832908	3.33381	0.000856646	0.00461652	1.21224	ENSG00000009413.16	protein_coding
RFC1	1238.05	0.27355	0.0979511	2.79272	0.00522673	0.0214554	1.20878	ENSG00000035928.16	protein_coding
RFC2	604.948	0.372475	0.132024	2.82126	0.00478351	0.0199425	1.29457	ENSG00000049541.11	protein_coding
RFC3	909.435	0.403543	0.110565	3.64982	0.000262425	0.00164936	1.32275	ENSG00000133119.13	protein_coding
RFK	93.4546	0.857264	0.323296	2.65164	0.00801014	0.0307553	1.8116	ENSG00000135002.12	protein_coding
RFLNB	13.6724	2.44261	0.882509	2.7678	0.00564367	0.0228574	5.43623	ENSG00000183688.4	protein_coding
RFWD3	1917.34	0.255133	0.0894016	2.85379	0.00432015	0.0183356	1.19345	ENSG00000168411.14	protein_coding
RFX7	607.686	0.652356	0.138509	4.70985	2.47895e-06	2.52102e-05	1.57173	ENSG00000181827.15	protein_coding
RGL3	15.9334	1.91822	0.756836	2.53453	0.0112598	0.0407738	3.77957	ENSG00000205517.13	protein_coding
RGS16	171.321	1.81624	0.244991	7.4135	1.23012e-13	3.54487e-12	3.52162	ENSG00000143333.7	protein_coding
RGS17	125.354	0.664201	0.261414	2.5408	0.0110599	0.0402164	1.58469	ENSG00000091844.8	protein_coding
RGS19	98.5808	0.927914	0.317339	2.92405	0.0034551	0.0152088	1.90252	ENSG00000171700.14	protein_coding
RHEB	294.971	0.886701	0.177519	4.99497	5.88445e-07	6.70691e-06	1.84894	ENSG00000106615.10	protein_coding
RHNO1	161.529	0.761236	0.234005	3.25308	0.00114163	0.00590017	1.69494	ENSG00000171792.11	protein_coding
RHOB	468.45	1.16734	0.144187	8.096	5.67965e-16	2.09178e-14	2.24597	ENSG00000143878.10	protein_coding
RHOQ	238.796	1.67169	0.20917	7.99202	1.32745e-15	4.72339e-14	3.18588	ENSG00000119729.12	protein_coding
RHOT1	206.783	0.656269	0.208841	3.14243	0.00167551	0.00818187	1.576	ENSG00000126858.19	protein_coding
RHOU	125.751	1.25396	0.269053	4.66064	3.15227e-06	3.1429e-05	2.38495	ENSG00000116574.6	protein_coding
RIC1	965.968	0.415121	0.11234	3.69522	0.0002197	0.00141584	1.33341	ENSG00000107036.12	protein_coding
RIDA	97.5973	0.766924	0.296479	2.58677	0.00968802	0.0359623	1.70164	ENSG00000132541.11	protein_coding
RILPL2	39.6949	1.24358	0.476075	2.61216	0.00899729	0.0338564	2.36786	ENSG00000150977.11	protein_coding
RIMKLB	458.068	0.435164	0.143554	3.03137	0.00243449	0.0112273	1.35206	ENSG00000166532.16	protein_coding
RIMS4	106.209	0.943194	0.299715	3.14697	0.0016497	0.00808088	1.92278	ENSG00000101098.13	protein_coding
RIOX1	287.812	0.511734	0.178378	2.86882	0.00412012	0.017653	1.42576	ENSG00000170468.8	protein_coding
RIPK2	413.658	1.07131	0.162364	6.59819	4.1622e-11	8.85409e-10	2.10134	ENSG00000104312.8	protein_coding
RIPK4	85.4394	1.19465	0.323412	3.6939	0.000220842	0.00142087	2.28889	ENSG00000183421.12	protein_coding
RMND5B	1007.76	0.489804	0.104765	4.67526	2.93585e-06	2.94763e-05	1.40425	ENSG00000145916.19	protein_coding
RN7SL600P	20.7586	1.77883	0.667668	2.66425	0.00771605	0.0298449	3.43149	ENSG00000274963.1	misc_RNA
RNASEH1	160.18	1.21845	0.235779	5.16774	2.36946e-07	2.89308e-06	2.32696	ENSG00000171865.10	protein_coding
RNASEH2B	251.205	0.602596	0.188806	3.19161	0.00141481	0.00710243	1.51845	ENSG00000136104.21	protein_coding
RND3	231.824	0.498154	0.196204	2.53896	0.0111184	0.0404009	1.41241	ENSG00000115963.14	protein_coding
RNF10	1258.15	0.532835	0.115051	4.6313	3.63374e-06	3.57038e-05	1.44677	ENSG00000022840.16	protein_coding
RNF11	295.723	1.67299	0.188071	8.89555	5.81304e-19	2.7767e-17	3.18875	ENSG00000123091.5	protein_coding
RNF114	1244.92	0.552528	0.0996863	5.54267	2.97899e-08	4.20392e-07	1.46665	ENSG00000124226.11	protein_coding
RNF138	147.78	0.718318	0.250985	2.862	0.00420976	0.0179736	1.64526	ENSG00000134758.14	protein_coding
RNF139	1235.02	0.561396	0.098205	5.71658	1.08691e-08	1.65536e-07	1.4757	ENSG00000170881.5	protein_coding
RNF141	81.1541	1.17944	0.332949	3.54241	0.000396486	0.00236467	2.26489	ENSG00000110315.7	protein_coding
RNF144A	52.5586	1.20014	0.419273	2.86243	0.00420401	0.0179636	2.29762	ENSG00000151692.15	protein_coding
RNF152	111.073	1.27262	0.281571	4.51971	6.19232e-06	5.78942e-05	2.416	ENSG00000176641.11	protein_coding
RNF157	97.2542	0.884586	0.295592	2.99259	0.00276624	0.0125192	1.84623	ENSG00000141576.16	protein_coding
RNF168	848.313	0.335137	0.111438	3.00739	0.00263501	0.0120219	1.2615	ENSG00000163961.4	protein_coding
RNF187	378.763	0.454287	0.15679	2.89742	0.00376246	0.0163292	1.37011	ENSG00000168159.14	protein_coding
RNF19A	954.092	0.401275	0.106589	3.76469	0.000166754	0.00110443	1.32067	ENSG00000034677.13	protein_coding
RNF2	108.752	0.955407	0.281755	3.39092	0.000696596	0.00384453	1.93913	ENSG00000121481.11	protein_coding
RNF220	352.794	0.439925	0.164509	2.67417	0.00749137	0.0291571	1.35653	ENSG00000187147.18	protein_coding
RNF24	387.965	0.96913	0.160141	6.05174	1.43287e-09	2.50125e-08	1.95766	ENSG00000101236.17	protein_coding
RNF4	880.634	0.544585	0.112395	4.84529	1.26427e-06	1.34686e-05	1.4586	ENSG00000063978.16	protein_coding
RNF41	392.755	0.896897	0.154236	5.81511	6.05929e-09	9.56083e-08	1.86206	ENSG00000181852.18	protein_coding
RNF6	547.7	0.446959	0.142429	3.13811	0.00170043	0.00828815	1.36316	ENSG00000127870.17	protein_coding
RNPS1	1118.92	0.519364	0.103705	5.0081	5.49697e-07	6.29258e-06	1.43332	ENSG00000205937.12	protein_coding
RPAP3	601.23	0.427898	0.130666	3.27475	0.00105756	0.00553281	1.34527	ENSG00000005175.10	protein_coding
RPF2	405.052	0.384395	0.154432	2.48909	0.012807	0.0453076	1.30531	ENSG00000197498.13	protein_coding
RPIA	242.542	0.860881	0.210417	4.09132	4.28927e-05	0.000330782	1.81615	ENSG00000153574.9	protein_coding
RPL11	3480.4	0.51961	0.0997966	5.20669	1.92242e-07	2.37486e-06	1.43357	ENSG00000142676.14	protein_coding
RPL12	1559.49	0.295754	0.110059	2.68723	0.00720469	0.0282366	1.22753	ENSG00000197958.13	protein_coding
RPL14	2129.93	0.264306	0.0890316	2.96868	0.00299085	0.0134102	1.20106	ENSG00000188846.14	protein_coding
RPL21	1534.32	0.423397	0.103103	4.10655	4.01606e-05	0.000311848	1.34108	ENSG00000122026.10	protein_coding
RPL22L1	157.143	0.747055	0.238486	3.13249	0.0017333	0.00842493	1.67836	ENSG00000163584.18	protein_coding
RPL27A	1087.67	0.493759	0.113385	4.35471	1.33243e-05	0.000115648	1.40811	ENSG00000166441.13	protein_coding
RPL28	626.402	0.50626	0.125636	4.02959	5.58751e-05	0.000420009	1.42036	ENSG00000108107.15	protein_coding
RPL3	5379.92	0.278344	0.0723165	3.84897	0.000118614	0.000816469	1.2128	ENSG00000100316.16	protein_coding
RPL36A	181.174	0.768321	0.219088	3.5069	0.000453357	0.00265069	1.70329	ENSG00000241343.10	protein_coding
RPL41	2346.55	0.775051	0.0967867	8.00782	1.16758e-15	4.16392e-14	1.71125	ENSG00000229117.9	protein_coding
RPL5	2301.86	0.505833	0.0845201	5.98476	2.16707e-09	3.65343e-08	1.41994	ENSG00000122406.14	protein_coding
RPL7	4419.36	0.208703	0.0706185	2.95536	0.00312307	0.0139162	1.15565	ENSG00000147604.14	protein_coding
RPL7L1	2034.77	0.21678	0.0837177	2.58942	0.00961391	0.0357499	1.16214	ENSG00000146223.16	protein_coding
RPLP0	5279.95	0.819104	0.078871	10.3854	2.89082e-25	2.15962e-23	1.76431	ENSG00000089157.16	protein_coding
RPP40	73.7413	0.902283	0.34396	2.62322	0.00871039	0.0329109	1.86902	ENSG00000124787.14	protein_coding
RPRD1A	659.47	0.649996	0.133501	4.86883	1.1226e-06	1.21037e-05	1.56916	ENSG00000141425.18	protein_coding
RPS2	3354.93	0.70044	0.0823914	8.50137	1.8736e-17	8.00366e-16	1.625	ENSG00000140988.16	protein_coding
RPS23	1628.88	0.268101	0.101944	2.62987	0.00854169	0.032405	1.20422	ENSG00000186468.13	protein_coding
RPS27	3915.04	0.21902	0.087275	2.50954	0.0120888	0.0432003	1.16394	ENSG00000177954.14	protein_coding
RPS27AP12	46.3018	1.40838	0.441196	3.19219	0.00141199	0.00709281	2.65439	ENSG00000225224.1	processed_pseudogene
RPS2P5	744.682	1.36987	0.124943	10.9639	5.69723e-28	5.10259e-26	2.58447	ENSG00000240342.3	processed_pseudogene
RPS3	5434.7	0.340444	0.0806114	4.22328	2.40776e-05	0.000197984	1.26615	ENSG00000149273.15	protein_coding
RPS3A	2557.46	0.269151	0.089588	3.00432	0.00266176	0.0121159	1.2051	ENSG00000145425.10	protein_coding
RPS4X	4549.16	0.423925	0.0700166	6.05463	1.40741e-09	2.46227e-08	1.34157	ENSG00000198034.11	protein_coding
RPS6	4649.76	0.307508	0.0835408	3.68093	0.000232383	0.00148287	1.23757	ENSG00000137154.13	protein_coding
RPS6KB1	8014.97	0.426517	0.0660386	6.4586	1.05676e-10	2.12741e-09	1.34399	ENSG00000108443.14	protein_coding
RPS6KC1	219.182	0.531128	0.199248	2.66566	0.00768373	0.029745	1.44506	ENSG00000136643.12	protein_coding
RPUSD4	136.81	0.726386	0.256596	2.83085	0.00464242	0.0194725	1.65449	ENSG00000165526.9	protein_coding
RRAGC	109.127	0.69497	0.278511	2.49531	0.0125848	0.044709	1.61885	ENSG00000116954.8	protein_coding
RRAGD	47.741	2.01639	0.461311	4.37099	1.23685e-05	0.000108434	4.04569	ENSG00000025039.15	protein_coding
RRAS2	150.43	1.08452	0.255266	4.24857	2.15144e-05	0.00017915	2.12066	ENSG00000133818.14	protein_coding
RRP12	426.741	0.428909	0.14788	2.90038	0.00372711	0.0162025	1.34621	ENSG00000052749.14	protein_coding
RRP15	337.068	0.886171	0.166611	5.31879	1.04458e-07	1.34523e-06	1.84826	ENSG00000067533.6	protein_coding
RRP1B	905.675	0.335046	0.129471	2.5878	0.00965898	0.0358837	1.26142	ENSG00000160208.13	protein_coding
RRP36	606.866	0.43753	0.126706	3.45312	0.000554136	0.00315785	1.35428	ENSG00000124541.7	protein_coding
RSBN1	833.336	0.354642	0.117734	3.01223	0.00259336	0.0118722	1.27867	ENSG00000081019.13	protein_coding
RSL1D1	1299.1	0.275275	0.0967512	2.84518	0.0044386	0.0187569	1.21022	ENSG00000171490.13	protein_coding
RSL24D1	306.512	0.458417	0.186596	2.45673	0.0140207	0.0488092	1.37403	ENSG00000137876.11	protein_coding
RSRC2	918.005	0.593275	0.111045	5.34264	9.16026e-08	1.18647e-06	1.50867	ENSG00000111011.18	protein_coding
RTKN	106.629	0.810133	0.298973	2.70972	0.00673395	0.0266702	1.75337	ENSG00000114993.17	protein_coding
RUFY3	323.201	0.803494	0.1691	4.75159	2.01823e-06	2.08749e-05	1.74532	ENSG00000018189.13	protein_coding
RWDD1	121.734	0.982784	0.2726	3.60522	0.000311883	0.00192115	1.97627	ENSG00000111832.13	protein_coding
RYK	728.572	0.431121	0.12114	3.55887	0.000372451	0.0022376	1.34828	ENSG00000163785.13	protein_coding
SAMD4A	232.166	1.62876	0.20712	7.86382	3.72587e-15	1.27676e-13	3.09246	ENSG00000020577.14	protein_coding
SAMD8	317.018	0.622838	0.168481	3.69677	0.000218357	0.00140891	1.5399	ENSG00000156671.15	protein_coding
SAMD9	68.0235	1.33877	0.359511	3.72387	0.00019619	0.0012758	2.52936	ENSG00000205413.8	protein_coding
SAV1	156.278	0.939408	0.238314	3.9419	8.08385e-05	0.000581736	1.91774	ENSG00000151748.15	protein_coding
SAYSD1	167.188	1.01584	0.230393	4.40915	1.03776e-05	9.23675e-05	2.02208	ENSG00000112167.10	protein_coding
SBDS	319.749	0.781251	0.172314	4.53387	5.79129e-06	5.44354e-05	1.71862	ENSG00000126524.10	protein_coding
SBDSP1	140.487	0.95122	0.257664	3.69171	0.000222748	0.00143022	1.93351	ENSG00000225648.5	transcribed_unprocessed_pseudogene
SCML1	190.711	1.27338	0.220763	5.76806	8.01904e-09	1.24659e-07	2.41726	ENSG00000047634.15	protein_coding
SCML2	98.6332	0.813233	0.291385	2.79093	0.00525575	0.0215465	1.75714	ENSG00000102098.19	protein_coding
SDC2	155.413	1.34472	0.254424	5.28535	1.25465e-07	1.60008e-06	2.53981	ENSG00000169439.12	protein_coding
SEC14L1	418.795	0.635953	0.149814	4.24495	2.18642e-05	0.000181679	1.55396	ENSG00000129657.16	protein_coding
SEC14L2	30.8633	1.316	0.532287	2.47235	0.013423	0.0471135	2.48974	ENSG00000100003.18	protein_coding
SEC22C	279.52	0.572789	0.178547	3.20806	0.00133633	0.00675798	1.4874	ENSG00000093183.14	protein_coding
SEH1L	463.242	0.524352	0.14327	3.65988	0.000252338	0.00159369	1.43829	ENSG00000085415.16	protein_coding
SELENON	331.777	0.663917	0.169846	3.90895	9.27e-05	0.000657916	1.58438	ENSG00000162430.17	protein_coding
SENP1	653.623	0.537481	0.1304	4.12178	3.75959e-05	0.000293524	1.45144	ENSG00000079387.14	protein_coding
SENP2	568.994	0.428707	0.131303	3.26503	0.00109454	0.00569225	1.34603	ENSG00000163904.13	protein_coding
SENP6	1677.3	0.287505	0.088915	3.23348	0.00122293	0.0062527	1.22053	ENSG00000112701.18	protein_coding
SEPHS1	705.798	0.587346	0.122289	4.80294	1.56354e-06	1.64307e-05	1.50248	ENSG00000086475.15	protein_coding
SEPTIN10	196.631	0.818881	0.215043	3.80798	0.000140106	0.000948427	1.76404	ENSG00000186522.15	protein_coding
SEPTIN11	557.183	0.586799	0.136171	4.30928	1.6379e-05	0.000140012	1.50191	ENSG00000138758.12	protein_coding
SEPTIN6	19.7784	1.95661	0.68495	2.85657	0.00428248	0.0182051	3.88148	ENSG00000125354.24	protein_coding
SERBP1	1865.27	0.298147	0.0865391	3.44523	0.000570576	0.00323408	1.22956	ENSG00000142864.15	protein_coding
SERPINB6	601.346	0.352206	0.128517	2.74053	0.00613402	0.0246094	1.27651	ENSG00000124570.21	protein_coding
SERTAD2	85.3522	2.9877	0.372813	8.01395	1.11085e-15	3.9706e-14	7.93209	ENSG00000179833.4	protein_coding
SERTAD4	90.1018	1.99654	0.325414	6.13537	8.49626e-10	1.52884e-08	3.99041	ENSG00000082497.12	protein_coding
SET	5785.54	0.47189	0.0677364	6.96656	3.2478e-12	7.81605e-11	1.38693	ENSG00000119335.17	protein_coding
SETBP1	180.434	0.748296	0.227924	3.28309	0.00102676	0.00538995	1.67981	ENSG00000152217.20	protein_coding
SETD3	837.287	0.535569	0.111774	4.79154	1.65506e-06	1.73232e-05	1.44951	ENSG00000183576.13	protein_coding
SETD7	1449.47	0.438778	0.0923502	4.75125	2.02166e-06	2.08967e-05	1.35546	ENSG00000145391.14	protein_coding
SF3A3	837.886	0.370441	0.114732	3.22874	0.00124337	0.00634483	1.29275	ENSG00000183431.12	protein_coding
SFMBT2	163.698	1.34189	0.251051	5.34508	9.03751e-08	1.1725e-06	2.53483	ENSG00000198879.12	protein_coding
SGCE	51.8627	3.07737	0.495974	6.2047	5.48005e-10	1.01269e-08	8.44074	ENSG00000127990.19	protein_coding
SGK3	138.835	0.636186	0.251368	2.5309	0.0113771	0.0411418	1.55421	ENSG00000104205.16	protein_coding
SGO1	348.193	0.434858	0.164796	2.63876	0.00832097	0.0316973	1.35178	ENSG00000129810.15	protein_coding
SGPP1	173.992	0.724909	0.223916	3.23741	0.00120619	0.00618719	1.6528	ENSG00000126821.8	protein_coding
SH3BGRL	364.328	1.58164	0.178511	8.86018	7.98823e-19	3.73645e-17	2.9931	ENSG00000131171.13	protein_coding
SH3BP4	521.383	0.928388	0.140295	6.61742	3.6552e-11	7.82838e-10	1.90315	ENSG00000130147.16	protein_coding
SH3D19	341.02	0.613891	0.172384	3.56119	0.000369184	0.00221971	1.53038	ENSG00000109686.19	protein_coding
SH3TC1	13.3006	2.2839	0.854585	2.67252	0.00752836	0.0292506	4.86991	ENSG00000125089.17	protein_coding
SH3YL1	511.112	0.423714	0.137054	3.09159	0.00199085	0.00948374	1.34138	ENSG00000035115.22	protein_coding
SHFL	64.094	1.68918	0.384969	4.38783	1.14485e-05	0.000100986	3.22474	ENSG00000130813.18	protein_coding
SHISA9	159.364	1.63059	0.250338	6.51354	7.33992e-11	1.51637e-09	3.09639	ENSG00000237515.9	protein_coding
SHLD2	303.124	0.739469	0.172158	4.2953	1.74457e-05	0.00014829	1.66956	ENSG00000122376.12	protein_coding
SHMT2	1040.34	0.525154	0.104177	5.04098	4.63156e-07	5.38005e-06	1.43909	ENSG00000182199.11	protein_coding
SHOC2	371.558	0.651084	0.161803	4.02393	5.72338e-05	0.000429199	1.57035	ENSG00000108061.12	protein_coding
SHTN1	1092.37	0.250279	0.101535	2.46495	0.0137033	0.047884	1.18944	ENSG00000187164.20	protein_coding
SIAH2	852.597	0.944478	0.120072	7.86594	3.66325e-15	1.25803e-13	1.92449	ENSG00000181788.4	protein_coding
SIDT1	686.833	0.475979	0.125493	3.79287	0.000148916	0.00100186	1.39086	ENSG00000072858.11	protein_coding
SIKE1	937.042	0.711107	0.136518	5.2089	1.89964e-07	2.35224e-06	1.63706	ENSG00000052723.12	protein_coding
SINHCAF	366.416	0.461221	0.173323	2.66106	0.00778953	0.0300726	1.37671	ENSG00000139146.14	protein_coding
SIPA1L1	2185.17	0.201355	0.0814032	2.47356	0.0133775	0.0470061	1.14978	ENSG00000197555.9	protein_coding
SIX4	641.844	0.427225	0.125084	3.4155	0.000636654	0.00356251	1.34464	ENSG00000100625.9	protein_coding
SKA2	736.188	0.315184	0.126058	2.50032	0.0124082	0.0441713	1.24417	ENSG00000182628.13	protein_coding
SKA3	301.997	0.63738	0.175578	3.63019	0.000283211	0.00176244	1.5555	ENSG00000165480.16	protein_coding
SKP2	363.074	0.554985	0.159601	3.47733	0.000506425	0.00292409	1.46915	ENSG00000145604.17	protein_coding
SLAIN1	58.2415	1.07254	0.381437	2.81185	0.00492576	0.0204275	2.10314	ENSG00000139737.22	protein_coding
SLAIN2	294.157	0.712655	0.177826	4.00759	6.13424e-05	0.000455674	1.63882	ENSG00000109171.15	protein_coding
SLC11A2	1198.89	0.249123	0.100086	2.4891	0.0128066	0.0453076	1.18848	ENSG00000110911.17	protein_coding
SLC16A1	156.879	0.916522	0.239156	3.83233	0.000126937	0.000867674	1.88756	ENSG00000155380.13	protein_coding
SLC16A6	292.668	0.604328	0.178224	3.39083	0.000696811	0.00384453	1.52027	ENSG00000108932.12	protein_coding
SLC19A2	688.966	0.570341	0.123102	4.63307	3.60285e-06	3.54284e-05	1.48487	ENSG00000117479.15	protein_coding
SLC1A1	77.7722	1.13505	0.333637	3.40205	0.000668826	0.00371484	2.19626	ENSG00000106688.12	protein_coding
SLC1A4	95.4036	0.828528	0.312584	2.65057	0.00803549	0.0308184	1.77587	ENSG00000115902.11	protein_coding
SLC22A4	25.3118	2.51085	0.639003	3.92932	8.51854e-05	0.000609246	5.69955	ENSG00000197208.6	protein_coding
SLC22A5	786.79	1.19198	0.120761	9.87055	5.58598e-23	3.56485e-21	2.28466	ENSG00000197375.13	protein_coding
SLC25A1	499.809	0.430748	0.144529	2.98035	0.0028792	0.0129745	1.34793	ENSG00000100075.10	protein_coding
SLC25A13	636.431	0.423609	0.128317	3.30126	0.000962506	0.00509745	1.34128	ENSG00000004864.14	protein_coding
SLC25A15	381.056	1.13727	0.162975	6.9782	2.98996e-12	7.25088e-11	2.19964	ENSG00000102743.15	protein_coding
SLC25A16	317.795	0.538552	0.169388	3.17939	0.00147584	0.0073666	1.45251	ENSG00000122912.15	protein_coding
SLC25A23	133.813	1.14368	0.270572	4.22691	2.36917e-05	0.000195423	2.20945	ENSG00000125648.15	protein_coding
SLC25A25	1047.32	1.15856	0.108771	10.6513	1.7187e-26	1.41842e-24	2.23235	ENSG00000148339.12	protein_coding
SLC25A30	278.936	0.805356	0.187248	4.30102	1.70016e-05	0.00014502	1.74758	ENSG00000174032.17	protein_coding
SLC25A33	56.8821	1.17346	0.388671	3.01917	0.00253465	0.0116415	2.25553	ENSG00000171612.7	protein_coding
SLC25A36	865.095	0.542006	0.110362	4.91117	9.05336e-07	9.95175e-06	1.456	ENSG00000114120.14	protein_coding
SLC25A39	530.066	0.462917	0.139531	3.31766	0.000907748	0.00484552	1.37833	ENSG00000013306.16	protein_coding
SLC25A4	137.116	1.13501	0.258909	4.38383	1.16611e-05	0.000102632	2.19621	ENSG00000151729.11	protein_coding
SLC25A43	247.124	1.06145	0.19082	5.56258	2.65809e-08	3.78154e-07	2.08703	ENSG00000077713.19	protein_coding
SLC25A44	418.993	0.691803	0.154806	4.46886	7.86391e-06	7.1694e-05	1.6153	ENSG00000160785.13	protein_coding
SLC25A51	86.2845	0.873201	0.313175	2.78822	0.00529988	0.0216992	1.83172	ENSG00000122696.14	protein_coding
SLC2A3P2	9.27404	3.09318	1.1568	2.67392	0.007497	0.0291719	8.53377	ENSG00000185031.6	processed_pseudogene
SLC30A9	388.056	0.422025	0.15615	2.70268	0.00687827	0.0271443	1.33981	ENSG00000014824.14	protein_coding
SLC31A2	84.2442	1.36936	0.323035	4.23904	2.24481e-05	0.000186041	2.58356	ENSG00000136867.11	protein_coding
SLC35A3	277.824	0.491197	0.19725	2.49023	0.012766	0.0452204	1.40561	ENSG00000117620.15	protein_coding
SLC35A4	492.368	0.425536	0.144921	2.93632	0.00332133	0.0146856	1.34307	ENSG00000176087.16	protein_coding
SLC36A4	34.8397	1.55574	0.504263	3.08518	0.00203427	0.00965268	2.93985	ENSG00000180773.15	protein_coding
SLC39A8	798.676	1.15762	0.119184	9.71281	2.65916e-22	1.64378e-20	2.23088	ENSG00000138821.13	protein_coding
SLC39A9	1364.06	0.413802	0.101385	4.08147	4.47517e-05	0.000343438	1.33219	ENSG00000029364.12	protein_coding
SLC3A2	2514.45	0.76601	0.0861267	8.89399	5.89525e-19	2.80746e-17	1.70056	ENSG00000168003.18	protein_coding
SLC41A2	145.612	0.865397	0.242504	3.56858	0.000358915	0.00216599	1.82184	ENSG00000136052.9	protein_coding
SLC4A8	131.559	1.31299	0.263468	4.98347	6.24545e-07	7.10296e-06	2.48455	ENSG00000050438.17	protein_coding
SLC5A6	1226.38	0.775203	0.107596	7.20477	5.81428e-13	1.54554e-11	1.71143	ENSG00000138074.15	protein_coding
SLC6A9	76.9257	1.08041	0.332193	3.25234	0.00114459	0.00591161	2.11463	ENSG00000196517.13	protein_coding
SLC7A1	1768.33	0.593413	0.0927074	6.40092	1.5444e-10	3.04821e-09	1.50881	ENSG00000139514.13	protein_coding
SLC7A11	217.744	2.1706	0.220493	9.84432	7.25301e-23	4.59154e-21	4.50212	ENSG00000151012.13	protein_coding
SLC7A5	1241.42	2.20213	0.110395	19.9476	1.57149e-88	7.99076e-86	4.60157	ENSG00000103257.9	protein_coding
SLC7A6	689.773	1.04359	0.132642	7.86777	3.61013e-15	1.2425e-13	2.06136	ENSG00000103064.15	protein_coding
SLIT1	55.2537	2.33649	0.425516	5.49096	3.99765e-08	5.54221e-07	5.05072	ENSG00000187122.17	protein_coding
SLK	799.985	0.717249	0.115924	6.18722	6.12327e-10	1.12234e-08	1.64404	ENSG00000065613.15	protein_coding
SMAD2	663.975	0.664239	0.126093	5.26787	1.38018e-07	1.74605e-06	1.58473	ENSG00000175387.16	protein_coding
SMAD5	989.636	0.310036	0.106728	2.90491	0.00367354	0.0159961	1.23974	ENSG00000113658.18	protein_coding
SMAD7	146.41	0.903575	0.245749	3.67682	0.000236163	0.0015041	1.8707	ENSG00000101665.9	protein_coding
SMAGP	192.356	1.08087	0.219075	4.93378	8.06552e-07	8.96592e-06	2.11531	ENSG00000170545.17	protein_coding
SMARCD1	1038.63	0.586433	0.116425	5.03702	4.72826e-07	5.48415e-06	1.50153	ENSG00000066117.15	protein_coding
SMC3	944.707	0.317729	0.109186	2.90998	0.00361454	0.015796	1.24637	ENSG00000108055.10	protein_coding
SMC5	888.236	0.452183	0.117173	3.85909	0.00011381	0.000788221	1.36811	ENSG00000198887.9	protein_coding
SMG1P3	612.033	0.46196	0.131779	3.50557	0.000455632	0.00266103	1.37741	ENSG00000180747.15	transcribed_unprocessed_pseudogene
SMG1P4	476.663	0.616168	0.146571	4.2039	2.62356e-05	0.000213943	1.5328	ENSG00000185710.9	transcribed_unprocessed_pseudogene
SMG7	1529.84	0.693067	0.107127	6.46958	9.82761e-11	1.99116e-09	1.61672	ENSG00000116698.21	protein_coding
SMIM10L1	129.486	0.788967	0.260443	3.02933	0.00245098	0.0112868	1.72784	ENSG00000256537.5	protein_coding
SMIM12	201.016	0.598228	0.223253	2.67959	0.00737118	0.0287432	1.51386	ENSG00000163866.9	protein_coding
SMIM13	234.015	0.509911	0.193291	2.63805	0.00833853	0.0317488	1.42396	ENSG00000224531.6	protein_coding
SMIM15	270.854	0.724322	0.187991	3.85295	0.000116702	0.000805771	1.65212	ENSG00000188725.8	protein_coding
SMKR1	24.1631	2.11425	0.635484	3.32699	0.000877884	0.00470363	4.32965	ENSG00000240204.3	protein_coding
SMTNL2	20.4962	1.70839	0.660611	2.58608	0.0097075	0.036013	3.26796	ENSG00000188176.12	protein_coding
SMYD2	194.13	1.17264	0.215609	5.43875	5.36552e-08	7.25358e-07	2.25424	ENSG00000143499.14	protein_coding
SMYD3	309.182	0.591911	0.183491	3.22583	0.00125607	0.00640342	1.50724	ENSG00000185420.19	protein_coding
SMYD5	318.576	0.765511	0.174976	4.37495	1.21459e-05	0.000106542	1.69997	ENSG00000135632.12	protein_coding
SNCAIP	9.36486	2.6731	1.05911	2.5239	0.0116062	0.0418255	6.37796	ENSG00000064692.20	protein_coding
SNHG1	1317.69	0.59222	0.0993281	5.96226	2.48768e-09	4.17607e-08	1.50757	ENSG00000255717.7	lncRNA
SNHG15	196.343	0.777514	0.211068	3.68371	0.000229868	0.00146816	1.71417	ENSG00000232956.9	lncRNA
SNHG16	805.26	0.977887	0.1158	8.44465	3.04956e-17	1.27507e-15	1.96958	ENSG00000163597.15	lncRNA
SNHG17	412.452	0.443083	0.149541	2.96295	0.00304706	0.0136142	1.35951	ENSG00000196756.13	lncRNA
SNHG26	14.8416	2.25289	0.80518	2.798	0.005142	0.021181	4.76638	ENSG00000228649.9	lncRNA
SNHG29	963.418	0.45581	0.12129	3.75801	0.000171268	0.001131	1.37155	ENSG00000175061.18	lncRNA
SNHG3	291.269	0.894504	0.181317	4.93337	8.08213e-07	8.97806e-06	1.85897	ENSG00000242125.3	lncRNA
SNHG5	285.828	0.787131	0.186578	4.21877	2.45638e-05	0.000201561	1.72564	ENSG00000203875.13	lncRNA
SNHG6	174.504	0.951204	0.234852	4.05022	5.11695e-05	0.000387968	1.93349	ENSG00000245910.8	lncRNA
SNHG7	359.987	0.587	0.158926	3.69355	0.000221146	0.00142224	1.50212	ENSG00000233016.7	lncRNA
SNN	136.719	0.725932	0.249812	2.90592	0.00366177	0.0159669	1.65397	ENSG00000184602.6	protein_coding
SNRNP25	333.934	0.986546	0.165886	5.94713	2.72892e-09	4.53755e-08	1.98144	ENSG00000161981.11	protein_coding
SNRNP48	241.826	0.63239	0.195324	3.23765	0.00120519	0.00618405	1.55013	ENSG00000168566.13	protein_coding
SNTB2	733.206	0.367914	0.119422	3.08078	0.00206457	0.00978173	1.29049	ENSG00000168807.16	protein_coding
SNX12	399.742	0.520461	0.151776	3.42915	0.000605472	0.00341225	1.43441	ENSG00000147164.12	protein_coding
SNX24	198.246	0.53275	0.210986	2.52505	0.0115681	0.0417447	1.44668	ENSG00000064652.11	protein_coding
SNX25	166.845	1.8039	0.240084	7.51361	5.75201e-14	1.75375e-12	3.49162	ENSG00000109762.16	protein_coding
SNX3	302.519	0.656616	0.182007	3.60764	0.000308996	0.00190411	1.57638	ENSG00000112335.15	protein_coding
SNX5	1942.81	0.818298	0.0906536	9.02664	1.77027e-19	8.83061e-18	1.76332	ENSG00000089006.17	protein_coding
SNX7	150.67	1.01743	0.241258	4.21718	2.47375e-05	0.000202775	2.02431	ENSG00000162627.17	protein_coding
SOBP	47.2866	1.07722	0.42294	2.54699	0.0108657	0.0396107	2.10997	ENSG00000112320.12	protein_coding
SOCS3	47.6054	1.13151	0.438675	2.57939	0.00989757	0.0366319	2.19088	ENSG00000184557.4	protein_coding
SOCS4	372.402	0.687235	0.201219	3.41536	0.000636978	0.00356306	1.61019	ENSG00000180008.9	protein_coding
SOCS5	256.103	0.502426	0.189571	2.65034	0.00804119	0.0308327	1.41659	ENSG00000171150.9	protein_coding
SOCS6	166.369	0.643626	0.227232	2.83247	0.00461902	0.0194004	1.56225	ENSG00000170677.6	protein_coding
SOD2	434.548	0.418488	0.146348	2.85954	0.00424262	0.018065	1.33653	ENSG00000112096.19	protein_coding
SORL1	328.675	0.896876	0.17728	5.05911	4.2122e-07	4.93657e-06	1.86203	ENSG00000137642.13	protein_coding
SOWAHC	146.537	1.34338	0.24784	5.42035	5.94824e-08	7.9662e-07	2.53745	ENSG00000198142.5	protein_coding
SP110	167.526	1.03604	0.232827	4.44981	8.59452e-06	7.75919e-05	2.05059	ENSG00000135899.19	protein_coding
SP3	1974.08	0.492499	0.0882153	5.58292	2.36508e-08	3.38662e-07	1.40688	ENSG00000172845.17	protein_coding
SPATA17	87.3748	1.61636	0.325298	4.96886	6.73487e-07	7.59383e-06	3.066	ENSG00000162814.11	protein_coding
SPATA5	524.53	0.390452	0.136102	2.86882	0.00412003	0.017653	1.3108	ENSG00000145375.9	protein_coding
SPATS2	871.184	0.737802	0.110557	6.67349	2.49795e-11	5.45363e-10	1.66763	ENSG00000123352.18	protein_coding
SPATS2L	758.422	0.323862	0.118901	2.72379	0.00645369	0.0257087	1.25168	ENSG00000196141.14	protein_coding
SPDL1	359.965	0.481232	0.160958	2.9898	0.00279164	0.0126196	1.39594	ENSG00000040275.17	protein_coding
SPG21	679.792	0.462269	0.128819	3.58851	0.000332576	0.00202565	1.37771	ENSG00000090487.11	protein_coding
SPIN1	1393.06	0.258422	0.0933468	2.76841	0.0056331	0.0228264	1.19617	ENSG00000106723.17	protein_coding
SPIRE1	688.272	0.565024	0.121397	4.65435	3.25008e-06	3.23224e-05	1.47941	ENSG00000134278.15	protein_coding
SPOPL	799.245	0.554593	0.122798	4.5163	6.29291e-06	5.86953e-05	1.46875	ENSG00000144228.9	protein_coding
SPRED2	311.573	0.599266	0.175186	3.42073	0.000624527	0.00350585	1.51495	ENSG00000198369.10	protein_coding
SPRING1	475.11	0.929258	0.143835	6.46058	1.04304e-10	2.10248e-09	1.9043	ENSG00000111412.6	protein_coding
SPRY1	28.5154	2.03653	0.576674	3.53151	0.000413198	0.00245597	4.10257	ENSG00000164056.11	protein_coding
SPRY4	28.8708	1.95806	0.565786	3.46078	0.000538612	0.00307837	3.88539	ENSG00000187678.10	protein_coding
SPRYD4	266.611	0.618767	0.183437	3.37318	0.000743041	0.00407252	1.53556	ENSG00000176422.14	protein_coding
SQLE	1668.65	0.237501	0.0883957	2.6868	0.00721404	0.0282592	1.17895	ENSG00000104549.12	protein_coding
SRD5A1	143.169	0.864533	0.252957	3.41771	0.000631503	0.0035387	1.82075	ENSG00000145545.12	protein_coding
SRF	335.298	0.810812	0.166598	4.86687	1.13382e-06	1.21912e-05	1.7542	ENSG00000112658.8	protein_coding
SRI	315.252	0.474814	0.168271	2.82173	0.00477657	0.0199195	1.38974	ENSG00000075142.14	protein_coding
SRM	141.349	0.694559	0.247055	2.81135	0.00493342	0.0204485	1.61839	ENSG00000116649.10	protein_coding
SRP72	1204.78	0.310434	0.109916	2.82429	0.00473859	0.0197918	1.24008	ENSG00000174780.17	protein_coding
SRPK1	1333.36	0.614353	0.0977089	6.28759	3.22438e-10	6.13839e-09	1.53087	ENSG00000096063.16	protein_coding
SRR	169.754	0.629752	0.226005	2.78645	0.00532884	0.0217895	1.5473	ENSG00000167720.13	protein_coding
SRRD	208.912	0.904063	0.216005	4.18538	2.84695e-05	0.000230254	1.87133	ENSG00000100104.13	protein_coding
SRSF10	1790.96	0.410011	0.0920039	4.45645	8.33278e-06	7.53584e-05	1.3287	ENSG00000188529.15	protein_coding
SRSF11	1417.16	0.403903	0.0960748	4.20404	2.62187e-05	0.000213916	1.32308	ENSG00000116754.13	protein_coding
SRSF3	2567.88	0.305753	0.0781095	3.91442	9.06223e-05	0.000644954	1.23606	ENSG00000112081.17	protein_coding
SRSF9	1417.98	0.431727	0.093095	4.63749	3.52659e-06	3.48743e-05	1.34885	ENSG00000111786.9	protein_coding
SSH1	536.105	0.805529	0.13943	5.77731	7.59034e-09	1.18345e-07	1.74779	ENSG00000084112.15	protein_coding
SSR2	1852.55	0.30752	0.0892207	3.44674	0.000567402	0.00321841	1.23758	ENSG00000163479.14	protein_coding
SSRP1	1524.57	0.478458	0.0966685	4.94947	7.44149e-07	8.32507e-06	1.39325	ENSG00000149136.9	protein_coding
SSX2IP	283.651	0.627186	0.177186	3.5397	0.000400575	0.00238725	1.54455	ENSG00000117155.17	protein_coding
ST3GAL1	1287.27	0.340432	0.103418	3.29182	0.000995408	0.00524594	1.26614	ENSG00000008513.16	protein_coding
ST7	173.756	0.963647	0.228332	4.22038	2.43894e-05	0.000200339	1.95023	ENSG00000004866.22	protein_coding
STAG3L4	155.118	0.653262	0.236655	2.7604	0.00577309	0.0233217	1.57272	ENSG00000106610.15	transcribed_unprocessed_pseudogene
STAMBP	520.045	0.513863	0.136622	3.76121	0.000169095	0.00111759	1.42787	ENSG00000124356.16	protein_coding
STARD7	2357.19	0.758584	0.0883679	8.58439	9.132e-18	3.97646e-16	1.69183	ENSG00000084090.14	protein_coding
STAT1	2235.78	0.452666	0.0814298	5.55897	2.7137e-08	3.85023e-07	1.36857	ENSG00000115415.20	protein_coding
STAU1	1754.23	0.258561	0.087499	2.95502	0.00312651	0.0139257	1.19628	ENSG00000124214.21	protein_coding
STAU2	539.293	0.420333	0.133554	3.14728	0.00164796	0.00807622	1.33824	ENSG00000040341.18	protein_coding
STIL	1082.96	0.319272	0.105941	3.01368	0.00258098	0.0118267	1.2477	ENSG00000123473.16	protein_coding
STK17A	185.085	0.691569	0.225384	3.0684	0.00215211	0.0101114	1.61504	ENSG00000164543.7	protein_coding
STK17B	130.415	0.706775	0.272649	2.59225	0.00953501	0.0354984	1.63215	ENSG00000081320.11	protein_coding
STK35	426.703	0.451535	0.166806	2.70695	0.00679038	0.0268599	1.36749	ENSG00000125834.13	protein_coding
STK4	779.063	0.370742	0.120097	3.08702	0.00202172	0.0096047	1.29302	ENSG00000101109.12	protein_coding
STK40	251.34	0.889086	0.190703	4.66214	3.12932e-06	3.12397e-05	1.852	ENSG00000196182.11	protein_coding
STMN1	2137.39	0.247176	0.0822851	3.0039	0.00266539	0.0121289	1.18688	ENSG00000117632.23	protein_coding
STMP1	191.789	0.742803	0.221042	3.36047	0.000778103	0.00424256	1.67342	ENSG00000243317.8	protein_coding
STN1	136.545	0.652712	0.250312	2.60759	0.00911828	0.0342544	1.57212	ENSG00000107960.11	protein_coding
STON1	35.5698	1.80153	0.503713	3.57649	0.000348241	0.00210884	3.48589	ENSG00000243244.7	protein_coding
STON2	342.338	1.66122	0.172452	9.63293	5.80502e-22	3.5194e-20	3.16284	ENSG00000140022.13	protein_coding
STRADB	113.099	0.767994	0.274528	2.79751	0.00514977	0.0212058	1.7029	ENSG00000082146.13	protein_coding
STRN	792.041	0.426989	0.119687	3.56755	0.000360339	0.00217293	1.34442	ENSG00000115808.12	protein_coding
STUB1	383.209	0.470639	0.169639	2.77435	0.00553119	0.0225002	1.38572	ENSG00000103266.11	protein_coding
STX17	729.377	0.311488	0.121121	2.5717	0.01012	0.037346	1.24099	ENSG00000136874.11	protein_coding
STX18	171.964	0.586453	0.222885	2.63119	0.00850874	0.0323111	1.50155	ENSG00000168818.10	protein_coding
STX3	520.016	0.805414	0.136622	5.89519	3.74261e-09	6.1008e-08	1.74765	ENSG00000166900.17	protein_coding
STX6	847.284	0.721156	0.111927	6.4431	1.17058e-10	2.34458e-09	1.6485	ENSG00000135823.14	protein_coding
STXBP1	183.438	0.817894	0.220353	3.71175	0.000205835	0.00133412	1.76283	ENSG00000136854.24	protein_coding
STYX	281.559	0.701407	0.186328	3.76436	0.000166973	0.00110542	1.62609	ENSG00000198252.12	protein_coding
SUMO1	425.161	0.423987	0.14937	2.8385	0.00453268	0.019109	1.34163	ENSG00000116030.17	protein_coding
SUMO3	990.255	0.993696	0.106146	9.36156	7.85684e-21	4.29617e-19	1.99128	ENSG00000184900.16	protein_coding
SUPT20H	1066.45	0.333321	0.105909	3.14723	0.00164824	0.00807622	1.25991	ENSG00000102710.20	protein_coding
SUV39H2	335.211	0.786032	0.17045	4.6115	3.99767e-06	3.88611e-05	1.72433	ENSG00000152455.16	protein_coding
SVEP1	12.1927	2.29855	0.89062	2.58084	0.00985601	0.0365124	4.91963	ENSG00000165124.18	protein_coding
SVIP	97.6153	1.04923	0.348454	3.01112	0.00260289	0.0119064	2.06943	ENSG00000198168.9	protein_coding
SYCP2	1284.13	0.242327	0.0979092	2.47502	0.013323	0.0468357	1.1829	ENSG00000196074.13	protein_coding
SYK	281.545	0.504491	0.177815	2.83716	0.00455167	0.0191686	1.41862	ENSG00000165025.15	protein_coding
SYNCRIP	2325.32	0.225133	0.080658	2.7912	0.00525125	0.0215337	1.16888	ENSG00000135316.19	protein_coding
SYNE3	58.5691	0.947595	0.377352	2.51117	0.0120331	0.0430304	1.92865	ENSG00000176438.12	protein_coding
SYNPO2	68.2953	1.00575	0.368647	2.72821	0.00636787	0.0253925	2.00798	ENSG00000172403.11	protein_coding
SYT12	110.752	1.12639	0.28058	4.01452	5.95676e-05	0.000444165	2.18312	ENSG00000173227.14	protein_coding
SYT17	66.1463	2.6293	0.431248	6.09697	1.08097e-09	1.92318e-08	6.18728	ENSG00000103528.17	protein_coding
TAB2	758.804	0.569053	0.123785	4.5971	4.28407e-06	4.12269e-05	1.48355	ENSG00000055208.19	protein_coding
TAB3	322.725	0.935809	0.171863	5.44509	5.17797e-08	7.03623e-07	1.91296	ENSG00000157625.15	protein_coding
TACC1	540.114	0.920132	0.135201	6.80565	1.00592e-11	2.25553e-10	1.89229	ENSG00000147526.20	protein_coding
TACO1	543.113	0.345875	0.135193	2.55839	0.0105159	0.0386303	1.27092	ENSG00000136463.8	protein_coding
TADA3	806.446	0.356349	0.116087	3.06968	0.00214286	0.0100739	1.28018	ENSG00000171148.13	protein_coding
TAF11	527.083	0.475335	0.135213	3.51545	0.000439008	0.00258405	1.39024	ENSG00000064995.18	protein_coding
TAF1D	723.186	0.507066	0.119015	4.26053	2.03942e-05	0.000170725	1.42116	ENSG00000166012.17	protein_coding
TAF4B	110.178	1.03507	0.279618	3.70172	0.000214141	0.00138397	2.04921	ENSG00000141384.13	protein_coding
TAF5L	274.382	0.746531	0.183289	4.07298	4.64152e-05	0.000354822	1.67775	ENSG00000135801.10	protein_coding
TAOK1	1849.9	0.237953	0.0865119	2.75052	0.00595003	0.0239567	1.17932	ENSG00000160551.12	protein_coding
TAP1	299.662	0.90854	0.192032	4.73119	2.23209e-06	2.28767e-05	1.87715	ENSG00000168394.12	protein_coding
TAP2	56.947	1.75667	0.399062	4.402	1.07259e-05	9.51982e-05	3.37917	ENSG00000204267.16	protein_coding
TAPT1	332.945	0.524828	0.166691	3.14852	0.00164102	0.00805084	1.43876	ENSG00000169762.17	protein_coding
TARS1	1341.56	0.464982	0.0948727	4.90111	9.52961e-07	1.04389e-05	1.3803	ENSG00000113407.14	protein_coding
TBC1D1	542.544	0.683376	0.138906	4.9197	8.66782e-07	9.5546e-06	1.60589	ENSG00000065882.16	protein_coding
TBC1D13	496.334	0.406115	0.140444	2.89164	0.00383239	0.0165734	1.32511	ENSG00000107021.16	protein_coding
TBC1D14	495.601	0.396773	0.139676	2.84066	0.00450204	0.01899	1.31656	ENSG00000132405.19	protein_coding
TBC1D20	310.755	0.52405	0.174626	3.00098	0.00269112	0.0122248	1.43799	ENSG00000125875.15	protein_coding
TBC1D30	223.447	0.647745	0.199947	3.23959	0.00119701	0.00614608	1.56672	ENSG00000111490.15	protein_coding
TBC1D8	392.416	0.713811	0.155896	4.57875	4.67757e-06	4.46864e-05	1.64013	ENSG00000204634.13	protein_coding
TBL1X	1093.58	0.336691	0.106538	3.16029	0.00157612	0.0077931	1.26286	ENSG00000101849.17	protein_coding
TBRG4	797.533	0.3599	0.114451	3.14459	0.0016632	0.00812929	1.28334	ENSG00000136270.14	protein_coding
TCEA1	432.822	0.690209	0.148938	4.6342	3.58315e-06	3.53008e-05	1.61352	ENSG00000187735.14	protein_coding
TCERG1	1433.29	0.2818	0.0927322	3.03886	0.00237478	0.0109938	1.21571	ENSG00000113649.12	protein_coding
TCF7L2	177.83	0.561237	0.219787	2.55355	0.010663	0.0390613	1.47553	ENSG00000148737.17	protein_coding
TCFL5	560.706	0.815819	0.140362	5.81224	6.16433e-09	9.70713e-08	1.7603	ENSG00000101190.13	protein_coding
TCTA	118.866	0.744817	0.272525	2.73302	0.00627568	0.0250736	1.67576	ENSG00000145022.4	protein_coding
TDP1	698.259	0.331287	0.123222	2.68854	0.00717642	0.0281398	1.25814	ENSG00000042088.14	protein_coding
TDRD1	193.316	1.61529	0.221925	7.27853	3.37474e-13	9.26761e-12	3.06373	ENSG00000095627.9	protein_coding
TDRD5	250.927	0.684436	0.194652	3.5162	0.000437774	0.00257775	1.60707	ENSG00000162782.16	protein_coding
TEAD1	1082.19	0.465061	0.104181	4.46398	8.04494e-06	7.31751e-05	1.38038	ENSG00000187079.20	protein_coding
TEAD4	101.63	1.01199	0.29709	3.40635	0.000658374	0.00366583	2.0167	ENSG00000197905.10	protein_coding
TENT4A	708.917	0.317201	0.125974	2.51798	0.0118029	0.0423842	1.24591	ENSG00000112941.14	protein_coding
TENT5A	647.641	0.516664	0.133469	3.87104	0.000108372	0.000754202	1.43064	ENSG00000112773.16	protein_coding
TET1	190.139	0.929398	0.217089	4.28118	1.85909e-05	0.00015713	1.90448	ENSG00000138336.9	protein_coding
TEX261	477.591	0.523949	0.147094	3.56201	0.000368025	0.00221504	1.43789	ENSG00000144043.12	protein_coding
TFAM	289.155	0.491597	0.18531	2.65284	0.00798174	0.0306719	1.406	ENSG00000108064.11	protein_coding
TFAP2C	1679.97	0.704509	0.0935816	7.52828	5.14128e-14	1.57363e-12	1.62959	ENSG00000087510.7	protein_coding
TFE3	258.043	0.676354	0.184994	3.65609	0.000256096	0.00161474	1.5981	ENSG00000068323.17	protein_coding
TGFBR1	546.237	0.327181	0.132697	2.46562	0.0136776	0.0478262	1.25456	ENSG00000106799.13	protein_coding
TGFBR3	50.8828	1.63949	0.427242	3.83738	0.000124356	0.000853754	3.11555	ENSG00000069702.11	protein_coding
TGFBRAP1	578.677	0.469315	0.130546	3.59502	0.000324363	0.00198635	1.38445	ENSG00000135966.13	protein_coding
TGIF2	401.458	0.798868	0.157655	5.06719	4.03722e-07	4.74916e-06	1.73974	ENSG00000118707.11	protein_coding
TGS1	522.909	0.421638	0.135384	3.11439	0.00184323	0.00888146	1.33945	ENSG00000137574.11	protein_coding
THAP11	211.674	0.971716	0.213233	4.55706	5.18745e-06	4.91109e-05	1.96117	ENSG00000168286.3	protein_coding
THAP12	1095.68	0.424801	0.106366	3.99376	6.50343e-05	0.000480382	1.34239	ENSG00000137492.8	protein_coding
THAP4	190.907	0.569135	0.219063	2.59804	0.00937575	0.0350878	1.48363	ENSG00000176946.12	protein_coding
THOC7	1256.65	0.833347	0.103169	8.0775	6.61081e-16	2.4234e-14	1.78181	ENSG00000163634.12	protein_coding
THRA	101.348	1.47489	0.301121	4.89798	9.68253e-07	1.0577e-05	2.77962	ENSG00000126351.13	protein_coding
TIAM1	673.478	0.740277	0.12232	6.05194	1.43109e-09	2.50092e-08	1.6705	ENSG00000156299.13	protein_coding
TIMM9	143.414	0.847266	0.260605	3.25115	0.00114939	0.00593056	1.79909	ENSG00000100575.14	protein_coding
TIMP3	179.616	1.1156	0.221487	5.03689	4.73161e-07	5.48415e-06	2.16686	ENSG00000100234.12	protein_coding
TLCD3A	149.965	0.677219	0.239698	2.8253	0.00472364	0.0197556	1.59905	ENSG00000167695.15	protein_coding
TLK1	727.969	0.447773	0.129857	3.4482	0.000564326	0.00320327	1.36393	ENSG00000198586.14	protein_coding
TMCC1	783.701	0.312274	0.116832	2.67283	0.00752137	0.0292378	1.24166	ENSG00000172765.17	protein_coding
TMED2	1597.55	0.642296	0.089239	7.19748	6.13361e-13	1.62768e-11	1.56081	ENSG00000086598.11	protein_coding
TMED8	905.652	0.375071	0.108553	3.4552	0.000549889	0.003136	1.2969	ENSG00000100580.8	protein_coding
TMEM106C	1051.46	0.489531	0.105507	4.63978	3.48776e-06	3.45336e-05	1.40399	ENSG00000134291.12	protein_coding
TMEM109	606.282	0.359573	0.135881	2.64623	0.00813939	0.0311335	1.28305	ENSG00000110108.10	protein_coding
TMEM123	373.924	0.78761	0.169775	4.63915	3.4984e-06	3.46173e-05	1.72621	ENSG00000152558.15	protein_coding
TMEM159	267.21	0.606747	0.18488	3.28184	0.00103133	0.00540813	1.52282	ENSG00000011638.11	protein_coding
TMEM167B	243.774	0.517314	0.192516	2.68712	0.00720707	0.0282389	1.43129	ENSG00000215717.7	protein_coding
TMEM170A	257.422	0.517147	0.185907	2.78175	0.00540675	0.0220509	1.43112	ENSG00000166822.13	protein_coding
TMEM170B	155.008	1.31977	0.243772	5.41394	6.16528e-08	8.23587e-07	2.49626	ENSG00000205269.6	protein_coding
TMEM183A	505.868	0.798238	0.139388	5.72673	1.02386e-08	1.56842e-07	1.73898	ENSG00000163444.12	protein_coding
TMEM192	302.843	0.584895	0.177375	3.29751	0.000975457	0.00515458	1.49993	ENSG00000170088.14	protein_coding
TMEM203	359.35	0.42082	0.159609	2.63657	0.008375	0.0318646	1.33869	ENSG00000187713.7	protein_coding
TMEM229B	188.77	1.58512	0.223422	7.09475	1.29585e-12	3.28929e-11	3.00033	ENSG00000198133.8	protein_coding
TMEM237	157.999	1.08784	0.235929	4.61087	4.00987e-06	3.89209e-05	2.12555	ENSG00000155755.19	protein_coding
TMEM254-AS1	81.2779	0.886222	0.327483	2.70616	0.00680662	0.0269174	1.84833	ENSG00000230091.6	lncRNA
TMEM263	295.046	0.546477	0.176088	3.10343	0.0019129	0.00916225	1.46051	ENSG00000151135.10	protein_coding
TMEM268	320.512	0.520958	0.167653	3.10735	0.00188773	0.00906375	1.43491	ENSG00000157693.15	protein_coding
TMEM30B	457.197	0.387195	0.143726	2.69398	0.00706054	0.0277891	1.30785	ENSG00000182107.7	protein_coding
TMEM64	8410.32	0.264091	0.0689365	3.83093	0.000127662	0.000871141	1.20088	ENSG00000180694.14	protein_coding
TMEM65	262.646	0.874802	0.191499	4.56817	4.9199e-06	4.68595e-05	1.83376	ENSG00000164983.8	protein_coding
TMEM94	324.512	1.05233	0.170412	6.17522	6.60735e-10	1.20267e-08	2.07388	ENSG00000177728.17	protein_coding
TMPRSS13	139.832	0.907292	0.247591	3.66447	0.000247848	0.00156838	1.87552	ENSG00000137747.16	protein_coding
TMPRSS2	334.417	1.99783	0.177009	11.2866	1.52769e-29	1.45946e-27	3.994	ENSG00000184012.14	protein_coding
TMPRSS3	46.3182	1.89845	0.448532	4.23258	2.31021e-05	0.000191059	3.72812	ENSG00000160183.17	protein_coding
TMX4	380.497	0.46085	0.15615	2.95133	0.00316406	0.0140572	1.37635	ENSG00000125827.9	protein_coding
TNFRSF10A	173.865	0.95678	0.229367	4.1714	3.02738e-05	0.000243224	1.94097	ENSG00000104689.10	protein_coding
TNFRSF12A	261.49	0.7381	0.186417	3.95941	7.51363e-05	0.000545543	1.66798	ENSG00000006327.14	protein_coding
TNIK	110.346	1.04108	0.279286	3.72764	0.00019328	0.00126052	2.05777	ENSG00000154310.17	protein_coding
TNPO3	1882.25	0.268021	0.0917815	2.92021	0.00349798	0.0153761	1.20415	ENSG00000064419.13	protein_coding
TNS3	471.675	0.765374	0.146103	5.23858	1.61819e-07	2.02923e-06	1.69981	ENSG00000136205.17	protein_coding
TOMM34	239.135	0.675411	0.199561	3.38448	0.000713121	0.00392353	1.59705	ENSG00000025772.8	protein_coding
TOMM40L	104.885	0.917135	0.287434	3.19076	0.00141897	0.00712107	1.88836	ENSG00000158882.15	protein_coding
TOPORS	310.591	0.6354	0.173297	3.66655	0.000245847	0.00155947	1.55337	ENSG00000197579.8	protein_coding
TOR1AIP2	1084.05	0.411796	0.108181	3.80653	0.000140929	0.000952598	1.33034	ENSG00000169905.13	protein_coding
TOR3A	613.138	0.450672	0.137345	3.28132	0.00103322	0.00541624	1.36668	ENSG00000186283.14	protein_coding
TPD52	505.066	0.492939	0.145267	3.39334	0.000690471	0.00381757	1.40731	ENSG00000076554.15	protein_coding
TPD52L1	1565.4	0.453265	0.0901899	5.02567	5.01684e-07	5.79768e-06	1.36914	ENSG00000111907.21	protein_coding
TPGS2	295.852	0.75844	0.17903	4.23639	2.27144e-05	0.00018805	1.69166	ENSG00000134779.15	protein_coding
TPI1	5049.53	0.211117	0.0696108	3.03282	0.0024228	0.0111836	1.15758	ENSG00000111669.15	protein_coding
TPM1	2110.95	0.608904	0.0828748	7.34728	2.02281e-13	5.7245e-12	1.5251	ENSG00000140416.23	protein_coding
TPM3	2567.31	0.443504	0.0786291	5.64045	1.69606e-08	2.49394e-07	1.3599	ENSG00000143549.21	protein_coding
TPM4	4885.14	0.650077	0.0706764	9.19794	3.64887e-20	1.91724e-18	1.56925	ENSG00000167460.17	protein_coding
TPT1	3828.83	0.754986	0.0806497	9.36129	7.87663e-21	4.29617e-19	1.68761	ENSG00000133112.17	protein_coding
TPX2	3262.68	0.500121	0.0796066	6.2824	3.33382e-10	6.33909e-09	1.41433	ENSG00000088325.16	protein_coding
TRA2B	2342.48	0.247454	0.0826487	2.99404	0.00275308	0.0124704	1.18711	ENSG00000136527.18	protein_coding
TRAF5	298.398	0.718642	0.173922	4.13197	3.59666e-05	0.00028261	1.64563	ENSG00000082512.15	protein_coding
TRAF7	625.299	0.375685	0.127183	2.95389	0.00313799	0.013965	1.29746	ENSG00000131653.13	protein_coding
TRAM2-AS1	37.2641	1.52016	0.484891	3.13506	0.00171821	0.00835933	2.86823	ENSG00000225791.7	lncRNA
TRAPPC10	1155.51	0.31076	0.0997864	3.11425	0.00184413	0.00888146	1.24036	ENSG00000160218.13	protein_coding
TRAPPC3	421.313	0.404829	0.147706	2.74078	0.00612944	0.0246036	1.32393	ENSG00000054116.12	protein_coding
TRDMT1	45.5456	1.07701	0.429613	2.50694	0.0121783	0.0434706	2.10966	ENSG00000107614.22	protein_coding
TRGC1	13.0134	3.10339	1.00793	3.07898	0.00207712	0.00983232	8.59438	ENSG00000211689.7	TR_C_gene
TRIAP1	207.04	0.7656	0.208914	3.66466	0.000247665	0.00156785	1.70008	ENSG00000170855.4	protein_coding
TRIB1	595.21	1.22951	0.136635	8.99851	2.288e-19	1.13059e-17	2.34487	ENSG00000173334.4	protein_coding
TRIM14	358.091	1.96619	0.180222	10.9098	1.0345e-27	9.16116e-26	3.90736	ENSG00000106785.15	protein_coding
TRIM16L	223.092	0.618982	0.200637	3.08508	0.00203495	0.00965301	1.53579	ENSG00000108448.22	transcribed_unprocessed_pseudogene
TRIM2	67.8781	1.19518	0.361055	3.31025	0.000932134	0.00496058	2.28974	ENSG00000109654.16	protein_coding
TRIM27	963.406	0.337563	0.106984	3.15527	0.0016035	0.00790616	1.26362	ENSG00000204713.11	protein_coding
TRIM33	7392.77	0.527618	0.0655469	8.04947	8.3152e-16	3.02011e-14	1.44155	ENSG00000197323.12	protein_coding
TRIM36	186.82	0.675016	0.216261	3.1213	0.00180056	0.00869289	1.59661	ENSG00000152503.10	protein_coding
TRIM37	17248.7	0.169885	0.0666822	2.54768	0.0108443	0.03956	1.12497	ENSG00000108395.14	protein_coding
TRIM44	789.523	0.693986	0.119819	5.79194	6.95782e-09	1.08914e-07	1.61775	ENSG00000166326.7	protein_coding
TRIM71	33.9848	2.63687	0.58313	4.52192	6.1281e-06	5.73618e-05	6.2198	ENSG00000206557.6	protein_coding
TRIP13	459.054	0.660568	0.152916	4.3198	1.56171e-05	0.000133934	1.58071	ENSG00000071539.14	protein_coding
TRMT12	533.785	0.767622	0.134945	5.68841	1.28225e-08	1.92313e-07	1.70246	ENSG00000183665.5	protein_coding
TRMT6	173.503	0.808685	0.225824	3.58105	0.000342221	0.00207638	1.75161	ENSG00000089195.15	protein_coding
TRPC1	182.366	0.739596	0.22223	3.32806	0.00087452	0.00469039	1.66971	ENSG00000144935.15	protein_coding
TRPM7	4417.45	0.257887	0.0752499	3.42708	0.000610115	0.00343473	1.19573	ENSG00000092439.16	protein_coding
TRPS1	6814.33	0.989965	0.0645389	15.3391	4.19265e-53	1.08342e-50	1.98614	ENSG00000104447.13	protein_coding
TRUB2	833.43	0.38135	0.11353	3.35902	0.000782193	0.00426044	1.30256	ENSG00000167112.10	protein_coding
TSC22D1	1484.93	0.486211	0.0951614	5.10933	3.23307e-07	3.87256e-06	1.40076	ENSG00000102804.15	protein_coding
TSEN15	197.522	0.826261	0.219237	3.76881	0.000164029	0.00108867	1.77308	ENSG00000198860.14	protein_coding
TSEN2	456.41	0.48619	0.149231	3.25797	0.00112213	0.00581655	1.40074	ENSG00000154743.19	protein_coding
TSPAN17	330.916	0.47731	0.170846	2.79381	0.00520912	0.0213974	1.39215	ENSG00000048140.18	protein_coding
TSPAN33	70.262	1.52792	0.356407	4.28703	1.81081e-05	0.000153461	2.88371	ENSG00000158457.6	protein_coding
TTC17	1162.9	0.29299	0.0990674	2.95748	0.00310161	0.0138335	1.22518	ENSG00000052841.15	protein_coding
TTC3	4197.56	0.594959	0.0767861	7.74826	9.31607e-15	3.09808e-13	1.51043	ENSG00000182670.13	protein_coding
TTC39A	1111.39	0.561308	0.103074	5.44566	5.16136e-08	7.01971e-07	1.47561	ENSG00000085831.16	protein_coding
TTC39C	192.329	0.785728	0.220628	3.56132	0.000368994	0.00221971	1.72396	ENSG00000168234.13	protein_coding
TTC7B	246.514	1.04053	0.191224	5.44145	5.28494e-08	7.15078e-07	2.05699	ENSG00000165914.15	protein_coding
TTC9	104.576	0.798043	0.28587	2.79163	0.00524431	0.0215108	1.73874	ENSG00000133985.3	protein_coding
TTF2	2321.62	0.44399	0.0836602	5.30707	1.11401e-07	1.42998e-06	1.36036	ENSG00000116830.12	protein_coding
TTL	500.316	1.0443	0.14303	7.30128	2.85041e-13	7.88264e-12	2.06237	ENSG00000114999.8	protein_coding
TTLL4	560.112	0.525891	0.133347	3.94379	8.02053e-05	0.000578616	1.43982	ENSG00000135912.11	protein_coding
TTPAL	468.011	0.419688	0.142981	2.93527	0.00333263	0.0147232	1.33764	ENSG00000124120.11	protein_coding
TUBA1A	614.254	1.27306	0.13424	9.48348	2.45937e-21	1.3945e-19	2.41674	ENSG00000167552.15	protein_coding
TUBA1B	10360.8	0.328664	0.0631729	5.2026	1.96514e-07	2.42194e-06	1.25585	ENSG00000123416.15	protein_coding
TUBB	11143	0.209764	0.0616863	3.40049	0.000672641	0.0037334	1.1565	ENSG00000196230.14	protein_coding
TUBB6	219.8	1.01447	0.201008	5.0469	4.49046e-07	5.23157e-06	2.02016	ENSG00000176014.13	protein_coding
TUFMP1	54.6316	3.37741	0.489422	6.90081	5.17086e-12	1.20753e-10	10.392	ENSG00000265646.2	processed_pseudogene
TUFT1	731.761	0.436359	0.118846	3.67163	0.000241009	0.00153063	1.35318	ENSG00000143367.16	protein_coding
TUG1	4548.97	0.372689	0.0707765	5.26572	1.3964e-07	1.76515e-06	1.29476	ENSG00000253352.10	protein_coding
TUSC1	64.2787	1.50535	0.371983	4.04683	5.19154e-05	0.000393056	2.83894	ENSG00000198680.5	protein_coding
TWSG1	332.036	0.569797	0.169107	3.36945	0.00075318	0.00411949	1.48431	ENSG00000128791.12	protein_coding
TXNL4A	217.074	0.690644	0.215511	3.20468	0.00135214	0.00682915	1.614	ENSG00000141759.15	protein_coding
TXNRD1	2551.58	0.518074	0.0842374	6.15016	7.74038e-10	1.40082e-08	1.43204	ENSG00000198431.16	protein_coding
TXNRD3	234.523	0.590796	0.202964	2.91084	0.00360462	0.0157629	1.50608	ENSG00000197763.20	protein_coding
TYRO3	173.645	0.986918	0.226589	4.35554	1.32737e-05	0.000115407	1.98195	ENSG00000092445.12	protein_coding
TYW3	142.425	0.755464	0.246918	3.05957	0.00221651	0.0103646	1.68817	ENSG00000162623.16	protein_coding
UAP1	225.091	0.698722	0.201423	3.46892	0.000522549	0.00300373	1.62307	ENSG00000117143.13	protein_coding
UBAC1	327.38	0.684828	0.171877	3.98442	6.76455e-05	0.000497052	1.60751	ENSG00000130560.9	protein_coding
UBAP1	304.253	0.684308	0.173578	3.94237	8.06798e-05	0.000581174	1.60693	ENSG00000165006.14	protein_coding
UBAP2	736.325	0.31829	0.119556	2.66227	0.0077616	0.0299868	1.24685	ENSG00000137073.23	protein_coding
UBE2D2	475.464	0.354147	0.14351	2.46776	0.0135963	0.0476263	1.27823	ENSG00000131508.16	protein_coding
UBE2D3	1071.53	0.392118	0.105183	3.72795	0.00019304	0.00125947	1.31232	ENSG00000109332.20	protein_coding
UBE2D4	66.2445	1.0747	0.369582	2.90788	0.00363888	0.0158847	2.10629	ENSG00000078967.13	protein_coding
UBE2E1	366.131	0.478073	0.179795	2.65899	0.00783745	0.0302206	1.39288	ENSG00000170142.12	protein_coding
UBE2G2	1061.02	0.363647	0.113255	3.21087	0.00132336	0.00669667	1.28667	ENSG00000184787.19	protein_coding
UBE2J1	257.638	1.04387	0.187829	5.55758	2.73544e-08	3.87758e-07	2.06176	ENSG00000198833.7	protein_coding
UBE2K	454.452	0.368809	0.148412	2.48502	0.0129542	0.0457023	1.29129	ENSG00000078140.14	protein_coding
UBE2L6	29.0532	2.55168	0.628075	4.0627	4.85092e-05	0.000369396	5.86315	ENSG00000156587.16	protein_coding
UBE2Q1	939.792	0.618935	0.11441	5.40978	6.31026e-08	8.40817e-07	1.53574	ENSG00000160714.10	protein_coding
UBE2Q2	181.101	0.795109	0.219894	3.61587	0.000299343	0.00185127	1.73521	ENSG00000140367.12	protein_coding
UBE2Q2P1	30.53	1.53254	0.539726	2.83948	0.00451878	0.0190555	2.89294	ENSG00000189136.9	transcribed_unprocessed_pseudogene
UBE2QL1	232.812	2.86219	0.227669	12.5717	3.02022e-36	4.00065e-34	7.27117	ENSG00000215218.4	protein_coding
UBE3C	2324.6	0.659866	0.0809152	8.15503	3.4909e-16	1.32277e-14	1.57994	ENSG00000009335.18	protein_coding
UBE3D	174.706	0.563521	0.220659	2.55381	0.0106553	0.039042	1.47787	ENSG00000118420.17	protein_coding
UBL3	435.031	1.61718	0.154433	10.4717	1.16525e-25	8.91639e-24	3.06775	ENSG00000122042.10	protein_coding
UBN2	908.723	0.438863	0.110938	3.95591	7.62431e-05	0.000552307	1.35554	ENSG00000157741.15	protein_coding
UBOX5	130.543	0.689241	0.258705	2.66419	0.0077173	0.0298449	1.61243	ENSG00000185019.17	protein_coding
UBQLN4	616.352	0.673171	0.135091	4.9831	6.25742e-07	7.11145e-06	1.59457	ENSG00000160803.8	protein_coding
UBTD2	196.506	0.850777	0.210747	4.03696	5.4149e-05	0.000409181	1.80347	ENSG00000168246.6	protein_coding
UBXN2A	192.657	0.861374	0.212742	4.04891	5.14563e-05	0.000389768	1.81677	ENSG00000173960.14	protein_coding
UBXN2B	256.706	0.937922	0.197834	4.74096	2.12704e-06	2.18854e-05	1.91577	ENSG00000215114.10	protein_coding
UBXN7	964.255	0.510258	0.112006	4.55564	5.22266e-06	4.94147e-05	1.4243	ENSG00000163960.12	protein_coding
UCK2	563.065	0.382343	0.135615	2.81933	0.00481244	0.0200419	1.30346	ENSG00000143179.16	protein_coding
UFM1	177.871	0.630656	0.234418	2.6903	0.00713873	0.0280408	1.54827	ENSG00000120686.12	protein_coding
UFSP2	77.8494	0.909174	0.331981	2.73863	0.00616956	0.0247269	1.87797	ENSG00000109775.11	protein_coding
UHMK1	1054.99	0.796424	0.107616	7.4006	1.35575e-13	3.87854e-12	1.73679	ENSG00000152332.16	protein_coding
UHRF1BP1	1384.05	0.582015	0.104098	5.59103	2.25727e-08	3.24944e-07	1.49694	ENSG00000065060.17	protein_coding
UHRF1BP1L	582.982	0.503149	0.129542	3.88407	0.000102722	0.000719009	1.4173	ENSG00000111647.13	protein_coding
UHRF2	888.69	0.344712	0.112016	3.07734	0.00208855	0.00986571	1.2699	ENSG00000147854.17	protein_coding
UNC119B	935.532	0.319785	0.116969	2.73393	0.00625831	0.025019	1.24814	ENSG00000175970.11	protein_coding
UNG	773.554	0.454421	0.116953	3.88549	0.000102122	0.000715765	1.37023	ENSG00000076248.11	protein_coding
[truncated: 213 more rows]

## Sheet: enriched_protein_coding
Gene	baseMean	log2FoldChange	lfcSE	stat	pvalue	padj	FoldChange	gene_id	gene_type
PWWP3B	7.70472	6.34747	1.72724	3.67493	0.000237918	0.00151283	81.4289	ENSG00000157502.13	protein_coding
PCDHA3	16.4081	5.96667	1.54149	3.87072	0.000108516	0.00075466	62.5383	ENSG00000255408.4	protein_coding
GBP1	12.0283	5.50739	1.58949	3.46488	0.000530461	0.0030406	45.4872	ENSG00000117228.11	protein_coding
IFI6	228.324	4.53072	0.300708	15.0668	2.67686e-51	6.39323e-49	23.1143	ENSG00000126709.16	protein_coding
IFIT1	81.0832	4.43136	0.486499	9.10868	8.33876e-20	4.26766e-18	21.5761	ENSG00000185745.10	protein_coding
ZNF578	9.53386	4.13396	1.32033	3.131	0.00174211	0.00845731	17.5568	ENSG00000258405.11	protein_coding
DDX60	77.0012	4.06801	0.462141	8.80253	1.33772e-18	6.1837e-17	16.7723	ENSG00000137628.18	protein_coding
PDE10A	31.0549	4.06625	0.734211	5.53825	3.05501e-08	4.29965e-07	16.7519	ENSG00000112541.18	protein_coding
ZNF98	39.9373	4.0334	0.63427	6.35912	2.02918e-10	3.96848e-09	16.3747	ENSG00000197360.9	protein_coding
VIM	57.4867	4.02111	0.586915	6.85125	7.3206e-12	1.68952e-10	16.2358	ENSG00000026025.16	protein_coding
FAM133A	21.3695	3.97834	0.856192	4.64655	3.37525e-06	3.34828e-05	15.7616	ENSG00000179083.6	protein_coding
OAS2	20.9577	3.97467	0.874324	4.54599	5.46776e-06	5.15789e-05	15.7215	ENSG00000111335.14	protein_coding
GDNF	73.6497	3.88953	0.46584	8.34951	6.85453e-17	2.77758e-15	14.8206	ENSG00000168621.15	protein_coding
EGR2	16.3275	3.83824	0.997115	3.84935	0.000118432	0.000815575	14.303	ENSG00000122877.16	protein_coding
ZNF727	61.8729	3.72221	0.487768	7.6311	2.32763e-14	7.35278e-13	13.1976	ENSG00000214652.6	protein_coding
NFIA	104.427	3.70813	0.383638	9.66571	4.21695e-22	2.57642e-20	13.0695	ENSG00000162599.17	protein_coding
PCDHA5	10.3266	3.69734	1.18314	3.12501	0.00177796	0.00860749	12.9721	ENSG00000204965.9	protein_coding
ZNF716	14.1963	3.65143	1.00287	3.641	0.000271579	0.00170079	12.5658	ENSG00000182111.9	protein_coding
CLDN1	6.94052	3.64877	1.41057	2.58673	0.00968901	0.0359623	12.5426	ENSG00000163347.6	protein_coding
ZFP37	28.3797	3.64599	0.71716	5.08394	3.69693e-07	4.39478e-06	12.5185	ENSG00000136866.14	protein_coding
ADAMTS1	63.9255	3.60232	0.470526	7.65596	1.91876e-14	6.15997e-13	12.1453	ENSG00000154734.16	protein_coding
PTGER3	27.2952	3.60221	0.714367	5.04252	4.59451e-07	5.34489e-06	12.1443	ENSG00000050628.20	protein_coding
ZNF492	55.0009	3.54074	0.496641	7.12938	1.00823e-12	2.61392e-11	11.6378	ENSG00000229676.3	protein_coding
PCDHA9	9.58687	3.54049	1.17927	3.00227	0.00267975	0.0121802	11.6357	ENSG00000204961.7	protein_coding
LRATD1	501.363	3.53148	0.174516	20.2359	4.72984e-91	2.66273e-88	11.5633	ENSG00000162981.14	protein_coding
CTTNBP2	75.0077	3.41509	0.421806	8.09636	5.66302e-16	2.09054e-14	10.6671	ENSG00000077063.11	protein_coding
LRFN5	179.309	3.31828	0.270996	12.2448	1.79219e-34	2.22443e-32	9.97473	ENSG00000165379.14	protein_coding
BANK1	16.0675	3.29374	0.911881	3.61203	0.000303806	0.00187432	9.80654	ENSG00000153064.12	protein_coding
WDR72	56.9984	3.26631	0.48056	6.79687	1.06916e-11	2.39392e-10	9.62179	ENSG00000166415.15	protein_coding
EYA4	13.1814	3.19462	0.958068	3.33443	0.00085473	0.0046125	9.15536	ENSG00000112319.19	protein_coding
NCF2	7.74163	3.15236	1.24074	2.54071	0.0110629	0.0402178	8.89109	ENSG00000116701.15	protein_coding
SGCE	51.8627	3.07737	0.495974	6.2047	5.48005e-10	1.01269e-08	8.44074	ENSG00000127990.19	protein_coding
DDX60L	52.4623	3.05987	0.504161	6.06924	1.28515e-09	2.26092e-08	8.339	ENSG00000181381.14	protein_coding
CECR2	139.977	3.0343	0.294854	10.2909	7.74835e-25	5.57704e-23	8.19248	ENSG00000099954.18	protein_coding
AUTS2	88.671	3.02724	0.363626	8.32513	8.42348e-17	3.37003e-15	8.15247	ENSG00000158321.18	protein_coding
HMGN5	9.07653	3.01377	1.12722	2.67363	0.00750346	0.0291826	8.07673	ENSG00000198157.11	protein_coding
KIAA1210	9.5095	3.00252	1.10618	2.71432	0.00664122	0.0263593	8.01401	ENSG00000250423.2	protein_coding
RAI14	176.605	2.99155	0.259992	11.5063	1.22645e-30	1.28884e-28	7.95326	ENSG00000039560.14	protein_coding
SERTAD2	85.3522	2.9877	0.372813	8.01395	1.11085e-15	3.9706e-14	7.93209	ENSG00000179833.4	protein_coding
AFF3	223.539	2.97215	0.232111	12.8049	1.54005e-37	2.16749e-35	7.84704	ENSG00000144218.20	protein_coding
CCN2	172.275	2.96044	0.262147	11.293	1.42052e-29	1.36534e-27	7.78359	ENSG00000118523.6	protein_coding
PLCE1	11.042	2.94376	1.00903	2.9174	0.00352963	0.0154936	7.69412	ENSG00000138193.16	protein_coding
GABBR2	212.41	2.93629	0.259053	11.3347	8.83136e-30	8.64651e-28	7.6544	ENSG00000136928.7	protein_coding
PCDHA1	13.0662	2.93014	0.924744	3.1686	0.00153174	0.00758796	7.62186	ENSG00000204970.10	protein_coding
CABCOCO1	8.63087	2.882	1.13965	2.52885	0.0114437	0.041354	7.37173	ENSG00000183346.9	protein_coding
HRK	14.8846	2.87719	0.865558	3.32408	0.000887095	0.00474653	7.34716	ENSG00000135116.9	protein_coding
UBE2QL1	232.812	2.86219	0.227669	12.5717	3.02022e-36	4.00065e-34	7.27117	ENSG00000215218.4	protein_coding
GHR	46.3288	2.86087	0.494874	5.781	7.42566e-09	1.16122e-07	7.26453	ENSG00000112964.14	protein_coding
GPR179	227.481	2.86037	0.234562	12.1945	3.32489e-34	4.03155e-32	7.26202	ENSG00000277399.5	protein_coding
GNAI1	8.48385	2.85834	1.1326	2.52369	0.011613	0.0418316	7.25178	ENSG00000127955.17	protein_coding
CMPK2	10.4198	2.84668	1.02119	2.78762	0.00530973	0.0217339	7.19343	ENSG00000134326.12	protein_coding
XAF1	8.39564	2.84372	1.14434	2.48504	0.0129539	0.0457023	7.1787	ENSG00000132530.17	protein_coding
ZNF300	101.384	2.8225	0.332335	8.49293	2.01486e-17	8.52003e-16	7.07386	ENSG00000145908.12	protein_coding
CYBRD1	21.7794	2.7865	0.712403	3.91141	9.17605e-05	0.000652141	6.89952	ENSG00000071967.12	protein_coding
USP18	68.2661	2.78166	0.414747	6.7069	1.98809e-11	4.36465e-10	6.87644	ENSG00000184979.10	protein_coding
ANKH	135.766	2.75788	0.290172	9.50429	2.01424e-21	1.14933e-19	6.76401	ENSG00000154122.14	protein_coding
OASL	35.4998	2.749	0.552737	4.97344	6.57735e-07	7.44818e-06	6.72253	ENSG00000135114.13	protein_coding
ATF3	84.4658	2.71542	0.362333	7.49426	6.66712e-14	2.00179e-12	6.56783	ENSG00000162772.17	protein_coding
DSC2	124.971	2.70227	0.296055	9.12761	7.00264e-20	3.59553e-18	6.50826	ENSG00000134755.17	protein_coding
ANG	9.76835	2.70207	1.04148	2.59444	0.00947447	0.0353314	6.50733	ENSG00000214274.10	protein_coding
ALDH1L2	26.8773	2.69333	0.629967	4.27534	1.90842e-05	0.000160868	6.46803	ENSG00000136010.14	protein_coding
SNCAIP	9.36486	2.6731	1.05911	2.5239	0.0116062	0.0418255	6.37796	ENSG00000064692.20	protein_coding
EDARADD	9.60016	2.67057	1.05215	2.53821	0.0111421	0.0404497	6.3668	ENSG00000186197.15	protein_coding
IRX3	73.0959	2.6645	0.382291	6.96982	3.17353e-12	7.66069e-11	6.34008	ENSG00000177508.12	protein_coding
PLS3	271.923	2.65406	0.204122	13.0023	1.18674e-38	1.7162e-36	6.29438	ENSG00000102024.18	protein_coding
PRKAR2B	163.253	2.6437	0.258671	10.2203	1.6083e-24	1.15235e-22	6.2493	ENSG00000005249.13	protein_coding
TRIM71	33.9848	2.63687	0.58313	4.52192	6.1281e-06	5.73618e-05	6.2198	ENSG00000206557.6	protein_coding
BAMBI	1045.77	2.63307	0.116461	22.6091	3.52781e-113	3.27111e-110	6.20343	ENSG00000095739.11	protein_coding
SYT17	66.1463	2.6293	0.431248	6.09697	1.08097e-09	1.92318e-08	6.18728	ENSG00000103528.17	protein_coding
PCDHA4	25.6246	2.6275	0.638896	4.11256	3.91304e-05	0.000303998	6.17953	ENSG00000204967.12	protein_coding
IFIT3	10.7669	2.60968	0.988082	2.64116	0.00826226	0.0315266	6.10369	ENSG00000119917.15	protein_coding
EPHX4	13.8613	2.60136	0.893693	2.9108	0.00360503	0.0157629	6.0686	ENSG00000172031.7	protein_coding
FAR2	53.524	2.5977	0.447587	5.80378	6.48364e-09	1.01693e-07	6.0532	ENSG00000064763.11	protein_coding
DDX58	57.2364	2.57395	0.429541	5.99233	2.06859e-09	3.50614e-08	5.95438	ENSG00000107201.11	protein_coding
UBE2L6	29.0532	2.55168	0.628075	4.0627	4.85092e-05	0.000369396	5.86315	ENSG00000156587.16	protein_coding
PTGER2	26.3459	2.53515	0.625846	4.05076	5.10509e-05	0.000387255	5.79639	ENSG00000125384.7	protein_coding
SLC22A4	25.3118	2.51085	0.639003	3.92932	8.51854e-05	0.000609246	5.69955	ENSG00000197208.6	protein_coding
CAMK1D	80.0596	2.50111	0.359735	6.95264	3.58501e-12	8.53634e-11	5.6612	ENSG00000183049.13	protein_coding
LAMB1	479.061	2.47678	0.159476	15.5307	2.15063e-54	5.8449e-52	5.56653	ENSG00000091136.15	protein_coding
KIF5C	512.139	2.47271	0.153156	16.145	1.231e-58	3.66119e-56	5.55084	ENSG00000168280.18	protein_coding
CLIP4	49.7241	2.46517	0.45276	5.44477	5.18721e-08	7.03665e-07	5.52193	ENSG00000115295.20	protein_coding
RFLNB	13.6724	2.44261	0.882509	2.7678	0.00564367	0.0228574	5.43623	ENSG00000183688.4	protein_coding
KRT4	19.7981	2.41732	0.715186	3.37999	0.000724891	0.00398412	5.34178	ENSG00000170477.13	protein_coding
RCN1	46.7838	2.40301	0.475228	5.05655	4.26905e-07	4.99206e-06	5.28907	ENSG00000049449.10	protein_coding
GEM	14.0698	2.37944	0.839122	2.83563	0.00457354	0.019235	5.20335	ENSG00000164949.8	protein_coding
MT-CO3	1337.11	2.37146	0.109255	21.7057	1.81049e-104	1.42694e-101	5.17464	ENSG00000198938.2	protein_coding
LHFPL5	14.2169	2.3708	0.836066	2.83566	0.00457309	0.019235	5.17228	ENSG00000197753.11	protein_coding
EHF	22.2999	2.36101	0.675813	3.49359	0.000476575	0.00276898	5.13731	ENSG00000135373.13	protein_coding
DACH1	73.6137	2.35692	0.387565	6.08135	1.19175e-09	2.10364e-08	5.12275	ENSG00000276644.5	protein_coding
LIMCH1	106.933	2.35599	0.309146	7.62094	2.51831e-14	7.92338e-13	5.11944	ENSG00000064042.18	protein_coding
EPAS1	276.939	2.34316	0.203593	11.5091	1.18757e-30	1.25636e-28	5.07413	ENSG00000116016.14	protein_coding
SLIT1	55.2537	2.33649	0.425516	5.49096	3.99765e-08	5.54221e-07	5.05072	ENSG00000187122.17	protein_coding
FLT3	52.3358	2.31473	0.438197	5.28241	1.27498e-07	1.62339e-06	4.97513	ENSG00000122025.15	protein_coding
LHX1	24.1371	2.30615	0.661881	3.48424	0.000493541	0.00285808	4.94562	ENSG00000273706.5	protein_coding
PYGO1	27.1141	2.30441	0.601416	3.83164	0.000127291	0.000868982	4.93965	ENSG00000171016.13	protein_coding
EDN1	100.169	2.3005	0.31989	7.19155	6.40606e-13	1.69427e-11	4.92629	ENSG00000078401.7	protein_coding
SVEP1	12.1927	2.29855	0.89062	2.58084	0.00985601	0.0365124	4.91963	ENSG00000165124.18	protein_coding
OAS1	105.074	2.29262	0.319067	7.18539	6.70153e-13	1.76354e-11	4.89945	ENSG00000089127.15	protein_coding
IL20RA	25.4933	2.29081	0.617782	3.70811	0.000208809	0.00135173	4.8933	ENSG00000016402.13	protein_coding
SH3TC1	13.3006	2.2839	0.854585	2.67252	0.00752836	0.0292506	4.86991	ENSG00000125089.17	protein_coding
B4GALNT3	20.2547	2.27334	0.739617	3.07367	0.00211446	0.00997017	4.83439	ENSG00000139044.12	protein_coding
P2RY6	46.196	2.27219	0.46478	4.88875	1.0148e-06	1.10624e-05	4.83056	ENSG00000171631.16	protein_coding
CLEC3A	380.152	2.24358	0.169156	13.2634	3.7752e-40	5.83416e-38	4.7357	ENSG00000166509.12	protein_coding
CCN1	292.758	2.2424	0.206181	10.8759	1.50249e-27	1.32311e-25	4.73183	ENSG00000142871.18	protein_coding
KIAA0040	149.797	2.23694	0.261154	8.56559	1.07528e-17	4.6362e-16	4.71396	ENSG00000235750.10	protein_coding
ZNF320	137.997	2.22308	0.27415	8.10902	5.10306e-16	1.89716e-14	4.6689	ENSG00000182986.14	protein_coding
IFI27	44.9388	2.21237	0.473186	4.67549	2.93258e-06	2.94623e-05	4.63437	ENSG00000165949.12	protein_coding
NXPE3	165.38	2.2123	0.267998	8.25489	1.52046e-16	5.96193e-15	4.63412	ENSG00000144815.16	protein_coding
IGF2BP2	75.2533	2.2048	0.364545	6.0481	1.46568e-09	2.55287e-08	4.61012	ENSG00000073792.16	protein_coding
SLC7A5	1241.42	2.20213	0.110395	19.9476	1.57149e-88	7.99076e-86	4.60157	ENSG00000103257.9	protein_coding
FAM149A	48.2335	2.17303	0.448373	4.84649	1.25666e-06	1.34024e-05	4.50971	ENSG00000109794.13	protein_coding
SLC7A11	217.744	2.1706	0.220493	9.84432	7.25301e-23	4.59154e-21	4.50212	ENSG00000151012.13	protein_coding
KCNMA1	29.9798	2.16503	0.574029	3.77164	0.000162179	0.00107912	4.48476	ENSG00000156113.24	protein_coding
CXADR	53.6277	2.16223	0.427713	5.05532	4.2967e-07	5.02067e-06	4.47605	ENSG00000154639.19	protein_coding
CMTM3	22.4224	2.15141	0.651087	3.30434	0.00095199	0.0050509	4.44263	ENSG00000140931.20	protein_coding
ZBED3	24.8065	2.15108	0.62661	3.43289	0.000597176	0.00336911	4.44162	ENSG00000132846.6	protein_coding
LRP2	106.096	2.14778	0.305724	7.02523	2.13716e-12	5.28854e-11	4.43146	ENSG00000081479.15	protein_coding
PDE4D	117.977	2.14708	0.298918	7.18281	6.82909e-13	1.79412e-11	4.42929	ENSG00000113448.19	protein_coding
OSBPL6	101.446	2.14225	0.313391	6.83572	8.15968e-12	1.85868e-10	4.4145	ENSG00000079156.17	protein_coding
SMKR1	24.1631	2.11425	0.635484	3.32699	0.000877884	0.00470363	4.32965	ENSG00000240204.3	protein_coding
PEG10	42.1901	2.11222	0.476738	4.43056	9.39903e-06	8.40845e-05	4.32355	ENSG00000242265.6	protein_coding
ETNK2	81.895	2.1074	0.345075	6.10708	1.01472e-09	1.81145e-08	4.30915	ENSG00000143845.15	protein_coding
MYRIP	31.3089	2.10606	0.551943	3.81572	0.000135789	0.000921807	4.30513	ENSG00000170011.14	protein_coding
RCAN1	129.852	2.10433	0.27597	7.6252	2.43649e-14	7.68128e-13	4.29997	ENSG00000159200.18	protein_coding
GNB4	74.531	2.07726	0.372481	5.57684	2.44933e-08	3.50034e-07	4.22006	ENSG00000114450.11	protein_coding
MARK1	45.2155	2.06581	0.458097	4.50955	6.49661e-06	6.03809e-05	4.18669	ENSG00000116141.17	protein_coding
IFIH1	213.43	2.06297	0.217063	9.504	2.0197e-21	1.14933e-19	4.17845	ENSG00000115267.9	protein_coding
NR4A1	694.05	2.05756	0.128315	16.0352	7.25609e-58	2.11811e-55	4.16281	ENSG00000123358.20	protein_coding
F7	13.4797	2.05693	0.837358	2.45645	0.0140319	0.0488267	4.16099	ENSG00000057593.14	protein_coding
AREG	492.837	2.05076	0.151317	13.5528	7.62917e-42	1.23978e-39	4.14325	ENSG00000109321.11	protein_coding
EID3	47.4398	2.04885	0.446483	4.58886	4.4568e-06	4.26807e-05	4.13775	ENSG00000255150.2	protein_coding
SPRY1	28.5154	2.03653	0.576674	3.53151	0.000413198	0.00245597	4.10257	ENSG00000164056.11	protein_coding
MT-CO2	979.764	2.03391	0.113033	17.9941	2.1685e-72	7.94932e-70	4.09514	ENSG00000198712.1	protein_coding
ACOX2	23.8353	2.03081	0.65267	3.11154	0.00186115	0.00894975	4.08633	ENSG00000168306.13	protein_coding
GCOM1	24.5609	2.02687	0.61472	3.29722	0.00097647	0.00515821	4.07519	ENSG00000137878.17	protein_coding
WASF3	149.545	2.02473	0.25537	7.92858	2.21662e-15	7.74735e-14	4.06914	ENSG00000132970.14	protein_coding
BHLHE40	240.404	2.01759	0.219031	9.21142	3.21842e-20	1.71324e-18	4.04906	ENSG00000134107.5	protein_coding
RRAGD	47.741	2.01639	0.461311	4.37099	1.23685e-05	0.000108434	4.04569	ENSG00000025039.15	protein_coding
MDGA1	17.634	2.01601	0.733802	2.74734	0.006008	0.0241777	4.04462	ENSG00000112139.17	protein_coding
FSD1L	90.5686	2.01464	0.329302	6.11792	9.48028e-10	1.6943e-08	4.04081	ENSG00000106701.13	protein_coding
OGFRL1	270.78	2.00429	0.193825	10.3407	4.61032e-25	3.39591e-23	4.0119	ENSG00000119900.9	protein_coding
TMPRSS2	334.417	1.99783	0.177009	11.2866	1.52769e-29	1.45946e-27	3.994	ENSG00000184012.14	protein_coding
SERTAD4	90.1018	1.99654	0.325414	6.13537	8.49626e-10	1.52884e-08	3.99041	ENSG00000082497.12	protein_coding
FYN	16.0932	1.98138	0.767856	2.58041	0.0098684	0.0365497	3.94871	ENSG00000010810.17	protein_coding
TRIM14	358.091	1.96619	0.180222	10.9098	1.0345e-27	9.16116e-26	3.90736	ENSG00000106785.15	protein_coding
SPRY4	28.8708	1.95806	0.565786	3.46078	0.000538612	0.00307837	3.88539	ENSG00000187678.10	protein_coding
SEPTIN6	19.7784	1.95661	0.68495	2.85657	0.00428248	0.0182051	3.88148	ENSG00000125354.24	protein_coding
GJB7	29.487	1.94885	0.56371	3.45718	0.000545858	0.00311414	3.86066	ENSG00000164411.12	protein_coding
KCNMB4	50.7136	1.93315	0.440865	4.38489	1.16042e-05	0.000102189	3.81887	ENSG00000135643.5	protein_coding
MID1	50.1337	1.92037	0.431001	4.4556	8.36593e-06	7.56147e-05	3.7852	ENSG00000101871.16	protein_coding
RGL3	15.9334	1.91822	0.756836	2.53453	0.0112598	0.0407738	3.77957	ENSG00000205517.13	protein_coding
GPX3	254.777	1.90379	0.209968	9.06701	1.22327e-19	6.20012e-18	3.74194	ENSG00000211445.12	protein_coding
TMPRSS3	46.3182	1.89845	0.448532	4.23258	2.31021e-05	0.000191059	3.72812	ENSG00000160183.17	protein_coding
KCTD6	79.8021	1.87854	0.342262	5.48861	4.05116e-08	5.60162e-07	3.67703	ENSG00000168301.13	protein_coding
MMD	46.7157	1.87696	0.443689	4.23036	2.33316e-05	0.000192755	3.67301	ENSG00000108960.9	protein_coding
ATP8A2	40.9471	1.87549	0.483634	3.87791	0.000105356	0.000735488	3.66926	ENSG00000132932.18	protein_coding
C2orf72	16.3015	1.8536	0.745834	2.48527	0.0129454	0.0456916	3.614	ENSG00000204128.6	protein_coding
BEND6	22.577	1.84454	0.635841	2.90095	0.00372033	0.0161865	3.59139	ENSG00000151917.18	protein_coding
HEY1	17.9814	1.84398	0.730629	2.52382	0.0116086	0.0418255	3.58999	ENSG00000164683.18	protein_coding
CHST11	32.9035	1.83937	0.566948	3.24433	0.00117725	0.00605055	3.57854	ENSG00000171310.11	protein_coding
RASSF8	246.663	1.83514	0.201835	9.09228	9.69843e-20	4.93149e-18	3.56807	ENSG00000123094.15	protein_coding
ZNF827	226.864	1.82431	0.214649	8.49903	1.91176e-17	8.12267e-16	3.54138	ENSG00000151612.18	protein_coding
DRAM1	222.422	1.82104	0.209944	8.67394	4.17431e-18	1.86931e-16	3.53335	ENSG00000136048.14	protein_coding
PARP14	925.258	1.81982	0.121457	14.9832	9.45359e-51	2.19143e-48	3.53038	ENSG00000173193.15	protein_coding
RGS16	171.321	1.81624	0.244991	7.4135	1.23012e-13	3.54487e-12	3.52162	ENSG00000143333.7	protein_coding
MT-ATP6	361.574	1.81612	0.187431	9.68955	3.34003e-22	2.0566e-20	3.52133	ENSG00000198899.2	protein_coding
ZNF441	52.3044	1.8087	0.42052	4.3011	1.6995e-05	0.00014502	3.50327	ENSG00000197044.11	protein_coding
SNX25	166.845	1.8039	0.240084	7.51361	5.75201e-14	1.75375e-12	3.49162	ENSG00000109762.16	protein_coding
STON1	35.5698	1.80153	0.503713	3.57649	0.000348241	0.00210884	3.48589	ENSG00000243244.7	protein_coding
CCM2L	19.1798	1.7975	0.686132	2.61976	0.00879918	0.033206	3.47617	ENSG00000101331.17	protein_coding
GSTM3	1248.35	1.79511	0.106285	16.8896	5.36495e-64	1.72587e-61	3.47042	ENSG00000134202.11	protein_coding
AC022150.4	388.579	1.79327	0.16145	11.1073	1.15628e-28	1.05968e-26	3.46601	ENSG00000269825.2	protein_coding
GALNT16	37.9918	1.79093	0.494542	3.62138	0.000293036	0.00181641	3.46037	ENSG00000100626.17	protein_coding
BDKRB2	34.8655	1.78296	0.523633	3.40497	0.000661715	0.00368183	3.44131	ENSG00000168398.7	protein_coding
FOSB	221.245	1.77939	0.223133	7.97455	1.52933e-15	5.39303e-14	3.4328	ENSG00000125740.14	protein_coding
BACE2	579.132	1.77525	0.149808	11.8501	2.14828e-32	2.45387e-30	3.42297	ENSG00000182240.16	protein_coding
JDP2	48.4534	1.76445	0.433372	4.07143	4.67249e-05	0.000356844	3.39744	ENSG00000140044.13	protein_coding
PGM5	20.883	1.76347	0.672132	2.6237	0.00869804	0.0328794	3.39514	ENSG00000154330.13	protein_coding
GALNT14	43.0082	1.76087	0.466478	3.77482	0.000160121	0.00106686	3.38903	ENSG00000158089.15	protein_coding
ZNF385A	75.6434	1.75913	0.348871	5.04234	4.59862e-07	5.34573e-06	3.38493	ENSG00000161642.18	protein_coding
TAP2	56.947	1.75667	0.399062	4.402	1.07259e-05	9.51982e-05	3.37917	ENSG00000204267.16	protein_coding
MT-ND4	971.947	1.75587	0.120598	14.5597	5.06876e-48	1.06532e-45	3.3773	ENSG00000198886.2	protein_coding
FHL2	24.4652	1.75296	0.644426	2.72019	0.00652442	0.0259381	3.3705	ENSG00000115641.19	protein_coding
PKIB	925.778	1.74952	0.116813	14.9771	1.03692e-50	2.36883e-48	3.36247	ENSG00000135549.15	protein_coding
LYSMD2	36.9305	1.74618	0.509585	3.42668	0.000611017	0.00343858	3.35469	ENSG00000140280.14	protein_coding
EGR3	148.405	1.73274	0.254529	6.80764	9.92106e-12	2.22772e-10	3.32359	ENSG00000179388.9	protein_coding
BCL2	90.1879	1.73249	0.31862	5.43747	5.40438e-08	7.29985e-07	3.323	ENSG00000171791.14	protein_coding
MT-CO1	4296.14	1.72261	0.0713615	24.1392	9.69139e-129	1.69739e-125	3.30033	ENSG00000198804.2	protein_coding
PARP9	326.225	1.72035	0.173435	9.91925	3.43333e-23	2.21801e-21	3.29515	ENSG00000138496.16	protein_coding
ZNF552	167.562	1.71749	0.236288	7.26864	3.63124e-13	9.92014e-12	3.28864	ENSG00000178935.5	protein_coding
PAQR3	50.432	1.71365	0.422495	4.05602	4.99159e-05	0.000379375	3.27989	ENSG00000163291.14	protein_coding
PARP12	194.011	1.71001	0.226061	7.5644	3.89652e-14	1.2067e-12	3.27164	ENSG00000059378.13	protein_coding
SMTNL2	20.4962	1.70839	0.660611	2.58608	0.0097075	0.036013	3.26796	ENSG00000188176.12	protein_coding
CHN1	159.284	1.69908	0.24256	7.00478	2.47368e-12	6.07362e-11	3.24694	ENSG00000128656.15	protein_coding
ZC3HAV1L	67.7793	1.69276	0.367193	4.61001	4.02658e-06	3.90137e-05	3.23275	ENSG00000146858.8	protein_coding
SHFL	64.094	1.68918	0.384969	4.38783	1.14485e-05	0.000100986	3.22474	ENSG00000130813.18	protein_coding
FAM107B	141.794	1.68306	0.255003	6.60014	4.10782e-11	8.75021e-10	3.21107	ENSG00000065809.14	protein_coding
MEGF9	271.035	1.68208	0.189347	8.88358	6.47436e-19	3.06473e-17	3.20891	ENSG00000106780.9	protein_coding
RNF11	295.723	1.67299	0.188071	8.89555	5.81304e-19	2.7767e-17	3.18875	ENSG00000123091.5	protein_coding
RHOQ	238.796	1.67169	0.20917	7.99202	1.32745e-15	4.72339e-14	3.18588	ENSG00000119729.12	protein_coding
ANOS1	105.699	1.6715	0.294327	5.67904	1.35453e-08	2.02576e-07	3.18545	ENSG00000011201.12	protein_coding
C12orf75	89.945	1.67081	0.31708	5.26936	1.36901e-07	1.73471e-06	3.18393	ENSG00000235162.9	protein_coding
FGFR2	180.54	1.67055	0.234982	7.10925	1.16674e-12	2.97702e-11	3.18336	ENSG00000066468.23	protein_coding
ANKS1B	255.997	1.667	0.193054	8.63488	5.87877e-18	2.62513e-16	3.17554	ENSG00000185046.18	protein_coding
IL1R1	39.4368	1.66646	0.494387	3.37076	0.000749607	0.0041029	3.17435	ENSG00000115594.12	protein_coding
STON2	342.338	1.66122	0.172452	9.63293	5.80502e-22	3.5194e-20	3.16284	ENSG00000140022.13	protein_coding
REEP1	61.3066	1.65507	0.391517	4.22733	2.36485e-05	0.000195168	3.14938	ENSG00000068615.19	protein_coding
GALNT6	884.037	1.65208	0.121237	13.6269	2.77269e-42	4.80285e-40	3.14287	ENSG00000139629.16	protein_coding
ETV5	27.1715	1.6432	0.574914	2.85817	0.00426086	0.0181328	3.12359	ENSG00000244405.8	protein_coding
DLC1	634.565	1.64144	0.135958	12.0731	1.46459e-33	1.72286e-31	3.11977	ENSG00000164741.15	protein_coding
TGFBR3	50.8828	1.63949	0.427242	3.83738	0.000124356	0.000853754	3.11555	ENSG00000069702.11	protein_coding
SHISA9	159.364	1.63059	0.250338	6.51354	7.33992e-11	1.51637e-09	3.09639	ENSG00000237515.9	protein_coding
SAMD4A	232.166	1.62876	0.20712	7.86382	3.72587e-15	1.27676e-13	3.09246	ENSG00000020577.14	protein_coding
CBWD3	68.4022	1.6256	0.363614	4.47067	7.79753e-06	7.11299e-05	3.0857	ENSG00000196873.16	protein_coding
PRTG	220.647	1.62341	0.206794	7.8504	4.14721e-15	1.41499e-13	3.08103	ENSG00000166450.13	protein_coding
WIPF1	45.4966	1.61815	0.442135	3.65985	0.00025236	0.00159369	3.06981	ENSG00000115935.18	protein_coding
NKX3-1	21.6067	1.61734	0.638523	2.53294	0.0113112	0.040941	3.06808	ENSG00000167034.10	protein_coding
UBL3	435.031	1.61718	0.154433	10.4717	1.16525e-25	8.91639e-24	3.06775	ENSG00000122042.10	protein_coding
SPATA17	87.3748	1.61636	0.325298	4.96886	6.73487e-07	7.59383e-06	3.066	ENSG00000162814.11	protein_coding
TDRD1	193.316	1.61529	0.221925	7.27853	3.37474e-13	9.26761e-12	3.06373	ENSG00000095627.9	protein_coding
MX1	45.1158	1.60585	0.451697	3.55515	0.000377763	0.00226242	3.04375	ENSG00000157601.15	protein_coding
DMRTA1	31.2464	1.60524	0.533812	3.00713	0.00263729	0.0120253	3.04246	ENSG00000176399.4	protein_coding
PARP8	193.472	1.59952	0.233048	6.86347	6.72087e-12	1.55567e-10	3.03043	ENSG00000151883.19	protein_coding
MEST	595.064	1.59883	0.134035	11.9285	8.41068e-33	9.74835e-31	3.02898	ENSG00000106484.16	protein_coding
NR5A2	323.192	1.5978	0.174343	9.16472	4.96775e-20	2.56743e-18	3.02681	ENSG00000116833.14	protein_coding
HS6ST2	89.4922	1.59578	0.322535	4.94762	7.51249e-07	8.38664e-06	3.02258	ENSG00000171004.18	protein_coding
PRXL2A	506.071	1.59458	0.143326	11.1256	9.41919e-29	8.73381e-27	3.02007	ENSG00000122378.14	protein_coding
ITM2C	70.7111	1.59185	0.355403	4.47901	7.49904e-06	6.87652e-05	3.01436	ENSG00000135916.16	protein_coding
DESI2	210.575	1.59036	0.213834	7.43736	1.02719e-13	2.99289e-12	3.01125	ENSG00000121644.19	protein_coding
LEF1	33.6349	1.58878	0.544941	2.9155	0.00355122	0.0155627	3.00794	ENSG00000138795.10	protein_coding
TMEM229B	188.77	1.58512	0.223422	7.09475	1.29585e-12	3.28929e-11	3.00033	ENSG00000198133.8	protein_coding
SH3BGRL	364.328	1.58164	0.178511	8.86018	7.98823e-19	3.73645e-17	2.9931	ENSG00000131171.13	protein_coding
ELF5	35.0811	1.57452	0.510587	3.08374	0.00204416	0.00969377	2.97836	ENSG00000135374.11	protein_coding
PLEKHS1	49.5856	1.5589	0.483987	3.22096	0.00127764	0.00650287	2.9463	ENSG00000148735.15	protein_coding
SLC36A4	34.8397	1.55574	0.504263	3.08518	0.00203427	0.00965268	2.93985	ENSG00000180773.15	protein_coding
ZNF711	117.096	1.55454	0.278509	5.58164	2.38262e-08	3.4081e-07	2.9374	ENSG00000147180.17	protein_coding
EFCAB13	82.4834	1.55223	0.329036	4.71749	2.38773e-06	2.4361e-05	2.93269	ENSG00000178852.16	protein_coding
CBWD5	205.287	1.54992	0.215696	7.18568	6.6874e-13	1.76277e-11	2.92801	ENSG00000147996.16	protein_coding
FGFR1	240.548	1.548	0.202587	7.64115	2.15292e-14	6.85585e-13	2.92411	ENSG00000077782.21	protein_coding
FBXO2	26.5729	1.54505	0.581421	2.65736	0.00787542	0.0303373	2.91814	ENSG00000116661.11	protein_coding
MITF	54.2751	1.54352	0.411131	3.75433	0.000173808	0.00114586	2.91505	ENSG00000187098.17	protein_coding
KATNAL1	154.72	1.54207	0.243878	6.32309	2.5638e-10	4.94048e-09	2.91211	ENSG00000102781.14	protein_coding
EPOP	58.7973	1.53617	0.400398	3.83661	0.000124745	0.00085568	2.90023	ENSG00000273604.2	protein_coding
LCP1	69.3939	1.5356	0.358361	4.28506	1.82693e-05	0.000154661	2.89908	ENSG00000136167.15	protein_coding
LGALSL	37.3146	1.53245	0.490376	3.12504	0.0017778	0.00860749	2.89276	ENSG00000119862.13	protein_coding
TSPAN33	70.262	1.52792	0.356407	4.28703	1.81081e-05	0.000153461	2.88371	ENSG00000158457.6	protein_coding
ITPRIPL2	113.01	1.52627	0.287046	5.31718	1.05386e-07	1.35608e-06	2.88041	ENSG00000205730.7	protein_coding
GPR161	26.8084	1.51558	0.571107	2.65376	0.00796005	0.0306035	2.85914	ENSG00000143147.14	protein_coding
PHGDH	445.023	1.51216	0.164222	9.20802	3.32192e-20	1.75716e-18	2.85236	ENSG00000092621.13	protein_coding
EI24	433.628	1.50932	0.158436	9.52636	1.62892e-21	9.40535e-20	2.84676	ENSG00000149547.15	protein_coding
TUSC1	64.2787	1.50535	0.371983	4.04683	5.19154e-05	0.000393056	2.83894	ENSG00000198680.5	protein_coding
DBNDD1	299.693	1.49935	0.183337	8.17808	2.88402e-16	1.10342e-14	2.82715	ENSG00000003249.15	protein_coding
GPX2	73.2085	1.49539	0.356503	4.19459	2.73367e-05	0.000222118	2.81939	ENSG00000176153.12	protein_coding
PRXL2C	28.9762	1.4864	0.5539	2.68351	0.00728532	0.0284818	2.80189	ENSG00000158122.12	protein_coding
NKAIN1	26.9119	1.48338	0.571679	2.59478	0.00946519	0.0353052	2.79603	ENSG00000084628.10	protein_coding
CASP3	75.8095	1.47596	0.345855	4.26757	1.97615e-05	0.000166019	2.78169	ENSG00000164305.19	protein_coding
THRA	101.348	1.47489	0.301121	4.89798	9.68253e-07	1.0577e-05	2.77962	ENSG00000126351.13	protein_coding
KRBA1	44.1396	1.47206	0.444157	3.31428	0.000918788	0.00489948	2.77418	ENSG00000133619.17	protein_coding
FAM102B	1392.54	1.46665	0.106243	13.8047	2.38879e-43	4.27892e-41	2.76379	ENSG00000162636.16	protein_coding
PAQR5	32.4792	1.46316	0.515896	2.83616	0.00456595	0.0192185	2.75713	ENSG00000137819.14	protein_coding
ABLIM1	389.333	1.46124	0.164842	8.86449	7.68563e-19	3.61638e-17	2.75345	ENSG00000099204.20	protein_coding
ARNTL2	173.579	1.45976	0.228698	6.38293	1.73728e-10	3.41456e-09	2.75064	ENSG00000029153.14	protein_coding
GRB10	131.454	1.45313	0.264737	5.48895	4.04339e-08	5.59578e-07	2.73801	ENSG00000106070.20	protein_coding
CDK2AP1	448.394	1.45301	0.152056	9.55574	1.22702e-21	7.29869e-20	2.73779	ENSG00000111328.7	protein_coding
ADIPOR2	1374.84	1.43624	0.101044	14.214	7.49667e-46	1.4411e-43	2.70615	ENSG00000006831.10	protein_coding
ANXA6	601.838	1.43092	0.132267	10.8184	2.81786e-27	2.44055e-25	2.69618	ENSG00000197043.14	protein_coding
PCDH19	49.4865	1.43074	0.444361	3.21978	0.00128289	0.00651907	2.69586	ENSG00000165194.15	protein_coding
CAB39L	131.442	1.42998	0.260521	5.48895	4.04333e-08	5.59578e-07	2.69444	ENSG00000102547.19	protein_coding
KLF6	297.072	1.4291	0.186291	7.67134	1.70214e-14	5.49813e-13	2.69278	ENSG00000067082.15	protein_coding
C14orf132	691.205	1.42378	0.140192	10.1559	3.11824e-24	2.19432e-22	2.68287	ENSG00000227051.7	protein_coding
CA12	3560.69	1.42295	0.0756056	18.8207	5.11189e-79	2.06612e-76	2.68133	ENSG00000074410.14	protein_coding
OAS3	795.398	1.42275	0.120718	11.7858	4.62203e-32	5.20408e-30	2.68096	ENSG00000111331.14	protein_coding
PM20D2	140.668	1.42118	0.256276	5.54552	2.93086e-08	4.13971e-07	2.67805	ENSG00000146281.6	protein_coding
MTHFD1L	628.608	1.42078	0.135336	10.4981	8.80914e-26	6.84032e-24	2.6773	ENSG00000120254.16	protein_coding
PKIA	114.769	1.4202	0.288344	4.92538	8.41955e-07	9.30697e-06	2.67623	ENSG00000171033.13	protein_coding
BMPER	265.184	1.4171	0.19625	7.2209	5.1643e-13	1.38208e-11	2.67049	ENSG00000164619.10	protein_coding
PCGF5	245.875	1.40901	0.202511	6.95769	3.45897e-12	8.27371e-11	2.65554	ENSG00000180628.15	protein_coding
FTH1	4214.06	1.40493	0.0735246	19.1083	2.15555e-81	9.70797e-79	2.64804	ENSG00000167996.16	protein_coding
PRRG4	114.961	1.40313	0.28842	4.86487	1.1453e-06	1.22979e-05	2.64474	ENSG00000135378.4	protein_coding
MT-CYB	1174.43	1.39615	0.123251	11.3277	9.57388e-30	9.31562e-28	2.63197	ENSG00000198727.2	protein_coding
BMPR1B	231.776	1.39436	0.213139	6.54202	6.06914e-11	1.26378e-09	2.62872	ENSG00000138696.11	protein_coding
RCAN3	107.155	1.38977	0.289266	4.80447	1.55159e-06	1.63269e-05	2.62037	ENSG00000117602.13	protein_coding
MXI1	115.434	1.38845	0.282403	4.91655	8.80844e-07	9.70283e-06	2.61797	ENSG00000119950.21	protein_coding
MT-ND4L	172.115	1.38776	0.241787	5.73958	9.49112e-09	1.45675e-07	2.61672	ENSG00000212907.2	protein_coding
DHRS3	48.0593	1.38732	0.424081	3.27135	0.00107034	0.00559039	2.61592	ENSG00000162496.9	protein_coding
AK4	206.693	1.38644	0.223661	6.19887	5.68703e-10	1.04848e-08	2.61433	ENSG00000162433.15	protein_coding
EYA2	54.3901	1.38305	0.398616	3.46963	0.000521185	0.00299724	2.60819	ENSG00000064655.19	protein_coding
MFSD6	205.139	1.3722	0.220602	6.22026	4.96316e-10	9.22574e-09	2.58865	ENSG00000151690.15	protein_coding
GSTM4	108.833	1.37161	0.284464	4.82174	1.42311e-06	1.50453e-05	2.58759	ENSG00000168765.17	protein_coding
SLC31A2	84.2442	1.36936	0.323035	4.23904	2.24481e-05	0.000186041	2.58356	ENSG00000136867.11	protein_coding
C10orf82	44.8514	1.36417	0.448602	3.04093	0.00235849	0.0109312	2.57428	ENSG00000165863.17	protein_coding
PALLD	315.408	1.35624	0.177547	7.6388	2.19263e-14	6.9542e-13	2.56018	ENSG00000129116.19	protein_coding
KIF3C	136.265	1.35307	0.25706	5.26364	1.41233e-07	1.78242e-06	2.55456	ENSG00000084731.15	protein_coding
GTF3A	620.016	1.35236	0.140815	9.6038	7.70468e-22	4.63545e-20	2.55329	ENSG00000122034.17	protein_coding
SDC2	155.413	1.34472	0.254424	5.28535	1.25465e-07	1.60008e-06	2.53981	ENSG00000169439.12	protein_coding
IRF9	173.01	1.34425	0.2369	5.67434	1.39223e-08	2.0782e-07	2.53899	ENSG00000213928.9	protein_coding
SOWAHC	146.537	1.34338	0.24784	5.42035	5.94824e-08	7.9662e-07	2.53745	ENSG00000198142.5	protein_coding
SFMBT2	163.698	1.34189	0.251051	5.34508	9.03751e-08	1.1725e-06	2.53483	ENSG00000198879.12	protein_coding
PPP2R2C	471.507	1.34038	0.164359	8.15516	3.48708e-16	1.32277e-14	2.53217	ENSG00000074211.14	protein_coding
RAB15	797.784	1.34011	0.116494	11.5037	1.26429e-30	1.3198e-28	2.5317	ENSG00000139998.16	protein_coding
SAMD9	68.0235	1.33877	0.359511	3.72387	0.00019619	0.0012758	2.52936	ENSG00000205413.8	protein_coding
PRKD3	417.331	1.33871	0.155302	8.62	6.69564e-18	2.96422e-16	2.52924	ENSG00000115825.11	protein_coding
PLEKHG1	52.0211	1.33773	0.406906	3.28756	0.0010106	0.00531713	2.52753	ENSG00000120278.16	protein_coding
LHX4	131.502	1.33669	0.26311	5.08036	3.76716e-07	4.4648e-06	2.52572	ENSG00000121454.6	protein_coding
ARL4C	42.8919	1.33669	0.448665	2.97926	0.00288949	0.0130097	2.52571	ENSG00000188042.8	protein_coding
FBXO27	103.336	1.33647	0.294327	4.54077	5.60489e-06	5.27147e-05	2.52533	ENSG00000161243.9	protein_coding
GPR160	131.816	1.33213	0.276889	4.81107	1.50122e-06	1.58286e-05	2.51774	ENSG00000173890.17	protein_coding
FRMD4A	105.615	1.33009	0.288212	4.61498	3.93135e-06	3.8324e-05	2.51419	ENSG00000151474.23	protein_coding
CAP2	382.216	1.32888	0.163268	8.13923	3.97795e-16	1.5001e-14	2.51207	ENSG00000112186.12	protein_coding
HMGA1	223.29	1.32802	0.203086	6.5392	6.18477e-11	1.28615e-09	2.51058	ENSG00000137309.20	protein_coding
ONECUT1	63.0091	1.32552	0.370418	3.57844	0.000345646	0.00209474	2.50624	ENSG00000169856.9	protein_coding
TMEM170B	155.008	1.31977	0.243772	5.41394	6.16528e-08	8.23587e-07	2.49626	ENSG00000205269.6	protein_coding
GCNT2	67.549	1.31712	0.373082	3.53038	0.000414957	0.0024655	2.49169	ENSG00000111846.19	protein_coding
CBWD2	246.577	1.31694	0.199709	6.59428	4.27326e-11	9.06587e-10	2.49137	ENSG00000136682.15	protein_coding
SEC14L2	30.8633	1.316	0.532287	2.47235	0.013423	0.0471135	2.48974	ENSG00000100003.18	protein_coding
GRIK3	60.2484	1.31575	0.380394	3.45892	0.000542338	0.0030963	2.48932	ENSG00000163873.10	protein_coding
HERC6	229.06	1.31534	0.218439	6.02158	1.72727e-09	2.9601e-08	2.48862	ENSG00000138642.15	protein_coding
CCNJ	129.613	1.31349	0.272339	4.82298	1.41427e-06	1.49819e-05	2.48541	ENSG00000107443.16	protein_coding
SLC4A8	131.559	1.31299	0.263468	4.98347	6.24545e-07	7.10296e-06	2.48455	ENSG00000050438.17	protein_coding
CFAP97	138.047	1.30899	0.259407	5.0461	4.50929e-07	5.24963e-06	2.47769	ENSG00000164323.14	protein_coding
ZMYM5	533.789	1.30719	0.138391	9.4456	3.53367e-21	1.97522e-19	2.47459	ENSG00000132950.19	protein_coding
ERC2	100.82	1.30686	0.303461	4.30651	1.65851e-05	0.000141697	2.47402	ENSG00000187672.14	protein_coding
CENPV	73.48	1.30543	0.359755	3.62867	0.000284887	0.00177147	2.47158	ENSG00000166582.10	protein_coding
METTL7A	33.889	1.29726	0.502854	2.5798	0.00988586	0.0366058	2.45762	ENSG00000185432.12	protein_coding
NTAN1	127.634	1.29184	0.265592	4.86401	1.15032e-06	1.23434e-05	2.4484	ENSG00000157045.9	protein_coding
FURIN	47.5433	1.29137	0.427469	3.02096	0.00251974	0.0115832	2.4476	ENSG00000140564.13	protein_coding
VTI1B	660.462	1.28839	0.128185	10.0511	9.08911e-24	6.149e-22	2.44256	ENSG00000100568.11	protein_coding
CCDC69	36.9673	1.28674	0.479202	2.68518	0.00724917	0.0283719	2.43976	ENSG00000198624.13	protein_coding
USP12	385.177	1.28057	0.157939	8.10799	5.14623e-16	1.9087e-14	2.42935	ENSG00000152484.14	protein_coding
EIF2AK2	934.095	1.27908	0.111899	11.4306	2.94064e-30	2.99054e-28	2.42683	ENSG00000055332.19	protein_coding
MTHFD2L	36.1095	1.27896	0.496808	2.57435	0.0100427	0.037084	2.42664	ENSG00000163738.18	protein_coding
FAM234B	1132.76	1.27596	0.112129	11.3794	5.29924e-30	5.32051e-28	2.42159	ENSG00000084444.14	protein_coding
SCML1	190.711	1.27338	0.220763	5.76806	8.01904e-09	1.24659e-07	2.41726	ENSG00000047634.15	protein_coding
TUBA1A	614.254	1.27306	0.13424	9.48348	2.45937e-21	1.3945e-19	2.41674	ENSG00000167552.15	protein_coding
RNF152	111.073	1.27262	0.281571	4.51971	6.19232e-06	5.78942e-05	2.416	ENSG00000176641.11	protein_coding
NEB	186.742	1.26784	0.222911	5.68767	1.28787e-08	1.92973e-07	2.40802	ENSG00000183091.20	protein_coding
PPP4R4	43.0062	1.26603	0.450733	2.80882	0.00497237	0.0205883	2.40498	ENSG00000119698.12	protein_coding
MT-ND5	1100.22	1.26111	0.116621	10.8138	2.96244e-27	2.55174e-25	2.3968	ENSG00000198786.2	protein_coding
ARHGAP5	829.852	1.26054	0.121654	10.3616	3.70551e-25	2.75519e-23	2.39585	ENSG00000100852.13	protein_coding
IL6R	91.1827	1.25917	0.316895	3.97345	7.0839e-05	0.00051744	2.39358	ENSG00000160712.13	protein_coding
BAG2	41.5534	1.25497	0.46422	2.7034	0.00686346	0.0271149	2.38662	ENSG00000112208.11	protein_coding
RHOU	125.751	1.25396	0.269053	4.66064	3.15227e-06	3.1429e-05	2.38495	ENSG00000116574.6	protein_coding
ARSJ	128.303	1.24909	0.266414	4.68854	2.75159e-06	2.7808e-05	2.37692	ENSG00000180801.14	protein_coding
WSB2	602.905	1.2466	0.130812	9.52973	1.57689e-21	9.17215e-20	2.37282	ENSG00000176871.9	protein_coding
PADI2	62.8399	1.2464	0.369227	3.37571	0.000736243	0.00404228	2.37249	ENSG00000117115.13	protein_coding
RAB11FIP2	107.406	1.24625	0.286294	4.35306	1.34252e-05	0.000116403	2.37225	ENSG00000107560.12	protein_coding
RILPL2	39.6949	1.24358	0.476075	2.61216	0.00899729	0.0338564	2.36786	ENSG00000150977.11	protein_coding
ZNF354A	143.981	1.2355	0.247569	4.99053	6.02125e-07	6.85787e-06	2.35463	ENSG00000169131.13	protein_coding
AIF1L	1950.09	1.23548	0.0936597	13.1912	9.86126e-40	1.49464e-37	2.3546	ENSG00000126878.13	protein_coding
IFIT5	123.405	1.23249	0.266361	4.62714	3.70743e-06	3.63208e-05	2.34973	ENSG00000152778.10	protein_coding
EIF4EBP2	847.338	1.2318	0.119105	10.3422	4.54011e-25	3.3599e-23	2.3486	ENSG00000148730.7	protein_coding
TRIB1	595.21	1.22951	0.136635	8.99851	2.288e-19	1.13059e-17	2.34487	ENSG00000173334.4	protein_coding
ZBTB21	374.614	1.22712	0.159713	7.68327	1.55082e-14	5.01962e-13	2.34099	ENSG00000173276.14	protein_coding
MFAP3L	47.8279	1.2256	0.431091	2.84301	0.00446892	0.0188655	2.33852	ENSG00000198948.12	protein_coding
RAB30	755.355	1.22546	0.123294	9.93935	2.80647e-23	1.82051e-21	2.3383	ENSG00000137502.10	protein_coding
DIPK1A	38.0651	1.22525	0.478366	2.56132	0.0104276	0.0383504	2.33796	ENSG00000154511.12	protein_coding
PLAGL1	88.0164	1.2203	0.314139	3.8846	0.0001025	0.000717771	2.32996	ENSG00000118495.20	protein_coding
ZBTB2	442.175	1.21891	0.154792	7.87447	3.42178e-15	1.18025e-13	2.3277	ENSG00000181472.5	protein_coding
RNASEH1	160.18	1.21845	0.235779	5.16774	2.36946e-07	2.89308e-06	2.32696	ENSG00000171865.10	protein_coding
OTULINL	219.391	1.21539	0.212887	5.70908	1.13591e-08	1.72831e-07	2.32203	ENSG00000145569.6	protein_coding
ZNF664	1370.27	1.21372	0.0970995	12.4998	7.48575e-36	9.67196e-34	2.31935	ENSG00000179195.16	protein_coding
CACNA1D	311.746	1.21295	0.17391	6.97456	3.06822e-12	7.41785e-11	2.31811	ENSG00000157388.19	protein_coding
PRELID1	699.783	1.20958	0.127909	9.45657	3.18221e-21	1.7851e-19	2.3127	ENSG00000169230.10	protein_coding
AMD1	954.933	1.2087	0.111793	10.812	3.02155e-27	2.58852e-25	2.31129	ENSG00000123505.19	protein_coding
MT-ND2	226.003	1.20753	0.222284	5.4324	5.56018e-08	7.49745e-07	2.30943	ENSG00000198763.3	protein_coding
NR3C1	608.144	1.20684	0.133307	9.05312	1.38946e-19	6.97517e-18	2.30832	ENSG00000113580.15	protein_coding
MIF4GD	83.963	1.20578	0.32019	3.76583	0.000165999	0.00110036	2.30662	ENSG00000125457.15	protein_coding
HIPK2	868.312	1.20461	0.119114	10.1131	4.83437e-24	3.34229e-22	2.30475	ENSG00000064393.16	protein_coding
CBWD1	207.044	1.2019	0.218188	5.50855	3.6181e-08	5.04262e-07	2.30042	ENSG00000172785.18	protein_coding
LYAR	99.9871	1.20081	0.301728	3.97977	6.89811e-05	0.000505059	2.29868	ENSG00000145220.14	protein_coding
RNF144A	52.5586	1.20014	0.419273	2.86243	0.00420401	0.0179636	2.29762	ENSG00000151692.15	protein_coding
B4GALT2	172.438	1.19989	0.227447	5.27548	1.32409e-07	1.68185e-06	2.29722	ENSG00000117411.18	protein_coding
ZFP36L2	571.421	1.19717	0.151145	7.92069	2.36202e-15	8.18296e-14	2.2929	ENSG00000152518.8	protein_coding
CCNB1IP1	242.035	1.19667	0.193392	6.18779	6.10135e-10	1.11962e-08	2.2921	ENSG00000100814.18	protein_coding
TRIM2	67.8781	1.19518	0.361055	3.31025	0.000932134	0.00496058	2.28974	ENSG00000109654.16	protein_coding
RIPK4	85.4394	1.19465	0.323412	3.6939	0.000220842	0.00142087	2.28889	ENSG00000183421.12	protein_coding
RETREG1	169.216	1.19401	0.232236	5.14135	2.72768e-07	3.29475e-06	2.28787	ENSG00000154153.14	protein_coding
SLC22A5	786.79	1.19198	0.120761	9.87055	5.58598e-23	3.56485e-21	2.28466	ENSG00000197375.13	protein_coding
DCTD	189.912	1.18982	0.23321	5.10194	3.36192e-07	4.02079e-06	2.28125	ENSG00000129187.15	protein_coding
MAP1B	243.279	1.18466	0.203045	5.8345	5.39533e-09	8.58053e-08	2.2731	ENSG00000131711.15	protein_coding
C5orf51	170.32	1.18335	0.227681	5.19742	2.02078e-07	2.48856e-06	2.27104	ENSG00000205765.9	protein_coding
ZNF888	201.415	1.18015	0.210955	5.59436	2.21443e-08	3.197e-07	2.26601	ENSG00000213793.5	protein_coding
RNF141	81.1541	1.17944	0.332949	3.54241	0.000396486	0.00236467	2.26489	ENSG00000110315.7	protein_coding
FAM220A	151.199	1.1781	0.241499	4.87828	1.07015e-06	1.16256e-05	2.26278	ENSG00000178397.13	protein_coding
GLI3	295.542	1.17726	0.179656	6.55287	5.64433e-11	1.17999e-09	2.26147	ENSG00000106571.15	protein_coding
PPP3CA	1793.26	1.17719	0.087565	13.4437	3.35397e-41	5.28686e-39	2.26137	ENSG00000138814.17	protein_coding
SLC25A33	56.8821	1.17346	0.388671	3.01917	0.00253465	0.0116415	2.25553	ENSG00000171612.7	protein_coding
SMYD2	194.13	1.17264	0.215609	5.43875	5.36552e-08	7.25358e-07	2.25424	ENSG00000143499.14	protein_coding
RHOB	468.45	1.16734	0.144187	8.096	5.67965e-16	2.09178e-14	2.24597	ENSG00000143878.10	protein_coding
USP27X	57.1894	1.1614	0.402535	2.88521	0.00391149	0.016883	2.23674	ENSG00000273820.2	protein_coding
ARL5A	143.448	1.16122	0.264387	4.39211	1.12257e-05	9.91875e-05	2.23646	ENSG00000162980.17	protein_coding
SLC25A25	1047.32	1.15856	0.108771	10.6513	1.7187e-26	1.41842e-24	2.23235	ENSG00000148339.12	protein_coding
SLC39A8	798.676	1.15762	0.119184	9.71281	2.65916e-22	1.64378e-20	2.23088	ENSG00000138821.13	protein_coding
UST	145.552	1.15618	0.249651	4.63121	3.63539e-06	3.57038e-05	2.22867	ENSG00000111962.8	protein_coding
PLEKHF2	881.202	1.15517	0.111867	10.3263	5.36047e-25	3.9119e-23	2.22711	ENSG00000175895.4	protein_coding
IL6ST	729.613	1.15391	0.121867	9.46859	2.83649e-21	1.60256e-19	2.22516	ENSG00000134352.20	protein_coding
ATP6V1E2	70.6275	1.14954	0.357884	3.21203	0.00131799	0.00667592	2.21843	ENSG00000250565.7	protein_coding
ZNF354C	127.284	1.14654	0.263233	4.35559	1.32707e-05	0.000115407	2.21382	ENSG00000177932.7	protein_coding
KTN1	1422.15	1.1446	0.0957097	11.9591	5.81781e-33	6.79304e-31	2.21085	ENSG00000126777.18	protein_coding
SLC25A23	133.813	1.14368	0.270572	4.22691	2.36917e-05	0.000195423	2.20945	ENSG00000125648.15	protein_coding
GPATCH4	233.008	1.14216	0.216366	5.27884	1.30007e-07	1.65266e-06	2.20711	ENSG00000160818.17	protein_coding
GMPR	55.4673	1.13757	0.391152	2.90826	0.00363444	0.0158741	2.20011	ENSG00000137198.10	protein_coding
SLC25A15	381.056	1.13727	0.162975	6.9782	2.98996e-12	7.25088e-11	2.19964	ENSG00000102743.15	protein_coding
NCOA7	260.001	1.13586	0.190624	5.95864	2.54339e-09	4.26052e-08	2.19749	ENSG00000111912.20	protein_coding
SLC1A1	77.7722	1.13505	0.333637	3.40205	0.000668826	0.00371484	2.19626	ENSG00000106688.12	protein_coding
SLC25A4	137.116	1.13501	0.258909	4.38383	1.16611e-05	0.000102632	2.19621	ENSG00000151729.11	protein_coding
CERK	117.562	1.13495	0.274637	4.13255	3.58759e-05	0.00028261	2.19611	ENSG00000100422.14	protein_coding
KCNS3	123.425	1.13309	0.266085	4.25839	2.05909e-05	0.000172188	2.19328	ENSG00000170745.12	protein_coding
MT-ND1	378.518	1.13196	0.1625	6.96591	3.26295e-12	7.84052e-11	2.19156	ENSG00000198888.2	protein_coding
SOCS3	47.6054	1.13151	0.438675	2.57939	0.00989757	0.0366319	2.19088	ENSG00000184557.4	protein_coding
SYT12	110.752	1.12639	0.28058	4.01452	5.95676e-05	0.000444165	2.18312	ENSG00000173227.14	protein_coding
DUSP5	50.0681	1.12635	0.411707	2.73581	0.00622278	0.0249022	2.18306	ENSG00000138166.6	protein_coding
HEG1	71.8785	1.12451	0.357094	3.14906	0.00163798	0.00804344	2.18027	ENSG00000173706.14	protein_coding
CLTCL1	227.8	1.12215	0.202934	5.52965	3.20876e-08	4.51201e-07	2.17672	ENSG00000070371.16	protein_coding
ARHGAP26	224.165	1.12116	0.200741	5.58511	2.33549e-08	3.3498e-07	2.17522	ENSG00000145819.18	protein_coding
CCDC92	138.032	1.11869	0.251655	4.44533	8.77577e-06	7.90471e-05	2.1715	ENSG00000119242.9	protein_coding
TIMP3	179.616	1.1156	0.221487	5.03689	4.73161e-07	5.48415e-06	2.16686	ENSG00000100234.12	protein_coding
WASF1	130.928	1.11119	0.259832	4.27659	1.89781e-05	0.000160145	2.16024	ENSG00000112290.13	protein_coding
WWC2	169.919	1.10849	0.227827	4.8655	1.14168e-06	1.22674e-05	2.1562	ENSG00000151718.16	protein_coding
NXT1	129.592	1.10556	0.258666	4.27406	1.91945e-05	0.000161539	2.15182	ENSG00000132661.4	protein_coding
NR4A3	73.6683	1.10446	0.340163	3.24685	0.00116692	0.00600702	2.15018	ENSG00000119508.18	protein_coding
USP31	621.819	1.10421	0.134466	8.21183	2.17839e-16	8.39561e-15	2.14981	ENSG00000103404.14	protein_coding
ING2	47.564	1.10291	0.420456	2.62311	0.008713	0.0329123	2.14787	ENSG00000168556.7	protein_coding
NAB1	196.57	1.10095	0.212927	5.17055	2.33403e-07	2.85204e-06	2.14496	ENSG00000138386.17	protein_coding
PTP4A2	1349.71	1.09952	0.101618	10.8201	2.76418e-27	2.40728e-25	2.14283	ENSG00000184007.22	protein_coding
LRP8	1220.02	1.09695	0.102329	10.7198	8.22237e-27	6.93098e-25	2.13901	ENSG00000157193.18	protein_coding
NUDT3	597.023	1.09634	0.134474	8.15281	3.55572e-16	1.3441e-14	2.13812	ENSG00000272325.2	protein_coding
APBB2	1461.78	1.09633	0.095544	11.4747	1.76866e-30	1.82218e-28	2.13811	ENSG00000163697.17	protein_coding
MAL2	1173.77	1.09631	0.106363	10.3073	6.5331e-25	4.72391e-23	2.13807	ENSG00000147676.14	protein_coding
IRF1	168.093	1.09035	0.23612	4.61777	3.87892e-06	3.78832e-05	2.12925	ENSG00000125347.15	protein_coding
TMEM237	157.999	1.08784	0.235929	4.61087	4.00987e-06	3.89209e-05	2.12555	ENSG00000155755.19	protein_coding
NRAS	3248.27	1.08665	0.0750608	14.4769	1.69667e-47	3.42879e-45	2.1238	ENSG00000213281.5	protein_coding
KIF12	120.986	1.08557	0.278314	3.90052	9.59871e-05	0.000676674	2.12221	ENSG00000136883.14	protein_coding
RRAS2	150.43	1.08452	0.255266	4.24857	2.15144e-05	0.00017915	2.12066	ENSG00000133818.14	protein_coding
SMAGP	192.356	1.08087	0.219075	4.93378	8.06552e-07	8.96592e-06	2.11531	ENSG00000170545.17	protein_coding
AUNIP	118.783	1.0807	0.270439	3.9961	6.43947e-05	0.000476104	2.11506	ENSG00000127423.11	protein_coding
SLC6A9	76.9257	1.08041	0.332193	3.25234	0.00114459	0.00591161	2.11463	ENSG00000196517.13	protein_coding
DIXDC1	88.4463	1.07978	0.312728	3.45278	0.00055485	0.00315858	2.11371	ENSG00000150764.14	protein_coding
CDC26	54.28	1.0782	0.40677	2.65064	0.00803399	0.0308184	2.1114	ENSG00000176386.9	protein_coding
SOBP	47.2866	1.07722	0.42294	2.54699	0.0108657	0.0396107	2.10997	ENSG00000112320.12	protein_coding
TRDMT1	45.5456	1.07701	0.429613	2.50694	0.0121783	0.0434706	2.10966	ENSG00000107614.22	protein_coding
ATP8B2	830.643	1.07663	0.122581	8.78302	1.59142e-18	7.31359e-17	2.1091	ENSG00000143515.19	protein_coding
UBE2D4	66.2445	1.0747	0.369582	2.90788	0.00363888	0.0158847	2.10629	ENSG00000078967.13	protein_coding
DTD2	73.7107	1.07363	0.356399	3.01244	0.00259159	0.0118685	2.10472	ENSG00000129480.13	protein_coding
DNAJC27	99.5335	1.07359	0.293367	3.65953	0.000252674	0.00159444	2.10466	ENSG00000115137.12	protein_coding
GNAZ	58.2039	1.0729	0.389548	2.75421	0.00588344	0.023731	2.10365	ENSG00000128266.9	protein_coding
SLAIN1	58.2415	1.07254	0.381437	2.81185	0.00492576	0.0204275	2.10314	ENSG00000139737.22	protein_coding
CDYL2	535.565	1.07217	0.137708	7.78582	6.92646e-15	2.31808e-13	2.10259	ENSG00000166446.15	protein_coding
RIPK2	413.658	1.07131	0.162364	6.59819	4.1622e-11	8.85409e-10	2.10134	ENSG00000104312.8	protein_coding
CSMD3	87.5334	1.06956	0.335089	3.19187	0.00141354	0.00709834	2.09879	ENSG00000164796.18	protein_coding
GLRX5	231.126	1.0675	0.198745	5.37123	7.82011e-08	1.02553e-06	2.09581	ENSG00000182512.5	protein_coding
ABTB2	159.452	1.06522	0.242347	4.39545	1.10546e-05	9.78402e-05	2.09249	ENSG00000166016.6	protein_coding
SLC25A43	247.124	1.06145	0.19082	5.56258	2.65809e-08	3.78154e-07	2.08703	ENSG00000077713.19	protein_coding
PLEKHO1	112.895	1.06113	0.283907	3.73761	0.000185775	0.00121711	2.08657	ENSG00000023902.14	protein_coding
REC8	122.034	1.05628	0.268839	3.92905	8.52807e-05	0.000609651	2.07957	ENSG00000100918.13	protein_coding
TMEM94	324.512	1.05233	0.170412	6.17522	6.60735e-10	1.20267e-08	2.07388	ENSG00000177728.17	protein_coding
MAPK10	78.5093	1.0512	0.330764	3.17811	0.00148241	0.00739002	2.07226	ENSG00000109339.24	protein_coding
LDLRAD4	447.241	1.04998	0.151788	6.91742	4.59938e-12	1.08209e-10	2.0705	ENSG00000168675.19	protein_coding
KLHL23	134.444	1.0498	0.256707	4.08947	4.32352e-05	0.000333097	2.07024	ENSG00000213160.10	protein_coding
SVIP	97.6153	1.04923	0.348454	3.01112	0.00260289	0.0119064	2.06943	ENSG00000198168.9	protein_coding
CDV3	1455.89	1.04818	0.0932918	11.2355	2.72865e-29	2.56022e-27	2.06792	ENSG00000091527.16	protein_coding
XPOT	2887.24	1.04676	0.0764937	13.6843	1.26009e-42	2.20698e-40	2.06589	ENSG00000184575.12	protein_coding
FAM169A	99.6034	1.04431	0.297125	3.51471	0.000440239	0.00259033	2.06238	ENSG00000198780.12	protein_coding
TTL	500.316	1.0443	0.14303	7.30128	2.85041e-13	7.88264e-12	2.06237	ENSG00000114999.8	protein_coding
UBE2J1	257.638	1.04387	0.187829	5.55758	2.73544e-08	3.87758e-07	2.06176	ENSG00000198833.7	protein_coding
SLC7A6	689.773	1.04359	0.132642	7.86777	3.61013e-15	1.2425e-13	2.06136	ENSG00000103064.15	protein_coding
TNIK	110.346	1.04108	0.279286	3.72764	0.00019328	0.00126052	2.05777	ENSG00000154310.17	protein_coding
TTC7B	246.514	1.04053	0.191224	5.44145	5.28494e-08	7.15078e-07	2.05699	ENSG00000165914.15	protein_coding
PURB	1111.81	1.03962	0.102444	10.1481	3.37792e-24	2.3665e-22	2.05568	ENSG00000146676.10	protein_coding
C20orf27	184.985	1.03762	0.219555	4.72602	2.2896e-06	2.34357e-05	2.05284	ENSG00000101220.18	protein_coding
SP110	167.526	1.03604	0.232827	4.44981	8.59452e-06	7.75919e-05	2.05059	ENSG00000135899.19	protein_coding
TAF4B	110.178	1.03507	0.279618	3.70172	0.000214141	0.00138397	2.04921	ENSG00000141384.13	protein_coding
ATP6V0E2	150.834	1.03496	0.240803	4.29797	1.72371e-05	0.00014687	2.04906	ENSG00000171130.18	protein_coding
HEBP1	178.693	1.03436	0.238965	4.32849	1.50136e-05	0.000129251	2.0482	ENSG00000013583.10	protein_coding
RAB32	91.1577	1.03379	0.31698	3.26136	0.00110877	0.00575678	2.04739	ENSG00000118508.5	protein_coding
CBWD6	66.4321	1.02967	0.357604	2.87936	0.00398489	0.0171716	2.04156	ENSG00000215126.10	protein_coding
JPH1	137.955	1.02824	0.254728	4.03664	5.42222e-05	0.000409342	2.03954	ENSG00000104369.5	protein_coding
MED9	82.459	1.02672	0.331906	3.09341	0.00197868	0.0094315	2.03739	ENSG00000141026.6	protein_coding
CAMLG	227.424	1.02509	0.200175	5.12097	3.03974e-07	3.65209e-06	2.03509	ENSG00000164615.6	protein_coding
PANK3	1339.04	1.0235	0.0967808	10.5755	3.87309e-26	3.08341e-24	2.03285	ENSG00000120137.7	protein_coding
CYFIP2	592.951	1.01973	0.138503	7.36252	1.80468e-13	5.13487e-12	2.02754	ENSG00000055163.20	protein_coding
CRTC3	257.337	1.01859	0.187794	5.424	5.82802e-08	7.82514e-07	2.02594	ENSG00000140577.16	protein_coding
LDLRAD3	50.5757	1.01823	0.408675	2.49154	0.0127191	0.0450947	2.02543	ENSG00000179241.13	protein_coding
SNX7	150.67	1.01743	0.241258	4.21718	2.47375e-05	0.000202775	2.02431	ENSG00000162627.17	protein_coding
ITGB6	65.19	1.01587	0.371709	2.73296	0.00627675	0.0250736	2.02212	ENSG00000115221.12	protein_coding
SAYSD1	167.188	1.01584	0.230393	4.40915	1.03776e-05	9.23675e-05	2.02208	ENSG00000112167.10	protein_coding
AKIRIN1	272.849	1.01509	0.189691	5.35127	8.73401e-08	1.13499e-06	2.02103	ENSG00000174574.16	protein_coding
TUBB6	219.8	1.01447	0.201008	5.0469	4.49046e-07	5.23157e-06	2.02016	ENSG00000176014.13	protein_coding
MED21	159.944	1.01431	0.252522	4.01672	5.9014e-05	0.000440662	2.01994	ENSG00000152944.9	protein_coding
CAMK2D	466.099	1.01396	0.146698	6.91192	4.78143e-12	1.12157e-10	2.01945	ENSG00000145349.17	protein_coding
NETO2	331.864	1.01266	0.16871	6.00237	1.94462e-09	3.30312e-08	2.01763	ENSG00000171208.10	protein_coding
TEAD4	101.63	1.01199	0.29709	3.40635	0.000658374	0.00366583	2.0167	ENSG00000197905.10	protein_coding
FBXO17	64.0374	1.00899	0.36261	2.78257	0.00539308	0.0220065	2.0125	ENSG00000269190.6	protein_coding
JADE3	340.675	1.00865	0.176973	5.69947	1.20183e-08	1.81808e-07	2.01203	ENSG00000102221.14	protein_coding
PRKAG2	144.633	1.00706	0.248307	4.05571	4.9983e-05	0.000379702	2.00981	ENSG00000106617.15	protein_coding
FTL	589.326	1.00685	0.138951	7.24608	4.29017e-13	1.15798e-11	2.00952	ENSG00000087086.15	protein_coding
FAM177A1	363.664	1.00607	0.16282	6.17905	6.44867e-10	1.17749e-08	2.00844	ENSG00000151327.13	protein_coding
SYNPO2	68.2953	1.00575	0.368647	2.72821	0.00636787	0.0253925	2.00798	ENSG00000172403.11	protein_coding
HES1	985.067	1.00532	0.109524	9.17895	4.35296e-20	2.26454e-18	2.00739	ENSG00000114315.4	protein_coding
MARCKSL1	505.509	1.00392	0.141748	7.08238	1.41701e-12	3.57954e-11	2.00544	ENSG00000175130.7	protein_coding
ZNF681	197.973	1.00373	0.210993	4.75719	1.96303e-06	2.0344e-05	2.00518	ENSG00000196172.9	protein_coding
ZNF485	97.3674	1.00306	0.30275	3.31317	0.000922438	0.00491561	2.00425	ENSG00000198298.13	protein_coding
MSI1	69.5863	1.0003	0.350553	2.85349	0.00432415	0.0183427	2.00042	ENSG00000135097.7	protein_coding
B4GALNT1	298.862	0.998191	0.175094	5.70088	1.19191e-08	1.80654e-07	1.99749	ENSG00000135454.14	protein_coding
C2orf69	146.871	0.997739	0.254418	3.92165	8.79434e-05	0.000626979	1.99687	ENSG00000178074.6	protein_coding
PITPNM2	73.6662	0.996507	0.351844	2.83224	0.00462227	0.019407	1.99516	ENSG00000090975.13	protein_coding
FGF12	98.5614	0.995247	0.298991	3.32869	0.000872556	0.00468305	1.99342	ENSG00000114279.14	protein_coding
FHL1	168.743	0.994457	0.231423	4.29714	1.73017e-05	0.00014726	1.99233	ENSG00000022267.19	protein_coding
SUMO3	990.255	0.993696	0.106146	9.36156	7.85684e-21	4.29617e-19	1.99128	ENSG00000184900.16	protein_coding
ENAH	737.089	0.991766	0.12219	8.11659	4.79456e-16	1.79092e-14	1.98862	ENSG00000154380.17	protein_coding
TRPS1	6814.33	0.989965	0.0645389	15.3391	4.19265e-53	1.08342e-50	1.98614	ENSG00000104447.13	protein_coding
BCL6	163.702	0.987609	0.239673	4.12066	3.77791e-05	0.000294715	1.9829	ENSG00000113916.18	protein_coding
ANKRD6	80.3378	0.987297	0.324792	3.03979	0.00236747	0.0109663	1.98247	ENSG00000135299.17	protein_coding
TYRO3	173.645	0.986918	0.226589	4.35554	1.32737e-05	0.000115407	1.98195	ENSG00000092445.12	protein_coding
SNRNP25	333.934	0.986546	0.165886	5.94713	2.72892e-09	4.53755e-08	1.98144	ENSG00000161981.11	protein_coding
IPMK	93.1791	0.983736	0.314142	3.1315	0.00173914	0.0084481	1.97758	ENSG00000151151.6	protein_coding
RWDD1	121.734	0.982784	0.2726	3.60522	0.000311883	0.00192115	1.97627	ENSG00000111832.13	protein_coding
FRS2	605.777	0.982626	0.133825	7.34261	2.09472e-13	5.89959e-12	1.97606	ENSG00000166225.9	protein_coding
GRHL3	66.5677	0.982123	0.362604	2.70853	0.00675824	0.0267462	1.97537	ENSG00000158055.16	protein_coding
CHCHD4	139.735	0.981133	0.249279	3.93588	8.28909e-05	0.000595266	1.97401	ENSG00000163528.13	protein_coding
NEK3	82.4326	0.980945	0.328224	2.98864	0.00280222	0.0126638	1.97376	ENSG00000136098.17	protein_coding
PDCD4	693.184	0.979705	0.127281	7.69717	1.39113e-14	4.54004e-13	1.97206	ENSG00000150593.18	protein_coding
NABP2	317.425	0.978275	0.1751	5.58694	2.31105e-08	3.32079e-07	1.97011	ENSG00000139579.13	protein_coding
CACNG4	1695.58	0.977225	0.0946347	10.3263	5.35949e-25	3.9119e-23	1.96867	ENSG00000075461.6	protein_coding
ZNF555	71.8982	0.977157	0.362808	2.69332	0.00707447	0.0278161	1.96858	ENSG00000186300.12	protein_coding
DENND10	155.176	0.976765	0.240274	4.06522	4.79873e-05	0.000365952	1.96805	ENSG00000119979.18	protein_coding
JOSD1	306.115	0.973053	0.176183	5.52296	3.33336e-08	4.67471e-07	1.96299	ENSG00000100221.10	protein_coding
THAP11	211.674	0.971716	0.213233	4.55706	5.18745e-06	4.91109e-05	1.96117	ENSG00000168286.3	protein_coding
ZNF730	86.1079	0.970746	0.316087	3.07114	0.00213246	0.010034	1.95985	ENSG00000183850.14	protein_coding
PPP1R14B	294.532	0.970043	0.187857	5.16372	2.42089e-07	2.94904e-06	1.9589	ENSG00000173457.11	protein_coding
RNF24	387.965	0.96913	0.160141	6.05174	1.43287e-09	2.50125e-08	1.95766	ENSG00000101236.17	protein_coding
MARVELD1	194.345	0.966973	0.214275	4.51276	6.39901e-06	5.96497e-05	1.95474	ENSG00000155254.13	protein_coding
VEGFB	88.5851	0.966832	0.31043	3.11449	0.00184261	0.00888146	1.95454	ENSG00000173511.10	protein_coding
JUN	270.855	0.96496	0.194215	4.96852	6.74645e-07	7.60145e-06	1.95201	ENSG00000177606.8	protein_coding
ST7	173.756	0.963647	0.228332	4.22038	2.43894e-05	0.000200339	1.95023	ENSG00000004866.22	protein_coding
PTMS	258.102	0.963586	0.187174	5.14807	2.63175e-07	3.1862e-06	1.95015	ENSG00000159335.18	protein_coding
LRRC58	1077.89	0.962332	0.106806	9.01009	2.05883e-19	1.02054e-17	1.94846	ENSG00000163428.4	protein_coding
ZNF829	112.581	0.961633	0.281157	3.42027	0.000625592	0.00350933	1.94751	ENSG00000185869.15	protein_coding
TNFRSF10A	173.865	0.95678	0.229367	4.1714	3.02738e-05	0.000243224	1.94097	ENSG00000104689.10	protein_coding
MAK16	173.927	0.956774	0.230596	4.14913	3.33738e-05	0.000265693	1.94096	ENSG00000198042.11	protein_coding
RNF2	108.752	0.955407	0.281755	3.39092	0.000696596	0.00384453	1.93913	ENSG00000121481.11	protein_coding
RASSF3	352.144	0.953707	0.178176	5.35261	8.66942e-08	1.12846e-06	1.93684	ENSG00000153179.13	protein_coding
C1orf21	498.753	0.953004	0.143496	6.64132	3.10876e-11	6.74049e-10	1.9359	ENSG00000116667.15	protein_coding
CCSER2	326.932	0.951993	0.171092	5.56423	2.63312e-08	3.7494e-07	1.93454	ENSG00000107771.17	protein_coding
NT5C3B	121.141	0.950639	0.270607	3.51298	0.000443105	0.0026033	1.93273	ENSG00000141698.17	protein_coding
ZNF43	818.043	0.948602	0.113832	8.33339	7.85603e-17	3.15101e-15	1.93	ENSG00000198521.12	protein_coding
MOCS2	118.215	0.948165	0.28399	3.33872	0.000841639	0.0045512	1.92942	ENSG00000164172.20	protein_coding
SYNE3	58.5691	0.947595	0.377352	2.51117	0.0120331	0.0430304	1.92865	ENSG00000176438.12	protein_coding
PLAGL2	303.976	0.946288	0.176291	5.36775	7.97255e-08	1.04292e-06	1.92691	ENSG00000126003.7	protein_coding
ZNF793	140.743	0.945355	0.259748	3.63951	0.000273158	0.00171	1.92566	ENSG00000188227.13	protein_coding
SIAH2	852.597	0.944478	0.120072	7.86594	3.66325e-15	1.25803e-13	1.92449	ENSG00000181788.4	protein_coding
RIMS4	106.209	0.943194	0.299715	3.14697	0.0016497	0.00808088	1.92278	ENSG00000101098.13	protein_coding
LIMK1	189.907	0.941706	0.214601	4.38817	1.14309e-05	0.000100887	1.9208	ENSG00000106683.15	protein_coding
B4GALT5	358.679	0.939782	0.162919	5.76838	8.00355e-09	1.24541e-07	1.91824	ENSG00000158470.5	protein_coding
SAV1	156.278	0.939408	0.238314	3.9419	8.08385e-05	0.000581736	1.91774	ENSG00000151748.15	protein_coding
AGBL5	260.206	0.939327	0.185565	5.06198	4.1493e-07	4.8701e-06	1.91763	ENSG00000084693.16	protein_coding
UBXN2B	256.706	0.937922	0.197834	4.74096	2.12704e-06	2.18854e-05	1.91577	ENSG00000215114.10	protein_coding
RBMS2	121.71	0.936521	0.269133	3.47978	0.000501834	0.00289971	1.91391	ENSG00000076067.13	protein_coding
TAB3	322.725	0.935809	0.171863	5.44509	5.17797e-08	7.03623e-07	1.91296	ENSG00000157625.15	protein_coding
ZNF239	199.009	0.931802	0.210922	4.41775	9.97325e-06	8.89691e-05	1.90766	ENSG00000196793.14	protein_coding
ITPR1	119.292	0.93109	0.276596	3.36624	0.000762002	0.00416485	1.90672	ENSG00000150995.20	protein_coding
MT2A	81.4794	0.930914	0.359358	2.59049	0.00958396	0.0356612	1.90648	ENSG00000125148.7	protein_coding
COPRS	152.081	0.929495	0.256347	3.62592	0.000287937	0.00178902	1.90461	ENSG00000172301.11	protein_coding
TET1	190.139	0.929398	0.217089	4.28118	1.85909e-05	0.00015713	1.90448	ENSG00000138336.9	protein_coding
SPRING1	475.11	0.929258	0.143835	6.46058	1.04304e-10	2.10248e-09	1.9043	ENSG00000111412.6	protein_coding
MAPKAPK2	1089.88	0.928875	0.115023	8.07555	6.71706e-16	2.45664e-14	1.90379	ENSG00000162889.11	protein_coding
LYRM4	73.2545	0.928732	0.345274	2.68984	0.00714853	0.0280723	1.9036	ENSG00000214113.11	protein_coding
NUFIP1	139.941	0.928487	0.26425	3.51366	0.000441972	0.00259858	1.90328	ENSG00000083635.8	protein_coding
SH3BP4	521.383	0.928388	0.140295	6.61742	3.6552e-11	7.82838e-10	1.90315	ENSG00000130147.16	protein_coding
RGS19	98.5808	0.927914	0.317339	2.92405	0.0034551	0.0152088	1.90252	ENSG00000171700.14	protein_coding
ARPP19	1846.88	0.926077	0.0995696	9.3008	1.39387e-20	7.5245e-19	1.9001	ENSG00000128989.11	protein_coding
COA7	262.078	0.922955	0.185743	4.96899	6.73031e-07	7.59383e-06	1.896	ENSG00000162377.6	protein_coding
CDCA7	115.013	0.922489	0.276666	3.3343	0.000855137	0.00461311	1.89538	ENSG00000144354.14	protein_coding
EGR1	935.912	0.9218	0.109473	8.42033	3.75418e-17	1.5614e-15	1.89448	ENSG00000120738.8	protein_coding
DENND11	732.257	0.920438	0.118772	7.74965	9.21465e-15	3.07734e-13	1.89269	ENSG00000257093.7	protein_coding
TACC1	540.114	0.920132	0.135201	6.80565	1.00592e-11	2.25553e-10	1.89229	ENSG00000147526.20	protein_coding
ATXN7	1735.83	0.919247	0.0901558	10.1962	2.06162e-24	1.47047e-22	1.89113	ENSG00000163635.20	protein_coding
ISG20L2	847.566	0.918854	0.122632	7.4928	6.74193e-14	2.0204e-12	1.89061	ENSG00000143319.17	protein_coding
MSRB1	171.529	0.918508	0.228284	4.02354	5.733e-05	0.000429716	1.89016	ENSG00000198736.12	protein_coding
TOMM40L	104.885	0.917135	0.287434	3.19076	0.00141897	0.00712107	1.88836	ENSG00000158882.15	protein_coding
SLC16A1	156.879	0.916522	0.239156	3.83233	0.000126937	0.000867674	1.88756	ENSG00000155380.13	protein_coding
DDHD2	304.688	0.915707	0.175209	5.22636	1.72883e-07	2.1611e-06	1.88649	ENSG00000085788.14	protein_coding
FGFR1OP2	188.91	0.915599	0.218182	4.1965	2.71077e-05	0.000220599	1.88635	ENSG00000111790.14	protein_coding
BTBD3	421.396	0.91519	0.150254	6.09095	1.1224e-09	1.99014e-08	1.88582	ENSG00000132640.15	protein_coding
LIFR	166.99	0.914831	0.235201	3.88958	0.00010042	0.0007054	1.88535	ENSG00000113594.10	protein_coding
ELK3	83.2072	0.914615	0.319611	2.86165	0.00421439	0.0179787	1.88507	ENSG00000111145.8	protein_coding
PHACTR2	701.553	0.914464	0.122146	7.48666	7.065e-14	2.10521e-12	1.88487	ENSG00000112419.14	protein_coding
CIPC	354.206	0.91307	0.161661	5.64804	1.62284e-08	2.3997e-07	1.88305	ENSG00000198894.8	protein_coding
MSANTD3	162.836	0.912531	0.232183	3.93023	8.48662e-05	0.000607238	1.88234	ENSG00000066697.15	protein_coding
CEBPG	217.919	0.91115	0.205353	4.437	9.12227e-06	8.18408e-05	1.88054	ENSG00000153879.9	protein_coding
ZNF483	271.702	0.909326	0.188582	4.82191	1.42193e-06	1.50429e-05	1.87817	ENSG00000173258.13	protein_coding
UFSP2	77.8494	0.909174	0.331981	2.73863	0.00616956	0.0247269	1.87797	ENSG00000109775.11	protein_coding
KIAA1958	418.464	0.90893	0.154174	5.89549	3.73575e-09	6.09592e-08	1.87765	ENSG00000165185.15	protein_coding
TAP1	299.662	0.90854	0.192032	4.73119	2.23209e-06	2.28767e-05	1.87715	ENSG00000168394.12	protein_coding
TMPRSS13	139.832	0.907292	0.247591	3.66447	0.000247848	0.00156838	1.87552	ENSG00000137747.16	protein_coding
ADCY5	246.725	0.905102	0.191682	4.7219	2.33657e-06	2.38699e-05	1.87268	ENSG00000173175.15	protein_coding
SRRD	208.912	0.904063	0.216005	4.18538	2.84695e-05	0.000230254	1.87133	ENSG00000100104.13	protein_coding
METTL9	692.054	0.904001	0.122521	7.37835	1.60263e-13	4.56823e-12	1.87125	ENSG00000197006.14	protein_coding
SMAD7	146.41	0.903575	0.245749	3.67682	0.000236163	0.0015041	1.8707	ENSG00000101665.9	protein_coding
RPP40	73.7413	0.902283	0.34396	2.62322	0.00871039	0.0329109	1.86902	ENSG00000124787.14	protein_coding
ZNF44	284.144	0.901592	0.181841	4.95814	7.11703e-07	7.99044e-06	1.86813	ENSG00000197857.15	protein_coding
MREG	747.873	0.898442	0.119833	7.49745	6.50703e-14	1.95745e-12	1.86405	ENSG00000118242.16	protein_coding
MRGBP	396.46	0.898372	0.161543	5.56118	2.6795e-08	3.80857e-07	1.86396	ENSG00000101189.7	protein_coding
RASEF	432.035	0.898015	0.149422	6.00992	1.85614e-09	3.17336e-08	1.8635	ENSG00000165105.10	protein_coding
CSGALNACT2	93.7046	0.89737	0.302494	2.96657	0.00301143	0.0134856	1.86267	ENSG00000169826.8	protein_coding
ZNF615	145.563	0.896985	0.249325	3.59766	0.000321092	0.00196864	1.86217	ENSG00000197619.14	protein_coding
RNF41	392.755	0.896897	0.154236	5.81511	6.05929e-09	9.56083e-08	1.86206	ENSG00000181852.18	protein_coding
SORL1	328.675	0.896876	0.17728	5.05911	4.2122e-07	4.93657e-06	1.86203	ENSG00000137642.13	protein_coding
NINJ1	203.804	0.896492	0.236804	3.7858	0.000153212	0.00102595	1.86153	ENSG00000131669.10	protein_coding
AP3S1	231.529	0.89597	0.201687	4.44238	8.89707e-06	8.00026e-05	1.86086	ENSG00000177879.17	protein_coding
CENPU	234.868	0.895694	0.195105	4.59084	4.4147e-06	4.2329e-05	1.8605	ENSG00000151725.12	protein_coding
C11orf24	160.292	0.89509	0.24664	3.62913	0.000284378	0.001769	1.85973	ENSG00000171067.11	protein_coding
OSBPL1A	210.019	0.891873	0.217213	4.10598	4.02607e-05	0.000312472	1.85558	ENSG00000141447.18	protein_coding
FOXM1	859.865	0.89177	0.115251	7.73764	1.01276e-14	3.35382e-13	1.85545	ENSG00000111206.13	protein_coding
IFT57	211.662	0.889892	0.203977	4.36272	1.28456e-05	0.000112056	1.85304	ENSG00000114446.5	protein_coding
STK40	251.34	0.889086	0.190703	4.66214	3.12932e-06	3.12397e-05	1.852	ENSG00000196182.11	protein_coding
DTX3L	502.683	0.888131	0.140073	6.34051	2.29011e-10	4.4457e-09	1.85078	ENSG00000163840.10	protein_coding
CMPK1	430.424	0.887006	0.154053	5.75779	8.52221e-09	1.3196e-07	1.84933	ENSG00000162368.13	protein_coding
RHEB	294.971	0.886701	0.177519	4.99497	5.88445e-07	6.70691e-06	1.84894	ENSG00000106615.10	protein_coding
RRP15	337.068	0.886171	0.166611	5.31879	1.04458e-07	1.34523e-06	1.84826	ENSG00000067533.6	protein_coding
DNAJC22	498.103	0.884712	0.140182	6.31114	2.7698e-10	5.29858e-09	1.8464	ENSG00000178401.16	protein_coding
RNF157	97.2542	0.884586	0.295592	2.99259	0.00276624	0.0125192	1.84623	ENSG00000141576.16	protein_coding
ZNF121	720.811	0.883724	0.124627	7.09096	1.3318e-12	3.36969e-11	1.84513	ENSG00000197961.12	protein_coding
KLF11	166.332	0.883609	0.232228	3.80492	0.000141849	0.000957588	1.84498	ENSG00000172059.11	protein_coding
CCNI	936.859	0.882135	0.109488	8.05694	7.82258e-16	2.84774e-14	1.8431	ENSG00000118816.11	protein_coding
IRX5	99.9243	0.882038	0.29894	2.95055	0.0031721	0.014085	1.84298	ENSG00000176842.15	protein_coding
OTUD7B	847.732	0.881597	0.122662	7.18723	6.61171e-13	1.74574e-11	1.84241	ENSG00000264522.6	protein_coding
ZNF57	102.856	0.88049	0.288005	3.0572	0.00223413	0.0104369	1.841	ENSG00000171970.13	protein_coding
WWC3	656.145	0.877734	0.133304	6.58444	4.56595e-11	9.61218e-10	1.83749	ENSG00000047644.19	protein_coding
ITGB5	972.282	0.876726	0.11734	7.47169	7.91728e-14	2.33708e-12	1.8362	ENSG00000082781.12	protein_coding
MCUR1	202.577	0.875427	0.209716	4.17435	2.98839e-05	0.000240337	1.83455	ENSG00000050393.11	protein_coding
TMEM65	262.646	0.874802	0.191499	4.56817	4.9199e-06	4.68595e-05	1.83376	ENSG00000164983.8	protein_coding
SLC25A51	86.2845	0.873201	0.313175	2.78822	0.00529988	0.0216992	1.83172	ENSG00000122696.14	protein_coding
AP1S2	95.4272	0.872276	0.296872	2.93823	0.00330094	0.0146118	1.83055	ENSG00000182287.15	protein_coding
CEP83	338.405	0.871434	0.16588	5.25339	1.49327e-07	1.88007e-06	1.82948	ENSG00000173588.15	protein_coding
BLMH	267.277	0.869612	0.195098	4.45732	8.2991e-06	7.50968e-05	1.82717	ENSG00000108578.15	protein_coding
ZNF304	242.28	0.86922	0.19141	4.54114	5.59511e-06	5.26542e-05	1.82667	ENSG00000131845.15	protein_coding
SLC41A2	145.612	0.865397	0.242504	3.56858	0.000358915	0.00216599	1.82184	ENSG00000136052.9	protein_coding
ZNF562	478.367	0.864723	0.141263	6.12137	9.2773e-10	1.6618e-08	1.82099	ENSG00000171466.10	protein_coding
SRD5A1	143.169	0.864533	0.252957	3.41771	0.000631503	0.0035387	1.82075	ENSG00000145545.12	protein_coding
CHPT1	402.363	0.864525	0.152783	5.6585	1.52702e-08	2.26652e-07	1.82074	ENSG00000111666.11	protein_coding
YES1	576.687	0.864331	0.143021	6.04338	1.50915e-09	2.61991e-08	1.8205	ENSG00000176105.14	protein_coding
PTAR1	443.659	0.862586	0.163065	5.28984	1.22425e-07	1.56257e-06	1.8183	ENSG00000188647.13	protein_coding
METTL4	164.634	0.861771	0.230855	3.73295	0.000189247	0.0012378	1.81727	ENSG00000101574.15	protein_coding
UBXN2A	192.657	0.861374	0.212742	4.04891	5.14563e-05	0.000389768	1.81677	ENSG00000173960.14	protein_coding
RPIA	242.542	0.860881	0.210417	4.09132	4.28927e-05	0.000330782	1.81615	ENSG00000153574.9	protein_coding
RFK	93.4546	0.857264	0.323296	2.65164	0.00801014	0.0307553	1.8116	ENSG00000135002.12	protein_coding
RAPGEF1	797.989	0.856807	0.117985	7.26197	3.81481e-13	1.03499e-11	1.81103	ENSG00000107263.18	protein_coding
ZNF543	166.648	0.856591	0.227232	3.76967	0.000163463	0.00108629	1.81075	ENSG00000178229.8	protein_coding
MTARC1	98.6115	0.855741	0.295373	2.89715	0.00376568	0.0163387	1.80969	ENSG00000186205.13	protein_coding
F2RL1	115.76	0.855648	0.277302	3.08561	0.00203133	0.00964163	1.80957	ENSG00000164251.5	protein_coding
ZC3H8	200.828	0.855349	0.214854	3.98108	6.86037e-05	0.000503042	1.8092	ENSG00000144161.13	protein_coding
PDP1	341.949	0.854263	0.163488	5.22524	1.73933e-07	2.16675e-06	1.80784	ENSG00000164951.16	protein_coding
KRAS	235.906	0.853948	0.198521	4.30156	1.69602e-05	0.000144823	1.80744	ENSG00000133703.13	protein_coding
BLOC1S2	163.326	0.852506	0.233199	3.65569	0.000256488	0.00161656	1.80563	ENSG00000196072.12	protein_coding
UBTD2	196.506	0.850777	0.210747	4.03696	5.4149e-05	0.000409181	1.80347	ENSG00000168246.6	protein_coding
MLKL	94.3633	0.850028	0.306824	2.77041	0.0055986	0.0227041	1.80254	ENSG00000168404.13	protein_coding
FSTL3	74.146	0.84916	0.343508	2.47203	0.013435	0.0471399	1.80145	ENSG00000070404.10	protein_coding
DAP	512.254	0.84913	0.142727	5.94934	2.69218e-09	4.48592e-08	1.80141	ENSG00000112977.16	protein_coding
XPO4	1383.06	0.848631	0.0962114	8.82048	1.13971e-18	5.28392e-17	1.80079	ENSG00000132953.17	protein_coding
TIMM9	143.414	0.847266	0.260605	3.25115	0.00114939	0.00593056	1.79909	ENSG00000100575.14	protein_coding
ZDHHC20	1214.09	0.847113	0.110475	7.66791	1.74822e-14	5.63005e-13	1.7989	ENSG00000180776.16	protein_coding
BCL7C	106.917	0.846444	0.285868	2.96096	0.00306684	0.0136948	1.79806	ENSG00000099385.12	protein_coding
ARL5B	310.78	0.842662	0.182539	4.61635	3.90553e-06	3.81194e-05	1.79336	ENSG00000165997.5	protein_coding
METTL8	148.874	0.842367	0.24123	3.49196	0.000479491	0.00278388	1.79299	ENSG00000123600.20	protein_coding
RBBP8	458.348	0.842108	0.146121	5.7631	8.25836e-09	1.28253e-07	1.79267	ENSG00000101773.19	protein_coding
GDAP1	190.429	0.841581	0.213475	3.94229	8.07074e-05	0.000581174	1.79201	ENSG00000104381.14	protein_coding
IMPA2	109.01	0.840003	0.289682	2.89974	0.00373475	0.0162223	1.79005	ENSG00000141401.12	protein_coding
APOL2	84.2228	0.835376	0.324463	2.57464	0.0100345	0.0370692	1.78432	ENSG00000128335.14	protein_coding
METTL1	232.136	0.835022	0.200648	4.16162	3.15993e-05	0.000253357	1.78388	ENSG00000037897.17	protein_coding
FAM3C	113.405	0.834171	0.277339	3.00776	0.00263178	0.012011	1.78283	ENSG00000196937.11	protein_coding
ZFP36L1	423.312	0.833843	0.161603	5.15984	2.47167e-07	3.00393e-06	1.78243	ENSG00000185650.10	protein_coding
ABITRAM	140.797	0.83383	0.256973	3.24482	0.00117526	0.00604242	1.78241	ENSG00000119328.12	protein_coding
CCDC6	1298.63	0.833617	0.0988737	8.43113	3.42356e-17	1.42766e-15	1.78215	ENSG00000108091.11	protein_coding
THOC7	1256.65	0.833347	0.103169	8.0775	6.61081e-16	2.4234e-14	1.78181	ENSG00000163634.12	protein_coding
REPIN1	608.951	0.833071	0.137969	6.03812	1.55922e-09	2.70087e-08	1.78147	ENSG00000214022.11	protein_coding
MYC	754.119	0.828981	0.121661	6.81386	9.5013e-12	2.14569e-10	1.77643	ENSG00000136997.21	protein_coding
SLC1A4	95.4036	0.828528	0.312584	2.65057	0.00803549	0.0308184	1.77587	ENSG00000115902.11	protein_coding
RAD23B	2654.3	0.827242	0.0774413	10.6822	1.23328e-26	1.02317e-24	1.77429	ENSG00000119318.13	protein_coding
TSEN15	197.522	0.826261	0.219237	3.76881	0.000164029	0.00108867	1.77308	ENSG00000198860.14	protein_coding
ARHGAP29	208.259	0.825383	0.205154	4.02324	5.74024e-05	0.00042985	1.772	ENSG00000137962.13	protein_coding
ZNF486	110.671	0.824988	0.282967	2.91549	0.0035513	0.0155627	1.77152	ENSG00000256229.8	protein_coding
B3GALNT2	429.177	0.824359	0.150801	5.46652	4.58962e-08	6.31293e-07	1.77075	ENSG00000162885.14	protein_coding
RAP2A	181.335	0.824339	0.218225	3.77747	0.000158427	0.00105772	1.77072	ENSG00000125249.7	protein_coding
GLTP	279.669	0.823296	0.18412	4.47152	7.76672e-06	7.08899e-05	1.76944	ENSG00000139433.11	protein_coding
RAB33B	84.2347	0.82327	0.333937	2.46535	0.013688	0.047848	1.76941	ENSG00000172007.7	protein_coding
ADIPOR1	583.37	0.822382	0.131789	6.24012	4.37244e-10	8.1856e-09	1.76832	ENSG00000159346.13	protein_coding
NUDT4	186.886	0.821809	0.22802	3.60411	0.000313228	0.00192642	1.76762	ENSG00000173598.14	protein_coding
IKZF5	99.9786	0.821692	0.295272	2.78283	0.00538866	0.0219942	1.76748	ENSG00000095574.12	protein_coding
INSIG2	79.3966	0.821399	0.324759	2.52926	0.0114304	0.0413155	1.76712	ENSG00000125629.15	protein_coding
PBDC1	175.19	0.821126	0.232667	3.52919	0.000416833	0.00247385	1.76678	ENSG00000102390.11	protein_coding
DCAF4	691.475	0.820575	0.126482	6.4877	8.71563e-11	1.78421e-09	1.76611	ENSG00000119599.17	protein_coding
RPLP0	5279.95	0.819104	0.078871	10.3854	2.89082e-25	2.15962e-23	1.76431	ENSG00000089157.16	protein_coding
SEPTIN10	196.631	0.818881	0.215043	3.80798	0.000140106	0.000948427	1.76404	ENSG00000186522.15	protein_coding
SNX5	1942.81	0.818298	0.0906536	9.02664	1.77027e-19	8.83061e-18	1.76332	ENSG00000089006.17	protein_coding
EPB41L5	1290.7	0.818257	0.097387	8.40211	4.38509e-17	1.81901e-15	1.76327	ENSG00000115109.14	protein_coding
STXBP1	183.438	0.817894	0.220353	3.71175	0.000205835	0.00133412	1.76283	ENSG00000136854.24	protein_coding
MEX3A	149.106	0.81715	0.239281	3.41502	0.000637779	0.00356374	1.76192	ENSG00000254726.3	protein_coding
ASNSD1	184.424	0.816293	0.224647	3.63367	0.000279416	0.00174364	1.76088	ENSG00000138381.10	protein_coding
TCFL5	560.706	0.815819	0.140362	5.81224	6.16433e-09	9.70713e-08	1.7603	ENSG00000101190.13	protein_coding
NENF	105.786	0.814594	0.291412	2.79533	0.00518462	0.0213216	1.7588	ENSG00000117691.10	protein_coding
ZNF286A	97.5899	0.814585	0.297332	2.73965	0.0061505	0.0246693	1.75879	ENSG00000187607.16	protein_coding
POLR3F	122.367	0.813482	0.264334	3.07747	0.00208764	0.00986571	1.75745	ENSG00000132664.12	protein_coding
SCML2	98.6332	0.813233	0.291385	2.79093	0.00525575	0.0215465	1.75714	ENSG00000102098.19	protein_coding
ZNF77	84.2924	0.81184	0.317167	2.55966	0.0104775	0.038507	1.75545	ENSG00000175691.9	protein_coding
ATF4	1034.43	0.810982	0.104031	7.79557	6.41206e-15	2.15508e-13	1.75441	ENSG00000128272.16	protein_coding
SRF	335.298	0.810812	0.166598	4.86687	1.13382e-06	1.21912e-05	1.7542	ENSG00000112658.8	protein_coding
ITGB1BP1	205.609	0.810787	0.209232	3.87507	0.000106596	0.000743154	1.75417	ENSG00000119185.13	protein_coding
ELK4	1271.22	0.810329	0.0984355	8.23208	1.83986e-16	7.16091e-15	1.75361	ENSG00000158711.14	protein_coding
RTKN	106.629	0.810133	0.298973	2.70972	0.00673395	0.0266702	1.75337	ENSG00000114993.17	protein_coding
NKAPD1	125.536	0.809792	0.261061	3.10193	0.00192266	0.00920065	1.75296	ENSG00000150776.18	protein_coding
ZNF704	257.067	0.809604	0.188955	4.28463	1.83043e-05	0.000154874	1.75273	ENSG00000164684.13	protein_coding
AK7	176.183	0.809591	0.245325	3.30008	0.000966561	0.00511272	1.75271	ENSG00000140057.9	protein_coding
TRMT6	173.503	0.808685	0.225824	3.58105	0.000342221	0.00207638	1.75161	ENSG00000089195.15	protein_coding
ILRUN	1068.16	0.807411	0.105037	7.68691	1.50735e-14	4.88896e-13	1.75007	ENSG00000196821.10	protein_coding
NANP	98.0593	0.807275	0.295761	2.72948	0.00634343	0.0253015	1.7499	ENSG00000170191.5	protein_coding
CHD1L	93.3409	0.806006	0.304513	2.64687	0.00812403	0.0310898	1.74837	ENSG00000131778.19	protein_coding
SSH1	536.105	0.805529	0.13943	5.77731	7.59034e-09	1.18345e-07	1.74779	ENSG00000084112.15	protein_coding
STX3	520.016	0.805414	0.136622	5.89519	3.74261e-09	6.1008e-08	1.74765	ENSG00000166900.17	protein_coding
SLC25A30	278.936	0.805356	0.187248	4.30102	1.70016e-05	0.00014502	1.74758	ENSG00000174032.17	protein_coding
RUFY3	323.201	0.803494	0.1691	4.75159	2.01823e-06	2.08749e-05	1.74532	ENSG00000018189.13	protein_coding
RBBP9	117.814	0.801628	0.307647	2.60568	0.00916929	0.0344167	1.74307	ENSG00000089050.16	protein_coding
LTV1	186.388	0.80129	0.231277	3.46463	0.000530961	0.00304236	1.74266	ENSG00000135521.9	protein_coding
ICA1L	93.9171	0.799508	0.300243	2.66287	0.00774767	0.0299403	1.74051	ENSG00000163596.17	protein_coding
PFN2	644.182	0.799377	0.125131	6.3883	1.67741e-10	3.30099e-09	1.74035	ENSG00000070087.14	protein_coding
CHKA	610.555	0.799123	0.13312	6.00304	1.93651e-09	3.2929e-08	1.74004	ENSG00000110721.12	protein_coding
TGIF2	401.458	0.798868	0.157655	5.06719	4.03722e-07	4.74916e-06	1.73974	ENSG00000118707.11	protein_coding
MTHFD2	1443.54	0.79884	0.0930111	8.58865	8.79944e-18	3.84226e-16	1.7397	ENSG00000065911.13	protein_coding
TMEM183A	505.868	0.798238	0.139388	5.72673	1.02386e-08	1.56842e-07	1.73898	ENSG00000163444.12	protein_coding
TTC9	104.576	0.798043	0.28587	2.79163	0.00524431	0.0215108	1.73874	ENSG00000133985.3	protein_coding
ZNF891	183.71	0.798014	0.222311	3.58963	0.000331151	0.00201931	1.73871	ENSG00000214029.6	protein_coding
NLN	579.839	0.797169	0.132288	6.02602	1.68047e-09	2.89184e-08	1.73769	ENSG00000123213.23	protein_coding
GNG12	222.094	0.796809	0.207713	3.8361	0.000125003	0.000856704	1.73725	ENSG00000172380.6	protein_coding
UHMK1	1054.99	0.796424	0.107616	7.4006	1.35575e-13	3.87854e-12	1.73679	ENSG00000152332.16	protein_coding
ZCRB1	159.688	0.79585	0.233814	3.40377	0.000664636	0.00369547	1.7361	ENSG00000139168.9	protein_coding
ETS2	262.771	0.795451	0.184062	4.32164	1.54875e-05	0.000132896	1.73562	ENSG00000157557.13	protein_coding
UBE2Q2	181.101	0.795109	0.219894	3.61587	0.000299343	0.00185127	1.73521	ENSG00000140367.12	protein_coding
C1orf216	135.836	0.795025	0.250136	3.17837	0.00148104	0.00738552	1.73511	ENSG00000142686.8	protein_coding
ZNF138	290.809	0.794378	0.182585	4.35074	1.35681e-05	0.000117578	1.73433	ENSG00000197008.10	protein_coding
HDAC3	553.597	0.794226	0.136129	5.83435	5.39991e-09	8.58053e-08	1.73415	ENSG00000171720.10	protein_coding
ZNF124	455.872	0.793129	0.145175	5.46325	4.67483e-08	6.42452e-07	1.73283	ENSG00000196418.12	protein_coding
ACTR3B	143.661	0.792953	0.264912	2.99327	0.00276007	0.0124948	1.73262	ENSG00000133627.18	protein_coding
ZNF777	87.8587	0.792447	0.317777	2.49372	0.0126412	0.044869	1.73201	ENSG00000196453.8	protein_coding
PLIN2	84.6418	0.792162	0.31519	2.51328	0.0119614	0.0428408	1.73167	ENSG00000147872.10	protein_coding
NOC3L	321.876	0.791989	0.169426	4.67455	2.94605e-06	2.95599e-05	1.73146	ENSG00000173145.11	protein_coding
GUCD1	413.189	0.791906	0.152533	5.19169	2.08394e-07	2.56233e-06	1.73136	ENSG00000138867.17	protein_coding
CIZ1	1004.67	0.791898	0.106614	7.42771	1.10496e-13	3.19619e-12	1.73135	ENSG00000148337.21	protein_coding
PDSS1	152.667	0.790853	0.245253	3.22464	0.0012613	0.00642803	1.7301	ENSG00000148459.16	protein_coding
MTMR2	142.893	0.790787	0.244904	3.22896	0.0012424	0.00634197	1.73002	ENSG00000087053.20	protein_coding
RAP2C	525.524	0.789857	0.138901	5.68647	1.29696e-08	1.9415e-07	1.7289	ENSG00000123728.10	protein_coding
PGAP1	324.177	0.789692	0.169658	4.65461	3.24588e-06	3.2301e-05	1.7287	ENSG00000197121.15	protein_coding
YARS1	1030.14	0.789206	0.104612	7.54414	4.55271e-14	1.39891e-12	1.72812	ENSG00000134684.12	protein_coding
SMIM10L1	129.486	0.788967	0.260443	3.02933	0.00245098	0.0112868	1.72784	ENSG00000256537.5	protein_coding
ABCG2	117.829	0.788669	0.275094	2.8669	0.00414508	0.0177359	1.72748	ENSG00000118777.12	protein_coding
CCNC	356.376	0.787968	0.177184	4.44718	8.70047e-06	7.84137e-05	1.72664	ENSG00000112237.13	protein_coding
TMEM123	373.924	0.78761	0.169775	4.63915	3.4984e-06	3.46173e-05	1.72621	ENSG00000152558.15	protein_coding
AMZ2	714.487	0.786509	0.120761	6.51296	7.36855e-11	1.52029e-09	1.7249	ENSG00000196704.14	protein_coding
SUV39H2	335.211	0.786032	0.17045	4.6115	3.99767e-06	3.88611e-05	1.72433	ENSG00000152455.16	protein_coding
TTC39C	192.329	0.785728	0.220628	3.56132	0.000368994	0.00221971	1.72396	ENSG00000168234.13	protein_coding
FAM210B	224.52	0.785726	0.203751	3.85631	0.000115111	0.000795832	1.72396	ENSG00000124098.10	protein_coding
NR6A1	155.096	0.78466	0.23732	3.30634	0.000945224	0.00502345	1.72269	ENSG00000148200.17	protein_coding
KCTD3	1232.3	0.784012	0.0975986	8.03303	9.5096e-16	3.42237e-14	1.72191	ENSG00000136636.13	protein_coding
ECI2	133.669	0.782925	0.257036	3.04597	0.00231929	0.0107748	1.72062	ENSG00000198721.13	protein_coding
CAAP1	141.474	0.782659	0.260558	3.00378	0.00266649	0.0121304	1.7203	ENSG00000120159.13	protein_coding
NCK2	125.737	0.782458	0.268364	2.91566	0.00354937	0.0155627	1.72006	ENSG00000071051.14	protein_coding
SBDS	319.749	0.781251	0.172314	4.53387	5.79129e-06	5.44354e-05	1.71862	ENSG00000126524.10	protein_coding
AOPEP	630.676	0.781241	0.125791	6.21063	5.27722e-10	9.77494e-09	1.71861	ENSG00000148120.17	protein_coding
ARF5	400.444	0.78118	0.155056	5.03803	4.70338e-07	5.45946e-06	1.71854	ENSG00000004059.11	protein_coding
KIAA1191	505.179	0.780418	0.137978	5.6561	1.54848e-08	2.2962e-07	1.71763	ENSG00000122203.15	protein_coding
FOXN3	255.064	0.778708	0.195626	3.98059	6.87431e-05	0.000503765	1.71559	ENSG00000053254.16	protein_coding
RAB3IP	485.676	0.777983	0.14075	5.5274	3.2501e-08	4.56607e-07	1.71473	ENSG00000127328.22	protein_coding
WDR43	818.732	0.777208	0.113521	6.84638	7.57411e-12	1.73786e-10	1.71381	ENSG00000163811.12	protein_coding
NUP58	847.017	0.776941	0.113079	6.87079	6.38462e-12	1.48001e-10	1.71349	ENSG00000139496.16	protein_coding
CEP70	278.611	0.776763	0.186704	4.1604	3.17685e-05	0.000254455	1.71328	ENSG00000114107.9	protein_coding
POGK	1165.51	0.776135	0.10158	7.64063	2.16154e-14	6.86943e-13	1.71254	ENSG00000143157.12	protein_coding
SLC5A6	1226.38	0.775203	0.107596	7.20477	5.81428e-13	1.54554e-11	1.71143	ENSG00000138074.15	protein_coding
RPL41	2346.55	0.775051	0.0967867	8.00782	1.16758e-15	4.16392e-14	1.71125	ENSG00000229117.9	protein_coding
ABCC5	1910.01	0.774792	0.0864736	8.95987	3.25064e-19	1.5913e-17	1.71094	ENSG00000114770.17	protein_coding
MOCS1	115.736	0.774591	0.278322	2.78308	0.00538462	0.0219834	1.7107	ENSG00000124615.20	protein_coding
ZNF561	257.704	0.774505	0.198401	3.90373	9.47216e-05	0.000670151	1.7106	ENSG00000171469.11	protein_coding
AMZ1	538.214	0.774388	0.156177	4.9584	7.10753e-07	7.98545e-06	1.71046	ENSG00000174945.13	protein_coding
WBP4	163.037	0.774363	0.233418	3.3175	0.000908275	0.00484669	1.71043	ENSG00000120688.9	protein_coding
GAB2	365.196	0.772793	0.160995	4.8001	1.58586e-06	1.66431e-05	1.70857	ENSG00000033327.13	protein_coding
CERS6	1085.75	0.771721	0.102586	7.5227	5.36577e-14	1.63916e-12	1.70731	ENSG00000172292.15	protein_coding
MPP3	150.645	0.771488	0.240591	3.20663	0.00134297	0.00678721	1.70703	ENSG00000161647.19	protein_coding
MGAT4A	539.791	0.77144	0.137858	5.59589	2.19498e-08	3.17426e-07	1.70697	ENSG00000071073.13	protein_coding
DUSP12	142.276	0.770866	0.251065	3.07038	0.00213783	0.0100563	1.70629	ENSG00000081721.12	protein_coding
GNPTAB	1122.38	0.770668	0.108122	7.1278	1.01989e-12	2.63118e-11	1.70606	ENSG00000111670.16	protein_coding
DCUN1D3	161.554	0.769632	0.233455	3.29671	0.000978248	0.00516505	1.70484	ENSG00000188215.10	protein_coding
RALGPS2	679.519	0.769424	0.122541	6.27889	3.41007e-10	6.47625e-09	1.70459	ENSG00000116191.17	protein_coding
LIMS1	243.14	0.768883	0.209799	3.66485	0.000247485	0.00156734	1.70395	ENSG00000169756.16	protein_coding
RPL36A	181.174	0.768321	0.219088	3.5069	0.000453357	0.00265069	1.70329	ENSG00000241343.10	protein_coding
STRADB	113.099	0.767994	0.274528	2.79751	0.00514977	0.0212058	1.7029	ENSG00000082146.13	protein_coding
TRMT12	533.785	0.767622	0.134945	5.68841	1.28225e-08	1.92313e-07	1.70246	ENSG00000183665.5	protein_coding
ORC6	337.895	0.766949	0.166946	4.594	4.34827e-06	4.17175e-05	1.70167	ENSG00000091651.9	protein_coding
RIDA	97.5973	0.766924	0.296479	2.58677	0.00968802	0.0359623	1.70164	ENSG00000132541.11	protein_coding
ZBTB44	269.114	0.766641	0.185787	4.12645	3.68402e-05	0.000288195	1.7013	ENSG00000196323.14	protein_coding
SLC3A2	2514.45	0.76601	0.0861267	8.89399	5.89525e-19	2.80746e-17	1.70056	ENSG00000168003.18	protein_coding
TRIAP1	207.04	0.7656	0.208914	3.66466	0.000247665	0.00156785	1.70008	ENSG00000170855.4	protein_coding
SMYD5	318.576	0.765511	0.174976	4.37495	1.21459e-05	0.000106542	1.69997	ENSG00000135632.12	protein_coding
TNS3	471.675	0.765374	0.146103	5.23858	1.61819e-07	2.02923e-06	1.69981	ENSG00000136205.17	protein_coding
NCS1	409.594	0.76498	0.151885	5.03657	4.73946e-07	5.48921e-06	1.69935	ENSG00000107130.10	protein_coding
PTPN13	1357.46	0.763562	0.0991322	7.70246	1.33467e-14	4.37389e-13	1.69768	ENSG00000163629.13	protein_coding
MIER1	271.12	0.763129	0.195683	3.89983	9.62592e-05	0.000678289	1.69717	ENSG00000198160.15	protein_coding
ASAP1	675.969	0.76199	0.122606	6.21494	5.13459e-10	9.53316e-09	1.69583	ENSG00000153317.15	protein_coding
PMP22	244.622	0.76185	0.189556	4.01913	5.84142e-05	0.000436804	1.69566	ENSG00000109099.16	protein_coding
DENR	524.034	0.761549	0.136129	5.59433	2.21476e-08	3.197e-07	1.69531	ENSG00000139726.11	protein_coding
RHNO1	161.529	0.761236	0.234005	3.25308	0.00114163	0.00590017	1.69494	ENSG00000171792.11	protein_coding
RCHY1	152.752	0.761156	0.23757	3.20393	0.00135568	0.00684263	1.69485	ENSG00000163743.13	protein_coding
QKI	457.745	0.76069	0.153472	4.95653	7.17644e-07	8.0514e-06	1.6943	ENSG00000112531.17	protein_coding
DCUN1D5	152.143	0.760059	0.238076	3.19251	0.00141041	0.00708713	1.69356	ENSG00000137692.12	protein_coding
STARD7	2357.19	0.758584	0.0883679	8.58439	9.132e-18	3.97646e-16	1.69183	ENSG00000084090.14	protein_coding
TPGS2	295.852	0.75844	0.17903	4.23639	2.27144e-05	0.00018805	1.69166	ENSG00000134779.15	protein_coding
MRPL15	253.582	0.75764	0.18831	4.02337	5.7372e-05	0.000429827	1.69072	ENSG00000137547.9	protein_coding
ZNF614	209.858	0.756946	0.208498	3.63047	0.000282908	0.00176125	1.68991	ENSG00000142556.19	protein_coding
MKKS	143.813	0.756535	0.242999	3.11333	0.00184989	0.00890375	1.68943	ENSG00000125863.20	protein_coding
CENPJ	641.352	0.755788	0.127134	5.94479	2.76804e-09	4.58807e-08	1.68855	ENSG00000151849.16	protein_coding
TYW3	142.425	0.755464	0.246918	3.05957	0.00221651	0.0103646	1.68817	ENSG00000162623.16	protein_coding
NBPF26	452.599	0.75534	0.145128	5.20465	1.94364e-07	2.39884e-06	1.68803	ENSG00000273136.7	protein_coding
PDLIM1	233.809	0.755265	0.19509	3.87136	0.000108228	0.000753533	1.68794	ENSG00000107438.9	protein_coding
TPT1	3828.83	0.754986	0.0806497	9.36129	7.87663e-21	4.29617e-19	1.68761	ENSG00000133112.17	protein_coding
RAB4A	179.605	0.753474	0.221819	3.3968	0.000681789	0.00377884	1.68585	ENSG00000168118.12	protein_coding
APIP	201.02	0.752785	0.210566	3.57505	0.000350163	0.00211804	1.68504	ENSG00000149089.13	protein_coding
MICALL1	168.963	0.751587	0.225643	3.33087	0.000865758	0.00465766	1.68364	ENSG00000100139.14	protein_coding
USB1	100.613	0.750333	0.288213	2.60339	0.00923061	0.0346104	1.68218	ENSG00000103005.12	protein_coding
NHP2	505.602	0.750143	0.140981	5.32087	1.03274e-07	1.33108e-06	1.68196	ENSG00000145912.9	protein_coding
PRDM4	998.415	0.74878	0.107598	6.95903	3.42612e-12	8.20758e-11	1.68037	ENSG00000110851.12	protein_coding
SETBP1	180.434	0.748296	0.227924	3.28309	0.00102676	0.00538995	1.67981	ENSG00000152217.20	protein_coding
PTPN11	2103.9	0.747784	0.0834197	8.96412	3.12777e-19	1.53592e-17	1.67921	ENSG00000179295.18	protein_coding
ZFP90	529.595	0.7477	0.137333	5.44441	5.19763e-08	7.04473e-07	1.67911	ENSG00000184939.16	protein_coding
RPL22L1	157.143	0.747055	0.238486	3.13249	0.0017333	0.00842493	1.67836	ENSG00000163584.18	protein_coding
TAF5L	274.382	0.746531	0.183289	4.07298	4.64152e-05	0.000354822	1.67775	ENSG00000135801.10	protein_coding
CERCAM	530.737	0.746095	0.136633	5.46058	4.74587e-08	6.51648e-07	1.67725	ENSG00000167123.19	protein_coding
ARMC9	540.808	0.745805	0.136712	5.45529	4.88937e-08	6.67861e-07	1.67691	ENSG00000135931.18	protein_coding
BACE1	371.792	0.744971	0.159248	4.67805	2.89618e-06	2.91337e-05	1.67594	ENSG00000186318.17	protein_coding
TCTA	118.866	0.744817	0.272525	2.73302	0.00627568	0.0250736	1.67576	ENSG00000145022.4	protein_coding
LRIG3	245.597	0.744157	0.195881	3.79903	0.000145262	0.000978952	1.67499	ENSG00000139263.12	protein_coding
LRRC8B	318.125	0.744143	0.169912	4.37958	1.18908e-05	0.000104537	1.67498	ENSG00000197147.15	protein_coding
E2F6	504.466	0.74343	0.146534	5.07341	3.90745e-07	4.61026e-06	1.67415	ENSG00000169016.17	protein_coding
IER5	360.44	0.743209	0.159722	4.65314	3.26921e-06	3.24717e-05	1.67389	ENSG00000162783.11	protein_coding
MEA1	376.145	0.742823	0.160212	4.63649	3.5437e-06	3.49777e-05	1.67345	ENSG00000124733.5	protein_coding
STMP1	191.789	0.742803	0.221042	3.36047	0.000778103	0.00424256	1.67342	ENSG00000243317.8	protein_coding
MYBL2	1347.66	0.742401	0.0988842	7.50778	6.01388e-14	1.82653e-12	1.67296	ENSG00000101057.16	protein_coding
RAVER2	221.15	0.742057	0.206674	3.59046	0.00033009	0.00201519	1.67256	ENSG00000162437.14	protein_coding
GRK3	167.046	0.74166	0.22708	3.26608	0.00109049	0.00567493	1.6721	ENSG00000100077.15	protein_coding
BRMS1L	149.303	0.740958	0.244888	3.0257	0.00248055	0.0114135	1.67128	ENSG00000100916.14	protein_coding
CYRIB	735.833	0.740386	0.118732	6.2358	4.49479e-10	8.39471e-09	1.67062	ENSG00000153310.19	protein_coding
ZNF200	238.07	0.740367	0.20059	3.69094	0.000223427	0.00143364	1.6706	ENSG00000010539.12	protein_coding
TIAM1	673.478	0.740277	0.12232	6.05194	1.43109e-09	2.50092e-08	1.6705	ENSG00000156299.13	protein_coding
NRP1	979.614	0.740122	0.116913	6.33053	2.44314e-10	4.71951e-09	1.67032	ENSG00000099250.18	protein_coding
WDR45B	598.632	0.739912	0.130864	5.65405	1.56711e-08	2.32165e-07	1.67007	ENSG00000141580.16	protein_coding
TRPC1	182.366	0.739596	0.22223	3.32806	0.00087452	0.00469039	1.66971	ENSG00000144935.15	protein_coding
SHLD2	303.124	0.739469	0.172158	4.2953	1.74457e-05	0.00014829	1.66956	ENSG00000122376.12	protein_coding
ARL2BP	176.765	0.738828	0.226772	3.25802	0.00112193	0.00581655	1.66882	ENSG00000102931.8	protein_coding
GRPEL2	231.331	0.73824	0.195867	3.76908	0.000163849	0.00108793	1.66814	ENSG00000164284.15	protein_coding
TNFRSF12A	261.49	0.7381	0.186417	3.95941	7.51363e-05	0.000545543	1.66798	ENSG00000006327.14	protein_coding
SPATS2	871.184	0.737802	0.110557	6.67349	2.49795e-11	5.45363e-10	1.66763	ENSG00000123352.18	protein_coding
OSER1	371.478	0.737789	0.161653	4.56403	5.01807e-06	4.76505e-05	1.66762	ENSG00000132823.11	protein_coding
MRPL45	166.222	0.737621	0.23124	3.18985	0.00142348	0.00713916	1.66742	ENSG00000278845.5	protein_coding
RAB8B	94.3094	0.736859	0.300679	2.45065	0.0142599	0.0495216	1.66654	ENSG00000166128.13	protein_coding
CTNND2	259.364	0.736658	0.184511	3.99249	6.53825e-05	0.000482502	1.66631	ENSG00000169862.19	protein_coding
COX20	124.543	0.734612	0.2699	2.72179	0.00649287	0.0258322	1.66395	ENSG00000203667.10	protein_coding
ISCA1	128.913	0.733604	0.273233	2.68491	0.00725497	0.0283842	1.66279	ENSG00000135070.15	protein_coding
IFT52	164.565	0.73119	0.228631	3.19812	0.00138328	0.00696672	1.66001	ENSG00000101052.13	protein_coding
BACH1	396.301	0.730505	0.15631	4.67343	2.96211e-06	2.96832e-05	1.65922	ENSG00000156273.16	protein_coding
C12orf66	226.557	0.729326	0.202962	3.59341	0.000326374	0.00199637	1.65786	ENSG00000174206.13	protein_coding
MYSM1	682.151	0.729201	0.124582	5.85316	4.82321e-09	7.72644e-08	1.65772	ENSG00000162601.11	protein_coding
DEDD	191.22	0.728487	0.212608	3.42643	0.000611568	0.00344045	1.6569	ENSG00000158796.17	protein_coding
DPH2	212.798	0.727117	0.207431	3.50534	0.00045602	0.00266133	1.65533	ENSG00000132768.14	protein_coding
RPUSD4	136.81	0.726386	0.256596	2.83085	0.00464242	0.0194725	1.65449	ENSG00000165526.9	protein_coding
DYRK2	703.599	0.726242	0.120148	6.04454	1.49833e-09	2.60687e-08	1.65432	ENSG00000127334.11	protein_coding
SNN	136.719	0.725932	0.249812	2.90592	0.00366177	0.0159669	1.65397	ENSG00000184602.6	protein_coding
IMPDH1	781.395	0.725382	0.116318	6.2362	4.48331e-10	8.3832e-09	1.65334	ENSG00000106348.18	protein_coding
ZBTB24	296.421	0.725135	0.175002	4.14358	3.41923e-05	0.00027125	1.65305	ENSG00000112365.5	protein_coding
SGPP1	173.992	0.724909	0.223916	3.23741	0.00120619	0.00618719	1.6528	ENSG00000126821.8	protein_coding
SMIM15	270.854	0.724322	0.187991	3.85295	0.000116702	0.000805771	1.65212	ENSG00000188725.8	protein_coding
CENPL	301.563	0.724275	0.177784	4.0739	4.62327e-05	0.000353942	1.65207	ENSG00000120334.15	protein_coding
C6orf120	249.759	0.724249	0.188991	3.83219	0.000127006	0.000867674	1.65204	ENSG00000185127.6	protein_coding
ZYX	171.152	0.723614	0.229279	3.15604	0.00159924	0.0078901	1.65131	ENSG00000159840.16	protein_coding
CEP55	541.865	0.72334	0.13864	5.21741	1.81438e-07	2.24844e-06	1.651	ENSG00000138180.16	protein_coding
CSPP1	859.146	0.723093	0.11198	6.45736	1.06543e-10	2.14215e-09	1.65072	ENSG00000104218.16	protein_coding
ARMC10	321.699	0.722704	0.168573	4.28718	1.80955e-05	0.000153437	1.65027	ENSG00000170632.14	protein_coding
NDUFAF6	319.174	0.722397	0.168901	4.27704	1.89398e-05	0.000159908	1.64992	ENSG00000156170.13	protein_coding
KITLG	689.912	0.721578	0.122624	5.88447	3.99326e-09	6.48257e-08	1.64899	ENSG00000049130.16	protein_coding
WDR77	384.263	0.721411	0.156439	4.61145	3.99877e-06	3.88611e-05	1.64879	ENSG00000116455.14	protein_coding
UTP23	204.134	0.721316	0.208902	3.45289	0.000554623	0.00315843	1.64869	ENSG00000147679.12	protein_coding
STX6	847.284	0.721156	0.111927	6.4431	1.17058e-10	2.34458e-09	1.6485	ENSG00000135823.14	protein_coding
C20orf194	364.907	0.720893	0.159759	4.51238	6.41051e-06	5.96863e-05	1.6482	ENSG00000088854.13	protein_coding
ESD	689.111	0.720488	0.124128	5.80441	6.45922e-09	1.01512e-07	1.64774	ENSG00000139684.15	protein_coding
HIPK3	1265.89	0.720247	0.0980924	7.34253	2.0959e-13	5.89959e-12	1.64746	ENSG00000110422.12	protein_coding
IMPACT	148.215	0.7201	0.250539	2.87421	0.00405046	0.0174066	1.6473	ENSG00000154059.11	protein_coding
PHC2	222.408	0.719029	0.19952	3.60379	0.000313613	0.0019276	1.64607	ENSG00000134686.18	protein_coding
TRAF5	298.398	0.718642	0.173922	4.13197	3.59666e-05	0.00028261	1.64563	ENSG00000082512.15	protein_coding
RNF138	147.78	0.718318	0.250985	2.862	0.00420976	0.0179736	1.64526	ENSG00000134758.14	protein_coding
ZNF800	547.688	0.717818	0.139687	5.13876	2.76551e-07	3.33788e-06	1.64469	ENSG00000048405.10	protein_coding
SLK	799.985	0.717249	0.115924	6.18722	6.12327e-10	1.12234e-08	1.64404	ENSG00000065613.15	protein_coding
LRRC8D	218.749	0.71718	0.200063	3.58477	0.000337369	0.0020501	1.64397	ENSG00000171492.14	protein_coding
PAXIP1	717.455	0.716825	0.121121	5.91827	3.25342e-09	5.37001e-08	1.64356	ENSG00000157212.19	protein_coding
DNAJC2	815.8	0.715453	0.113415	6.3083	2.8212e-10	5.39037e-09	1.642	ENSG00000105821.15	protein_coding
ZNF496	381.868	0.714697	0.155442	4.59784	4.26899e-06	4.11321e-05	1.64114	ENSG00000162714.12	protein_coding
TBC1D8	392.416	0.713811	0.155896	4.57875	4.67757e-06	4.46864e-05	1.64013	ENSG00000204634.13	protein_coding
UROS	208.828	0.713246	0.214181	3.33011	0.000868101	0.0046639	1.63949	ENSG00000188690.15	protein_coding
PLEKHA8	295.586	0.712744	0.18404	3.87277	0.000107604	0.000749519	1.63892	ENSG00000106086.20	protein_coding
SLAIN2	294.157	0.712655	0.177826	4.00759	6.13424e-05	0.000455674	1.63882	ENSG00000109171.15	protein_coding
SIKE1	937.042	0.711107	0.136518	5.2089	1.89964e-07	2.35224e-06	1.63706	ENSG00000052723.12	protein_coding
ZNF652	1252.29	0.710651	0.0972846	7.30487	2.77537e-13	7.70214e-12	1.63654	ENSG00000198740.9	protein_coding
WASHC2A	469.904	0.710361	0.14355	4.94852	7.47789e-07	8.35986e-06	1.63621	ENSG00000099290.17	protein_coding
GAB1	294.896	0.710141	0.18432	3.85276	0.000116794	0.000806055	1.63596	ENSG00000109458.8	protein_coding
GZF1	287.371	0.709754	0.177495	3.99874	6.36814e-05	0.000471186	1.63553	ENSG00000125812.16	protein_coding
LYPLA1	461.357	0.709751	0.155423	4.56659	4.9573e-06	4.71587e-05	1.63552	ENSG00000120992.18	protein_coding
OSGIN2	687.321	0.708689	0.123105	5.75681	8.572e-09	1.32601e-07	1.63432	ENSG00000164823.11	protein_coding
AKAP5	105.958	0.708051	0.281329	2.51681	0.0118424	0.0424566	1.6336	ENSG00000179841.8	protein_coding
BSPRY	312.989	0.707369	0.171108	4.13405	3.56431e-05	0.000281484	1.63282	ENSG00000119411.11	protein_coding
FEM1C	353.253	0.707039	0.161879	4.36769	1.25566e-05	0.000109961	1.63245	ENSG00000145780.8	protein_coding
STK17B	130.415	0.706775	0.272649	2.59225	0.00953501	0.0354984	1.63215	ENSG00000081320.11	protein_coding
CNOT7	413.269	0.706508	0.157263	4.49254	7.03788e-06	6.49393e-05	1.63185	ENSG00000198791.12	protein_coding
HLA-DRB1	184.42	0.704826	0.21909	3.21706	0.0012951	0.00656842	1.62995	ENSG00000196126.11	protein_coding
TFAP2C	1679.97	0.704509	0.0935816	7.52828	5.14128e-14	1.57363e-12	1.62959	ENSG00000087510.7	protein_coding
DENND5A	637.706	0.704288	0.140236	5.02217	5.10908e-07	5.89133e-06	1.62934	ENSG00000184014.9	protein_coding
MTPN	1207.44	0.70419	0.109509	6.43041	1.27263e-10	2.5297e-09	1.62923	ENSG00000105887.11	protein_coding
PRKACB	165.609	0.703583	0.227178	3.09706	0.00195452	0.0093389	1.62854	ENSG00000142875.19	protein_coding
DNAAF2	108.805	0.70306	0.284974	2.4671	0.0136211	0.0477024	1.62795	ENSG00000165506.15	protein_coding
PPTC7	201.446	0.703054	0.21331	3.29592	0.000980988	0.00517687	1.62795	ENSG00000196850.6	protein_coding
ZNF680	526.845	0.702592	0.13579	5.17413	2.28979e-07	2.8006e-06	1.62743	ENSG00000173041.12	protein_coding
PAK1IP1	173.115	0.702127	0.231435	3.0338	0.00241493	0.0111534	1.6269	ENSG00000111845.5	protein_coding
NAA20	302.179	0.701518	0.181028	3.87519	0.00010654	0.000743092	1.62621	ENSG00000173418.12	protein_coding
STYX	281.559	0.701407	0.186328	3.76436	0.000166973	0.00110542	1.62609	ENSG00000198252.12	protein_coding
ZNF326	243.275	0.701333	0.196527	3.56863	0.000358857	0.00216599	1.62601	ENSG00000162664.17	protein_coding
RPS2	3354.93	0.70044	0.0823914	8.50137	1.8736e-17	8.00366e-16	1.625	ENSG00000140988.16	protein_coding
FAM8A1	171.515	0.700102	0.247203	2.83209	0.00462454	0.019408	1.62462	ENSG00000137414.6	protein_coding
LRCH1	652.871	0.699744	0.124266	5.631	1.79171e-08	2.62479e-07	1.62422	ENSG00000136141.15	protein_coding
CAMKMT	106.334	0.699659	0.280996	2.48993	0.0127769	0.0452319	1.62412	ENSG00000143919.15	protein_coding
DUSP3	361.041	0.698743	0.163348	4.27763	1.88891e-05	0.000159565	1.62309	ENSG00000108861.9	protein_coding
UAP1	225.091	0.698722	0.201423	3.46892	0.000522549	0.00300373	1.62307	ENSG00000117143.13	protein_coding
ZNF141	395.186	0.698702	0.160025	4.36622	1.26416e-05	0.000110399	1.62304	ENSG00000131127.14	protein_coding
GNA13	1809.18	0.6979	0.0914531	7.63124	2.32509e-14	7.35278e-13	1.62214	ENSG00000120063.10	protein_coding
GTF2F2	267.528	0.697678	0.183217	3.80794	0.000140131	0.000948427	1.62189	ENSG00000188342.12	protein_coding
PCGF6	111.907	0.697573	0.273854	2.54725	0.0108577	0.0395997	1.62177	ENSG00000156374.16	protein_coding
ZYG11B	545.752	0.69731	0.14473	4.818	1.45007e-06	1.53097e-05	1.62148	ENSG00000162378.13	protein_coding
CCDC86	123.759	0.695455	0.267951	2.59545	0.00944662	0.035261	1.61939	ENSG00000110104.13	protein_coding
RRAGC	109.127	0.69497	0.278511	2.49531	0.0125848	0.044709	1.61885	ENSG00000116954.8	protein_coding
SRM	141.349	0.694559	0.247055	2.81135	0.00493342	0.0204485	1.61839	ENSG00000116649.10	protein_coding
ZNF462	395.682	0.694305	0.15351	4.52285	6.10113e-06	5.71432e-05	1.6181	ENSG00000148143.13	protein_coding
MPHOSPH6	179.414	0.694056	0.224311	3.09417	0.00197364	0.00941315	1.61782	ENSG00000135698.10	protein_coding
TRIM44	789.523	0.693986	0.119819	5.79194	6.95782e-09	1.08914e-07	1.61775	ENSG00000166326.7	protein_coding
CPNE2	114.973	0.693846	0.272689	2.54446	0.0109446	0.0398706	1.61759	ENSG00000140848.17	protein_coding
AGO1	891.765	0.69363	0.118669	5.84506	5.06378e-09	8.09537e-08	1.61735	ENSG00000092847.13	protein_coding
ARHGAP8	172.985	0.69322	0.22737	3.04887	0.00229708	0.0106905	1.61689	ENSG00000241484.10	protein_coding
SMG7	1529.84	0.693067	0.107127	6.46958	9.82761e-11	1.99116e-09	1.61672	ENSG00000116698.21	protein_coding
APTX	383.066	0.692259	0.158516	4.36714	1.25886e-05	0.000110148	1.61581	ENSG00000137074.20	protein_coding
SLC25A44	418.993	0.691803	0.154806	4.46886	7.86391e-06	7.1694e-05	1.6153	ENSG00000160785.13	protein_coding
STK17A	185.085	0.691569	0.225384	3.0684	0.00215211	0.0101114	1.61504	ENSG00000164543.7	protein_coding
FAM171B	183.298	0.690861	0.235322	2.93581	0.00332674	0.0147013	1.61425	ENSG00000144369.13	protein_coding
TXNL4A	217.074	0.690644	0.215511	3.20468	0.00135214	0.00682915	1.614	ENSG00000141759.15	protein_coding
ZFP1	428.016	0.690293	0.151143	4.56714	4.94413e-06	4.70617e-05	1.61361	ENSG00000184517.12	protein_coding
TCEA1	432.822	0.690209	0.148938	4.6342	3.58315e-06	3.53008e-05	1.61352	ENSG00000187735.14	protein_coding
ZNF436	311.316	0.689969	0.170047	4.05752	4.9597e-05	0.000377133	1.61325	ENSG00000125945.15	protein_coding
PRPF38B	484.8	0.689766	0.140031	4.92581	8.40136e-07	9.29338e-06	1.61302	ENSG00000134186.12	protein_coding
RAPH1	944.025	0.689299	0.113437	6.07651	1.22826e-09	2.16566e-08	1.6125	ENSG00000173166.18	protein_coding
UBOX5	130.543	0.689241	0.258705	2.66419	0.0077173	0.0298449	1.61243	ENSG00000185019.17	protein_coding
LRP1B	1034.88	0.689106	0.109978	6.26588	3.70726e-10	7.02375e-09	1.61228	ENSG00000168702.18	protein_coding
KRT80	967.368	0.688721	0.115146	5.98126	2.21423e-09	3.72895e-08	1.61185	ENSG00000167767.14	protein_coding
ZCCHC10	149.213	0.688704	0.247716	2.78022	0.00543226	0.0221435	1.61184	ENSG00000155329.12	protein_coding
CDC42BPA	764.99	0.68824	0.120714	5.70142	1.18813e-08	1.80255e-07	1.61132	ENSG00000143776.18	protein_coding
RAB22A	1178.13	0.688198	0.102879	6.68941	2.24077e-11	4.91255e-10	1.61127	ENSG00000124209.4	protein_coding
SOCS4	372.402	0.687235	0.201219	3.41536	0.000636978	0.00356306	1.61019	ENSG00000180008.9	protein_coding
ESF1	241.286	0.68587	0.195817	3.50261	0.000460721	0.00268578	1.60867	ENSG00000089048.15	protein_coding
FLOT1	779.646	0.68539	0.116598	5.87822	4.14692e-09	6.71819e-08	1.60814	ENSG00000137312.15	protein_coding
DNAJC21	581.391	0.684968	0.136104	5.03268	4.83667e-07	5.59768e-06	1.60767	ENSG00000168724.17	protein_coding
UBAC1	327.38	0.684828	0.171877	3.98442	6.76455e-05	0.000497052	1.60751	ENSG00000130560.9	protein_coding
TDRD5	250.927	0.684436	0.194652	3.5162	0.000437774	0.00257775	1.60707	ENSG00000162782.16	protein_coding
UBAP1	304.253	0.684308	0.173578	3.94237	8.06798e-05	0.000581174	1.60693	ENSG00000165006.14	protein_coding
CHRAC1	109.026	0.683922	0.277669	2.46308	0.0137747	0.0480804	1.6065	ENSG00000104472.10	protein_coding
TBC1D1	542.544	0.683376	0.138906	4.9197	8.66782e-07	9.5546e-06	1.60589	ENSG00000065882.16	protein_coding
NTAQ1	330.206	0.682693	0.16517	4.13328	3.57629e-05	0.000282006	1.60513	ENSG00000156795.8	protein_coding
LUC7L2	417.36	0.680368	0.152126	4.4724	7.7347e-06	7.06795e-05	1.60255	ENSG00000146963.18	protein_coding
R3HDM1	538.067	0.679135	0.133787	5.07623	3.84999e-07	4.54928e-06	1.60118	ENSG00000048991.16	protein_coding
NEK6	512.915	0.679021	0.145689	4.66074	3.15072e-06	3.1429e-05	1.60105	ENSG00000119408.17	protein_coding
MACIR	204.513	0.678933	0.206005	3.29571	0.000981749	0.00517915	1.60095	ENSG00000181751.10	protein_coding
DEK	1454.27	0.678471	0.0928977	7.30342	2.80554e-13	7.77218e-12	1.60044	ENSG00000124795.17	protein_coding
ATP7B	312.107	0.677322	0.170001	3.98422	6.7701e-05	0.000497052	1.59917	ENSG00000123191.16	protein_coding
TLCD3A	149.965	0.677219	0.239698	2.8253	0.00472364	0.0197556	1.59905	ENSG00000167695.15	protein_coding
TFE3	258.043	0.676354	0.184994	3.65609	0.000256096	0.00161474	1.5981	ENSG00000068323.17	protein_coding
GTF3C6	266.998	0.676013	0.194751	3.47117	0.0005182	0.00298334	1.59772	ENSG00000155115.7	protein_coding
ZNF329	293.314	0.675699	0.178751	3.78011	0.000156759	0.00104792	1.59737	ENSG00000181894.15	protein_coding
TOMM34	239.135	0.675411	0.199561	3.38448	0.000713121	0.00392353	1.59705	ENSG00000025772.8	protein_coding
GPT2	271.495	0.675066	0.18649	3.61986	0.000294768	0.00182642	1.59667	ENSG00000166123.14	protein_coding
PAIP1	577.628	0.675059	0.130871	5.15822	2.49303e-07	3.02756e-06	1.59666	ENSG00000172239.14	protein_coding
TRIM36	186.82	0.675016	0.216261	3.1213	0.00180056	0.00869289	1.59661	ENSG00000152503.10	protein_coding
INO80D	709.824	0.674546	0.122384	5.51174	3.55305e-08	4.96074e-07	1.59609	ENSG00000114933.16	protein_coding
E2F3	606.814	0.674209	0.127958	5.26897	1.37193e-07	1.737e-06	1.59572	ENSG00000112242.15	protein_coding
EMB	306.01	0.673695	0.178422	3.77586	0.000159459	0.00106372	1.59515	ENSG00000170571.12	protein_coding
UBQLN4	616.352	0.673171	0.135091	4.9831	6.25742e-07	7.11145e-06	1.59457	ENSG00000160803.8	protein_coding
LACTB	239.283	0.671759	0.192751	3.48512	0.000491916	0.00284972	1.59301	ENSG00000103642.12	protein_coding
DCAF17	153.958	0.668254	0.237317	2.81587	0.00486452	0.0202214	1.58915	ENSG00000115827.14	protein_coding
CTNNBL1	504.121	0.666932	0.143018	4.66328	3.11213e-06	3.11075e-05	1.58769	ENSG00000132792.19	protein_coding
FECH	303.265	0.665463	0.180796	3.68075	0.000232549	0.00148287	1.58608	ENSG00000066926.12	protein_coding
FMNL3	342.704	0.665375	0.172181	3.86439	0.000111369	0.000772332	1.58598	ENSG00000161791.14	protein_coding
NPIPB15	118.25	0.665292	0.266092	2.50023	0.0124111	0.0441717	1.58589	ENSG00000196436.8	protein_coding
MED28	339.64	0.665103	0.165283	4.02404	5.72089e-05	0.000429199	1.58568	ENSG00000118579.13	protein_coding
GRHL1	707.826	0.66497	0.120781	5.50556	3.67988e-08	5.12421e-07	1.58554	ENSG00000134317.18	protein_coding
ZDHHC16	349.338	0.664696	0.165717	4.01104	6.04527e-05	0.000449913	1.58523	ENSG00000171307.19	protein_coding
NDRG3	235.706	0.664603	0.194709	3.41332	0.000641764	0.0035822	1.58513	ENSG00000101079.21	protein_coding
ZNF778	1096.7	0.664382	0.108072	6.14759	7.8669e-10	1.42078e-08	1.58489	ENSG00000170100.14	protein_coding
ATG5	469.246	0.664347	0.144	4.61351	3.95919e-06	3.85477e-05	1.58485	ENSG00000057663.16	protein_coding
SMAD2	663.975	0.664239	0.126093	5.26787	1.38018e-07	1.74605e-06	1.58473	ENSG00000175387.16	protein_coding
RGS17	125.354	0.664201	0.261414	2.5408	0.0110599	0.0402164	1.58469	ENSG00000091844.8	protein_coding
SELENON	331.777	0.663917	0.169846	3.90895	9.27e-05	0.000657916	1.58438	ENSG00000162430.17	protein_coding
FAHD1	193.918	0.663176	0.21738	3.05077	0.00228258	0.0106388	1.58357	ENSG00000180185.11	protein_coding
NLE1	177.547	0.663142	0.223416	2.96819	0.0029956	0.0134223	1.58353	ENSG00000073536.18	protein_coding
BRD3OS	162.364	0.662446	0.230126	2.87862	0.00399421	0.0171977	1.58276	ENSG00000235106.10	protein_coding
ZBTB39	246.302	0.662398	0.190511	3.47696	0.000507124	0.00292706	1.58271	ENSG00000166860.3	protein_coding
YBX1	1144.67	0.662296	0.101848	6.50277	7.88518e-11	1.62052e-09	1.5826	ENSG00000065978.19	protein_coding
NOB1	334.902	0.661894	0.175925	3.76236	0.000168317	0.00111338	1.58216	ENSG00000141101.13	protein_coding
PRR3	129.637	0.661718	0.258003	2.56477	0.0103244	0.0380481	1.58197	ENSG00000204576.12	protein_coding
DYM	458.833	0.661431	0.143192	4.6192	3.85228e-06	3.76697e-05	1.58165	ENSG00000141627.14	protein_coding
CAMTA1	229.354	0.661036	0.197282	3.35073	0.000806003	0.0043735	1.58122	ENSG00000171735.19	protein_coding
TRIP13	459.054	0.660568	0.152916	4.3198	1.56171e-05	0.000133934	1.58071	ENSG00000071539.14	protein_coding
UBE3C	2324.6	0.659866	0.0809152	8.15503	3.4909e-16	1.32277e-14	1.57994	ENSG00000009335.18	protein_coding
NEK2	146.925	0.659438	0.245763	2.68323	0.00729158	0.0284992	1.57947	ENSG00000117650.13	protein_coding
CDK8	253.134	0.659045	0.187989	3.50576	0.000455299	0.00266007	1.57904	ENSG00000132964.12	protein_coding
USP46	354.329	0.657071	0.166969	3.93528	8.30984e-05	0.000596485	1.57688	ENSG00000109189.13	protein_coding
SNX3	302.519	0.656616	0.182007	3.60764	0.000308996	0.00190411	1.57638	ENSG00000112335.15	protein_coding
RHOT1	206.783	0.656269	0.208841	3.14243	0.00167551	0.00818187	1.576	ENSG00000126858.19	protein_coding
ZBTB37	952.186	0.656152	0.110131	5.95792	2.55465e-09	4.27483e-08	1.57587	ENSG00000185278.15	protein_coding
CTNNAL1	338.103	0.655356	0.16595	3.94913	7.84353e-05	0.000566625	1.57501	ENSG00000119326.15	protein_coding
ZNF607	159.735	0.655091	0.246623	2.65624	0.00790172	0.0304163	1.57472	ENSG00000198182.13	protein_coding
DCDC2	420.237	0.654821	0.151894	4.31102	1.625e-05	0.000138985	1.57442	ENSG00000146038.12	protein_coding
PDIK1L	212.053	0.654079	0.204253	3.20229	0.00136338	0.0068771	1.57361	ENSG00000175087.10	protein_coding
FAM136A	479.996	0.652838	0.141019	4.62943	3.66673e-06	3.59892e-05	1.57226	ENSG00000035141.8	protein_coding
STN1	136.545	0.652712	0.250312	2.60759	0.00911828	0.0342544	1.57212	ENSG00000107960.11	protein_coding
BAG5	738.496	0.652579	0.118362	5.51341	3.51937e-08	4.92244e-07	1.57198	ENSG00000166170.11	protein_coding
RFX7	607.686	0.652356	0.138509	4.70985	2.47895e-06	2.52102e-05	1.57173	ENSG00000181827.15	protein_coding
C9orf78	453.862	0.651335	0.151948	4.28658	1.81444e-05	0.000153687	1.57062	ENSG00000136819.15	protein_coding
SHOC2	371.558	0.651084	0.161803	4.02393	5.72338e-05	0.000429199	1.57035	ENSG00000108061.12	protein_coding
GRPEL1	387.553	0.651021	0.16304	3.99302	6.52374e-05	0.000481656	1.57028	ENSG00000109519.13	protein_coding
ZFP91	312.128	0.650762	0.170002	3.82797	0.000129207	0.000880157	1.57	ENSG00000186660.15	protein_coding
URI1	929.253	0.650432	0.108578	5.99046	2.09253e-09	3.53912e-08	1.56964	ENSG00000105176.18	protein_coding
ATMIN	1532.83	0.650323	0.0909245	7.15234	8.53117e-13	2.23383e-11	1.56952	ENSG00000166454.10	protein_coding
PRKCH	600.213	0.65009	0.133202	4.88048	1.05827e-06	1.15124e-05	1.56927	ENSG00000027075.15	protein_coding
TPM4	4885.14	0.650077	0.0706764	9.19794	3.64887e-20	1.91724e-18	1.56925	ENSG00000167460.17	protein_coding
RPRD1A	659.47	0.649996	0.133501	4.86883	1.1226e-06	1.21037e-05	1.56916	ENSG00000141425.18	protein_coding
C3orf14	484.104	0.649975	0.148424	4.37918	1.19126e-05	0.00010467	1.56914	ENSG00000114405.11	protein_coding
ATP8A1	270.682	0.649297	0.186391	3.48352	0.000494869	0.00286472	1.5684	ENSG00000124406.16	protein_coding
C6orf62	1914.89	0.648773	0.0895088	7.24815	4.22506e-13	1.14236e-11	1.56783	ENSG00000112308.13	protein_coding
GMFB	464.724	0.648721	0.152062	4.26616	1.98864e-05	0.000166917	1.56778	ENSG00000197045.13	protein_coding
MIDEAS	1503.77	0.648607	0.0910569	7.12309	1.05532e-12	2.70488e-11	1.56765	ENSG00000156030.13	protein_coding
POLE3	787.851	0.648509	0.115852	5.59772	2.17193e-08	3.1496e-07	1.56755	ENSG00000148229.13	protein_coding
PHF10	554.633	0.648468	0.133782	4.84722	1.25204e-06	1.33621e-05	1.5675	ENSG00000130024.15	protein_coding
TBC1D30	223.447	0.647745	0.199947	3.23959	0.00119701	0.00614608	1.56672	ENSG00000111490.15	protein_coding
PPP4R1	853.072	0.647682	0.119656	5.41288	6.2019e-08	8.27778e-07	1.56665	ENSG00000154845.16	protein_coding
CIBAR1	140.698	0.647269	0.253927	2.54903	0.0108022	0.039443	1.5662	ENSG00000188343.13	protein_coding
NUAK1	221.674	0.6461	0.204148	3.16487	0.00155153	0.00767874	1.56493	ENSG00000074590.14	protein_coding
CRYL1	164.874	0.644176	0.229647	2.80507	0.00503061	0.0207857	1.56285	ENSG00000165475.15	protein_coding
KIF18A	512.079	0.643947	0.141507	4.55064	5.34821e-06	5.05116e-05	1.5626	ENSG00000121621.7	protein_coding
GINS2	734.573	0.643628	0.120094	5.35936	8.35166e-08	1.08889e-06	1.56225	ENSG00000131153.9	protein_coding
SOCS6	166.369	0.643626	0.227232	2.83247	0.00461902	0.0194004	1.56225	ENSG00000170677.6	protein_coding
COL27A1	140.804	0.643231	0.245748	2.61745	0.00885905	0.0334079	1.56182	ENSG00000196739.15	protein_coding
C8orf33	403.211	0.6428	0.15658	4.10525	4.03878e-05	0.000313149	1.56136	ENSG00000182307.14	protein_coding
ZNF678	275.011	0.642732	0.179824	3.57423	0.000351266	0.00212309	1.56128	ENSG00000181450.18	protein_coding
GFOD2	285.799	0.642441	0.176253	3.64498	0.000267409	0.00167601	1.56097	ENSG00000141098.13	protein_coding
LIN54	291.67	0.642418	0.182096	3.52792	0.000418846	0.00248299	1.56094	ENSG00000189308.11	protein_coding
TMED2	1597.55	0.642296	0.089239	7.19748	6.13361e-13	1.62768e-11	1.56081	ENSG00000086598.11	protein_coding
BCL2L13	400.766	0.642199	0.153748	4.17696	2.95437e-05	0.000237722	1.56071	ENSG00000099968.18	protein_coding
ASS1	489.563	0.642119	0.140661	4.56501	4.99473e-06	4.74575e-05	1.56062	ENSG00000130707.18	protein_coding
NIN	929.931	0.641865	0.109278	5.8737	4.26181e-09	6.86901e-08	1.56034	ENSG00000100503.26	protein_coding
CDCA5	876.689	0.641815	0.119537	5.36916	7.91061e-08	1.03653e-06	1.56029	ENSG00000146670.10	protein_coding
RALBP1	462.353	0.640743	0.14457	4.43207	9.3332e-06	8.3543e-05	1.55913	ENSG00000017797.13	protein_coding
GMEB1	250.404	0.640616	0.188455	3.39931	0.000675567	0.00374568	1.55899	ENSG00000162419.13	protein_coding
BYSL	256.754	0.640063	0.191752	3.33797	0.000843919	0.00455991	1.5584	ENSG00000112578.10	protein_coding
ATXN1L	764.245	0.640063	0.119609	5.3513	8.73222e-08	1.13499e-06	1.5584	ENSG00000224470.8	protein_coding
POLR2D	413.287	0.639763	0.152764	4.18791	2.81538e-05	0.000228052	1.55807	ENSG00000144231.11	protein_coding
ZNF726	187.364	0.639049	0.219066	2.91715	0.00353245	0.0155017	1.5573	ENSG00000213967.11	protein_coding
ZNF618	529.045	0.639012	0.135976	4.69946	2.60853e-06	2.64596e-05	1.55726	ENSG00000157657.14	protein_coding
LRIG1	340.467	0.638935	0.167115	3.82332	0.000131668	0.00089538	1.55718	ENSG00000144749.14	protein_coding
ADD3	265.878	0.638385	0.190848	3.34499	0.000822845	0.00445415	1.55659	ENSG00000148700.15	protein_coding
VMA21	246.712	0.638309	0.215017	2.96864	0.00299121	0.0134102	1.5565	ENSG00000160131.14	protein_coding
PITPNC1	323.748	0.637421	0.176877	3.60374	0.000313665	0.0019276	1.55555	ENSG00000154217.15	protein_coding
SKA3	301.997	0.63738	0.175578	3.63019	0.000283211	0.00176244	1.5555	ENSG00000165480.16	protein_coding
PPP1R9A	343.649	0.636342	0.162255	3.92187	8.78649e-05	0.000626703	1.55438	ENSG00000158528.12	protein_coding
ACADM	136.659	0.636337	0.250979	2.53542	0.0112312	0.0406981	1.55438	ENSG00000117054.15	protein_coding
SGK3	138.835	0.636186	0.251368	2.5309	0.0113771	0.0411418	1.55421	ENSG00000104205.16	protein_coding
MLLT3	282.706	0.636167	0.177301	3.58805	0.000333159	0.00202842	1.55419	ENSG00000171843.17	protein_coding
SEC14L1	418.795	0.635953	0.149814	4.24495	2.18642e-05	0.000181679	1.55396	ENSG00000129657.16	protein_coding
DEGS1	246.892	0.635657	0.189114	3.36124	0.000775934	0.00423513	1.55365	ENSG00000143753.13	protein_coding
TOPORS	310.591	0.6354	0.173297	3.66655	0.000245847	0.00155947	1.55337	ENSG00000197579.8	protein_coding
USF3	699.308	0.634897	0.120911	5.25093	1.51329e-07	1.90224e-06	1.55283	ENSG00000176542.10	protein_coding
ZNF85	187.835	0.634092	0.22158	2.86169	0.00421394	0.0179787	1.55196	ENSG00000105750.15	protein_coding
ZFAND3	428.345	0.632785	0.153145	4.13194	3.59709e-05	0.00028261	1.55056	ENSG00000156639.12	protein_coding
SNRNP48	241.826	0.63239	0.195324	3.23765	0.00120519	0.00618405	1.55013	ENSG00000168566.13	protein_coding
OGFR	395.663	0.631778	0.161402	3.9143	9.06671e-05	0.000644954	1.54947	ENSG00000060491.17	protein_coding
ZNF551	303.904	0.631371	0.175592	3.59566	0.000323566	0.00198227	1.54904	ENSG00000204519.11	protein_coding
GCLM	182.481	0.630955	0.217525	2.90061	0.00372436	0.016195	1.54859	ENSG00000023909.10	protein_coding
MAP3K2	1061.21	0.630813	0.107575	5.86394	4.52013e-09	7.26307e-08	1.54844	ENSG00000169967.16	protein_coding
UFM1	177.871	0.630656	0.234418	2.6903	0.00713873	0.0280408	1.54827	ENSG00000120686.12	protein_coding
VOPP1	347.829	0.630439	0.163752	3.84995	0.00011814	0.000813915	1.54804	ENSG00000154978.13	protein_coding
PATL1	395.027	0.63042	0.155842	4.04525	5.22682e-05	0.000395537	1.54802	ENSG00000166889.14	protein_coding
SRR	169.754	0.629752	0.226005	2.78645	0.00532884	0.0217895	1.5473	ENSG00000167720.13	protein_coding
ZNF418	181.022	0.628627	0.222357	2.8271	0.00469718	0.0196606	1.54609	ENSG00000196724.13	protein_coding
ARRB2	184.435	0.628448	0.219005	2.86956	0.00411042	0.0176258	1.5459	ENSG00000141480.18	protein_coding
ACSS1	183.339	0.627339	0.218029	2.87732	0.00401072	0.0172546	1.54471	ENSG00000154930.15	protein_coding
SSX2IP	283.651	0.627186	0.177186	3.5397	0.000400575	0.00238725	1.54455	ENSG00000117155.17	protein_coding
VPS54	404.152	0.627177	0.165115	3.79842	0.000145624	0.000980971	1.54454	ENSG00000143952.20	protein_coding
DDX21	1437.28	0.62698	0.0946886	6.6215	3.55571e-11	7.64647e-10	1.54433	ENSG00000165732.13	protein_coding
DEPDC1B	379.557	0.626898	0.157458	3.98136	6.85208e-05	0.000502837	1.54424	ENSG00000035499.13	protein_coding
NAT10	1557.23	0.626657	0.101046	6.2017	5.58549e-10	1.03096e-08	1.54398	ENSG00000135372.9	protein_coding
PUS7	660.972	0.626655	0.12794	4.89803	9.68047e-07	1.0577e-05	1.54398	ENSG00000091127.14	protein_coding
MALRD1	393.553	0.626325	0.154099	4.06444	4.81487e-05	0.000367006	1.54363	ENSG00000204740.11	protein_coding
LITAF	583.593	0.625658	0.130608	4.79035	1.66493e-06	1.74149e-05	1.54291	ENSG00000189067.14	protein_coding
DCAF10	356.662	0.625122	0.162281	3.85209	0.000117112	0.000807542	1.54234	ENSG00000122741.16	protein_coding
HOMER2	399.946	0.625098	0.161496	3.87068	0.000108534	0.00075466	1.54232	ENSG00000103942.13	protein_coding
GRIP1	235.47	0.624777	0.193583	3.22745	0.00124901	0.0063695	1.54197	ENSG00000155974.13	protein_coding
WEE1	967.448	0.623517	0.1111	5.61223	1.99733e-08	2.90978e-07	1.54063	ENSG00000166483.12	protein_coding
MYBL1	486.572	0.622994	0.143831	4.33144	1.48137e-05	0.0001276	1.54007	ENSG00000185697.16	protein_coding
SAMD8	317.018	0.622838	0.168481	3.69677	0.000218357	0.00140891	1.5399	ENSG00000156671.15	protein_coding
CAMKK2	567.858	0.6224	0.139069	4.47546	7.62466e-06	6.98359e-05	1.53943	ENSG00000110931.19	protein_coding
URB2	529.707	0.62131	0.149689	4.15067	3.31506e-05	0.000264316	1.53827	ENSG00000135763.10	protein_coding
METAP2	1038.7	0.620444	0.10996	5.64246	1.6764e-08	2.46732e-07	1.53735	ENSG00000111142.14	protein_coding
DTNA	834.16	0.620331	0.112526	5.51276	3.53245e-08	4.93635e-07	1.53723	ENSG00000134769.22	protein_coding
REL	432.044	0.620212	0.149651	4.14438	3.40731e-05	0.000270576	1.5371	ENSG00000162924.15	protein_coding
NOP58	1194.55	0.61988	0.108121	5.73318	9.85638e-09	1.51134e-07	1.53675	ENSG00000055044.11	protein_coding
MYO5A	1403.57	0.619589	0.10641	5.82269	5.79092e-09	9.17409e-08	1.53644	ENSG00000197535.15	protein_coding
UBE2Q1	939.792	0.618935	0.11441	5.40978	6.31026e-08	8.40817e-07	1.53574	ENSG00000160714.10	protein_coding
DTNB	393.703	0.618914	0.154008	4.01872	5.85161e-05	0.000437359	1.53572	ENSG00000138101.19	protein_coding
SPRYD4	266.611	0.618767	0.183437	3.37318	0.000743041	0.00407252	1.53556	ENSG00000176422.14	protein_coding
PDHX	362.648	0.618589	0.16257	3.80507	0.000141764	0.000957425	1.53537	ENSG00000110435.12	protein_coding
MED13L	4080.87	0.618334	0.0739	8.36717	5.90173e-17	2.42263e-15	1.5351	ENSG00000123066.9	protein_coding
DDX10	343.201	0.615737	0.165191	3.72743	0.000193445	0.00126107	1.53234	ENSG00000178105.11	protein_coding
ACAA2	281.557	0.615407	0.181713	3.3867	0.000707375	0.003896	1.53199	ENSG00000167315.18	protein_coding
PSMG1	278.193	0.614993	0.193357	3.18061	0.00146965	0.00734267	1.53155	ENSG00000183527.12	protein_coding
GCH1	236.436	0.614658	0.194799	3.15535	0.00160304	0.00790616	1.5312	ENSG00000131979.20	protein_coding
SRPK1	1333.36	0.614353	0.0977089	6.28759	3.22438e-10	6.13839e-09	1.53087	ENSG00000096063.16	protein_coding
SH3D19	341.02	0.613891	0.172384	3.56119	0.000369184	0.00221971	1.53038	ENSG00000109686.19	protein_coding
N4BP3	184.53	0.613497	0.217289	2.82341	0.0047515	0.0198353	1.52996	ENSG00000145911.6	protein_coding
RALA	190.444	0.6129	0.21695	2.82507	0.00472705	0.0197646	1.52933	ENSG00000006451.8	protein_coding
DDX28	182.31	0.612168	0.217014	2.82087	0.00478942	0.0199618	1.52855	ENSG00000182810.7	protein_coding
ATE1	321.164	0.612127	0.170575	3.58861	0.000332439	0.00202561	1.52851	ENSG00000107669.18	protein_coding
POP1	653.537	0.611574	0.125614	4.86867	1.12354e-06	1.21055e-05	1.52793	ENSG00000104356.11	protein_coding
PABPC4	1161.15	0.611134	0.10182	6.00213	1.94751e-09	3.30448e-08	1.52746	ENSG00000090621.15	protein_coding
CADM1	224.946	0.610446	0.198661	3.0728	0.00212061	0.00999318	1.52673	ENSG00000182985.18	protein_coding
EXOC5	742.425	0.610377	0.126977	4.80697	1.53236e-06	1.61353e-05	1.52666	ENSG00000070367.16	protein_coding
HOOK1	722.154	0.610162	0.119378	5.11116	3.20178e-07	3.838e-06	1.52643	ENSG00000134709.12	protein_coding
ZNF823	342.345	0.609222	0.168557	3.61435	0.000301106	0.00185985	1.52544	ENSG00000197933.13	protein_coding
PPP1R8	350.6	0.609117	0.165609	3.67804	0.000235035	0.00149752	1.52533	ENSG00000117751.18	protein_coding
TPM1	2110.95	0.608904	0.0828748	7.34728	2.02281e-13	5.7245e-12	1.5251	ENSG00000140416.23	protein_coding
IFT22	207.929	0.608838	0.209171	2.91072	0.00360597	0.0157629	1.52503	ENSG00000128581.17	protein_coding
GCLC	704.372	0.608461	0.119789	5.07943	3.78569e-07	4.48001e-06	1.52463	ENSG00000001084.13	protein_coding
PRICKLE2	783.145	0.608296	0.115149	5.28269	1.27299e-07	1.62216e-06	1.52446	ENSG00000163637.13	protein_coding
ZNF26	468.82	0.607634	0.144687	4.19966	2.67318e-05	0.000217877	1.52376	ENSG00000198393.8	protein_coding
ANKRD46	228.9	0.607411	0.199913	3.03838	0.00237853	0.0110046	1.52352	ENSG00000186106.11	protein_coding
PITPNB	396.283	0.607322	0.152352	3.98632	6.71072e-05	0.000494304	1.52343	ENSG00000180957.18	protein_coding
TMEM159	267.21	0.606747	0.18488	3.28184	0.00103133	0.00540813	1.52282	ENSG00000011638.11	protein_coding
MAPK9	868.135	0.606665	0.11035	5.49765	3.84886e-08	5.34063e-07	1.52274	ENSG00000050748.18	protein_coding
PCNP	526.671	0.606611	0.151338	4.00833	6.11493e-05	0.000454454	1.52268	ENSG00000081154.12	protein_coding
CNST	340.567	0.606564	0.167714	3.61665	0.000298444	0.00184702	1.52263	ENSG00000162852.14	protein_coding
ZYG11A	587.181	0.606325	0.134222	4.51731	6.26289e-06	5.84846e-05	1.52238	ENSG00000203995.10	protein_coding
DGKH	1277.77	0.606004	0.0984512	6.15537	7.49002e-10	1.35863e-08	1.52204	ENSG00000102780.17	protein_coding
KIF3A	230.739	0.605594	0.201244	3.00925	0.00261891	0.0119658	1.52161	ENSG00000131437.16	protein_coding
MRPS26	147.299	0.60437	0.241305	2.50459	0.0122594	0.0437105	1.52032	ENSG00000125901.6	protein_coding
SLC16A6	292.668	0.604328	0.178224	3.39083	0.000696811	0.00384453	1.52027	ENSG00000108932.12	protein_coding
DDAH1	214.563	0.603643	0.205856	2.93235	0.00336405	0.014837	1.51955	ENSG00000153904.21	protein_coding
AMER1	233.793	0.603148	0.197953	3.04693	0.00231195	0.0107439	1.51903	ENSG00000184675.11	protein_coding
PAQR4	302.667	0.602863	0.173142	3.48189	0.00049789	0.00287903	1.51873	ENSG00000162073.14	protein_coding
RNASEH2B	251.205	0.602596	0.188806	3.19161	0.00141481	0.00710243	1.51845	ENSG00000136104.21	protein_coding
EFCAB14	728.258	0.602396	0.118617	5.07848	3.8047e-07	4.49913e-06	1.51824	ENSG00000159658.15	protein_coding
GTF2H1	324.894	0.601492	0.171556	3.50609	0.000454738	0.00265778	1.51729	ENSG00000110768.12	protein_coding
INTS13	324.099	0.601307	0.169676	3.54385	0.00039433	0.00235448	1.51709	ENSG00000064102.15	protein_coding
MRPS15	324.099	0.601307	0.169676	3.54385	0.00039433	0.00235448	1.51709	ENSG00000116898.12	protein_coding
KIF13A	1028.51	0.600823	0.105504	5.6948	1.23519e-08	1.85962e-07	1.51658	ENSG00000137177.20	protein_coding
POLDIP2	682.79	0.600654	0.12421	4.8358	1.32612e-06	1.40955e-05	1.5164	ENSG00000004142.12	protein_coding
GNB5	318.582	0.600401	0.16924	3.54762	0.000388723	0.00232452	1.51614	ENSG00000069966.19	protein_coding
AK3	471.247	0.600225	0.146722	4.09091	4.29693e-05	0.00033121	1.51595	ENSG00000147853.17	protein_coding
PTGES2	507.984	0.599363	0.138548	4.32604	1.51816e-05	0.000130556	1.51505	ENSG00000148334.16	protein_coding
GABBR1	340.225	0.599303	0.169547	3.53472	0.000408204	0.00242812	1.51498	ENSG00000204681.11	protein_coding
SPRED2	311.573	0.599266	0.175186	3.42073	0.000624527	0.00350585	1.51495	ENSG00000198369.10	protein_coding
ING3	164.137	0.599133	0.22778	2.63032	0.00853043	0.0323778	1.51481	ENSG00000071243.16	protein_coding
POLR1F	148.954	0.598996	0.239514	2.50088	0.0123885	0.044114	1.51466	ENSG00000105849.6	protein_coding
IDH3B	430.116	0.598566	0.15181	3.94286	8.05173e-05	0.000580336	1.51421	ENSG00000101365.21	protein_coding
SMIM12	201.016	0.598228	0.223253	2.67959	0.00737118	0.0287432	1.51386	ENSG00000163866.9	protein_coding
HSPA13	384.013	0.597032	0.160053	3.73022	0.00019131	0.00124922	1.5126	ENSG00000155304.6	protein_coding
KLHL15	149.836	0.596925	0.240065	2.48651	0.0129001	0.0455726	1.51249	ENSG00000174010.9	protein_coding
CHUK	501.494	0.596918	0.137632	4.33707	1.44397e-05	0.000124583	1.51248	ENSG00000213341.11	protein_coding
BMI1	382.371	0.59686	0.155752	3.83212	0.000127044	0.000867674	1.51242	ENSG00000168283.14	protein_coding
TTC3	4197.56	0.594959	0.0767861	7.74826	9.31607e-15	3.09808e-13	1.51043	ENSG00000182670.13	protein_coding
PBX1	1027.82	0.594915	0.124235	4.78862	1.67929e-06	1.75419e-05	1.51038	ENSG00000185630.19	protein_coding
PDCL3	303.999	0.593984	0.172419	3.445	0.00057107	0.00323572	1.50941	ENSG00000115539.14	protein_coding
KLHL5	397.634	0.593616	0.152711	3.8872	0.000101409	0.000711395	1.50902	ENSG00000109790.17	protein_coding
EIF2AK4	536.353	0.593522	0.139423	4.25698	2.07211e-05	0.000173093	1.50893	ENSG00000128829.12	protein_coding
SLC7A1	1768.33	0.593413	0.0927074	6.40092	1.5444e-10	3.04821e-09	1.50881	ENSG00000139514.13	protein_coding
RSRC2	918.005	0.593275	0.111045	5.34264	9.16026e-08	1.18647e-06	1.50867	ENSG00000111011.18	protein_coding
PAPOLA	2084.61	0.593202	0.0832374	7.12663	1.02859e-12	2.6493e-11	1.50859	ENSG00000090060.18	protein_coding
ZDHHC18	232.027	0.593181	0.195265	3.03782	0.00238296	0.0110219	1.50857	ENSG00000204160.12	protein_coding
ZNF100	540.475	0.592651	0.141241	4.19602	2.71647e-05	0.000220834	1.50802	ENSG00000197020.11	protein_coding
RBFA	155.757	0.59254	0.237915	2.49055	0.0127546	0.04519	1.5079	ENSG00000101546.13	protein_coding
SMYD3	309.182	0.591911	0.183491	3.22583	0.00125607	0.00640342	1.50724	ENSG00000185420.19	protein_coding
CS	2437.61	0.591544	0.0854823	6.92008	4.51383e-12	1.06355e-10	1.50686	ENSG00000062485.19	protein_coding
ISCU	260.391	0.591446	0.186631	3.16907	0.00152928	0.00758206	1.50676	ENSG00000136003.16	protein_coding
TXNRD3	234.523	0.590796	0.202964	2.91084	0.00360462	0.0157629	1.50608	ENSG00000197763.20	protein_coding
ZNF746	276.289	0.590765	0.181955	3.24676	0.00116726	0.00600702	1.50605	ENSG00000181220.17	protein_coding
PHLPP2	998.247	0.590206	0.109001	5.41466	6.14052e-08	8.20975e-07	1.50546	ENSG00000040199.18	protein_coding
FAM20B	1235.25	0.590166	0.0992596	5.94568	2.75316e-09	4.57257e-08	1.50542	ENSG00000116199.12	protein_coding
NBPF9	721.586	0.589364	0.12444	4.73612	2.17848e-06	2.23564e-05	1.50458	ENSG00000269713.7	protein_coding
FUT9	237.897	0.589319	0.205476	2.86806	0.00412991	0.0176806	1.50454	ENSG00000172461.11	protein_coding
LSM8	376.383	0.588946	0.158361	3.71901	0.000200009	0.00129849	1.50415	ENSG00000128534.8	protein_coding
CLOCK	688.675	0.588739	0.120903	4.86953	1.11864e-06	1.20692e-05	1.50393	ENSG00000134852.15	protein_coding
NMT2	196.146	0.588641	0.210188	2.80055	0.00510163	0.0210405	1.50383	ENSG00000152465.18	protein_coding
ZNF273	179.003	0.588489	0.223448	2.63367	0.00844683	0.0320992	1.50367	ENSG00000198039.11	protein_coding
KCMF1	512.141	0.588316	0.141501	4.15768	3.21499e-05	0.000256857	1.50349	ENSG00000176407.18	protein_coding
CSRNP1	177.175	0.588237	0.22257	2.64294	0.00821907	0.0314078	1.50341	ENSG00000144655.15	protein_coding
SEPHS1	705.798	0.587346	0.122289	4.80294	1.56354e-06	1.64307e-05	1.50248	ENSG00000086475.15	protein_coding
GFOD1	174.761	0.58697	0.229556	2.55698	0.0105586	0.0387419	1.50209	ENSG00000145990.11	protein_coding
SEPTIN11	557.183	0.586799	0.136171	4.30928	1.6379e-05	0.000140012	1.50191	ENSG00000138758.12	protein_coding
STX18	171.964	0.586453	0.222885	2.63119	0.00850874	0.0323111	1.50155	ENSG00000168818.10	protein_coding
SMARCD1	1038.63	0.586433	0.116425	5.03702	4.72826e-07	5.48415e-06	1.50153	ENSG00000066117.15	protein_coding
WARS2	160.01	0.585955	0.232649	2.51863	0.0117813	0.0423317	1.50103	ENSG00000116874.12	protein_coding
ZNF331	268.852	0.585803	0.189412	3.09275	0.00198313	0.00944983	1.50087	ENSG00000130844.19	protein_coding
ENTR1	557.953	0.585777	0.132275	4.42846	9.49067e-06	8.48562e-05	1.50085	ENSG00000165689.17	protein_coding
ZNF736	828.995	0.585519	0.118748	4.93076	8.19087e-07	9.07966e-06	1.50058	ENSG00000234444.10	protein_coding
ZCCHC17	192.649	0.58498	0.212642	2.75101	0.00594123	0.0239334	1.50002	ENSG00000121766.16	protein_coding
PLCH1	457.898	0.584931	0.145306	4.02551	5.68513e-05	0.000427144	1.49997	ENSG00000114805.18	protein_coding
TMEM192	302.843	0.584895	0.177375	3.29751	0.000975457	0.00515458	1.49993	ENSG00000170088.14	protein_coding
MFHAS1	288.735	0.584741	0.181648	3.21909	0.00128596	0.00653258	1.49977	ENSG00000147324.11	protein_coding
CACUL1	797.801	0.583581	0.127559	4.57498	4.76265e-06	4.54166e-05	1.49856	ENSG00000151893.15	protein_coding
MTRR	306.715	0.583567	0.178478	3.26968	0.00107669	0.00561834	1.49855	ENSG00000124275.15	protein_coding
YKT6	873.074	0.583073	0.11397	5.116	3.12082e-07	3.74379e-06	1.49804	ENSG00000106636.9	protein_coding
USP28	303.99	0.582555	0.174544	3.33759	0.000845089	0.00456359	1.4975	ENSG00000048028.11	protein_coding
CREBL2	201.469	0.582526	0.213954	2.72267	0.00647572	0.0257835	1.49747	ENSG00000111269.3	protein_coding
UHRF1BP1	1384.05	0.582015	0.104098	5.59103	2.25727e-08	3.24944e-07	1.49694	ENSG00000065060.17	protein_coding
ZNF689	166.805	0.581125	0.22766	2.5526	0.0106922	0.0391227	1.49601	ENSG00000156853.13	protein_coding
PYGL	329.842	0.581026	0.164898	3.52354	0.000425825	0.00251759	1.49591	ENSG00000100504.17	protein_coding
JUND	189.059	0.581012	0.21706	2.67673	0.00743436	0.0289639	1.4959	ENSG00000130522.6	protein_coding
HOOK3	325.77	0.580512	0.171875	3.37752	0.000731428	0.00401725	1.49538	ENSG00000168172.9	protein_coding
ARPC2	1590.35	0.57943	0.0974565	5.94552	2.75578e-09	4.57257e-08	1.49426	ENSG00000163466.16	protein_coding
ACACB	331.135	0.578443	0.165932	3.48602	0.000490269	0.00284226	1.49324	ENSG00000076555.15	protein_coding
NAP1L1	2720.57	0.578079	0.0766313	7.54364	4.57048e-14	1.40164e-12	1.49286	ENSG00000187109.15	protein_coding
NAA50	1335.29	0.577621	0.0994881	5.80593	6.40091e-09	1.00696e-07	1.49239	ENSG00000121579.13	protein_coding
H2AZ2	1609.84	0.577398	0.0894689	6.45362	1.09208e-10	2.19292e-09	1.49216	ENSG00000105968.19	protein_coding
PDZD8	444.831	0.576784	0.144767	3.98423	6.76994e-05	0.000497052	1.49152	ENSG00000165650.12	protein_coding
CAPZA2	515.518	0.576315	0.157325	3.66322	0.000249069	0.00157484	1.49104	ENSG00000198898.14	protein_coding
ABCB10	253.96	0.576254	0.190207	3.02962	0.00244863	0.0112826	1.49097	ENSG00000135776.5	protein_coding
ZNF850	747.94	0.575951	0.117903	4.88493	1.03463e-06	1.12708e-05	1.49066	ENSG00000267041.6	protein_coding
NFYB	326.168	0.575939	0.16968	3.39426	0.000688144	0.00380737	1.49065	ENSG00000120837.8	protein_coding
CEP170	379.887	0.575927	0.156469	3.68077	0.000232528	0.00148287	1.49063	ENSG00000143702.16	protein_coding
EMC8	405.308	0.574672	0.15429	3.72462	0.000195613	0.00127363	1.48934	ENSG00000131148.9	protein_coding
KNOP1	468.351	0.574257	0.146902	3.90911	9.26349e-05	0.000657749	1.48891	ENSG00000103550.14	protein_coding
CHCHD3	738.688	0.573676	0.120455	4.76258	1.91136e-06	1.98607e-05	1.48831	ENSG00000106554.13	protein_coding
USP53	437.685	0.573485	0.15212	3.76995	0.00016328	0.00108553	1.48811	ENSG00000145390.11	protein_coding
BDH1	374.727	0.57334	0.157699	3.63565	0.000277279	0.00173168	1.48796	ENSG00000161267.12	protein_coding
SEC22C	279.52	0.572789	0.178547	3.20806	0.00133633	0.00675798	1.4874	ENSG00000093183.14	protein_coding
DCLRE1B	1169.64	0.57245	0.100425	5.70026	1.19626e-08	1.8114e-07	1.48705	ENSG00000118655.7	protein_coding
CREB1	502.111	0.572162	0.146424	3.90757	9.3231e-05	0.000661386	1.48675	ENSG00000118260.15	protein_coding
PSPC1	1445.06	0.571174	0.0929319	6.14615	7.93838e-10	1.43172e-08	1.48573	ENSG00000121390.19	protein_coding
SLC19A2	688.966	0.570341	0.123102	4.63307	3.60285e-06	3.54284e-05	1.48487	ENSG00000117479.15	protein_coding
KIAA2026	512.351	0.570255	0.137715	4.14084	3.46038e-05	0.000274238	1.48479	ENSG00000183354.12	protein_coding
RAD51AP1	174.562	0.569878	0.223086	2.55451	0.0106336	0.0389899	1.4844	ENSG00000111247.15	protein_coding
TWSG1	332.036	0.569797	0.169107	3.36945	0.00075318	0.00411949	1.48431	ENSG00000128791.12	protein_coding
GPR157	201.96	0.569726	0.22637	2.51679	0.011843	0.0424566	1.48424	ENSG00000180758.12	protein_coding
PABPC1	14898.6	0.56938	0.0647807	8.78935	1.50424e-18	6.93316e-17	1.48389	ENSG00000070756.17	protein_coding
GPR137C	182.315	0.569192	0.218044	2.61044	0.00904262	0.0340181	1.48369	ENSG00000180998.12	protein_coding
THAP4	190.907	0.569135	0.219063	2.59804	0.00937575	0.0350878	1.48363	ENSG00000176946.12	protein_coding
TAB2	758.804	0.569053	0.123785	4.5971	4.28407e-06	4.12269e-05	1.48355	ENSG00000055208.19	protein_coding
PROSER1	457.517	0.568535	0.144597	3.93185	8.42931e-05	0.000603686	1.48302	ENSG00000120685.20	protein_coding
CBX1	1006.11	0.568275	0.10479	5.42299	5.86109e-08	7.86283e-07	1.48275	ENSG00000108468.15	protein_coding
YRDC	230.497	0.567593	0.198069	2.86564	0.00416165	0.0177971	1.48205	ENSG00000196449.4	protein_coding
HECA	193.004	0.567391	0.214444	2.64587	0.008148	0.0311589	1.48184	ENSG00000112406.5	protein_coding
CDK5RAP1	381.39	0.566541	0.155115	3.6524	0.000259801	0.00163483	1.48097	ENSG00000101391.21	protein_coding
ZNF783	265.349	0.566043	0.182633	3.09934	0.00193952	0.00927287	1.48046	ENSG00000204946.10	protein_coding
ARMCX2	256.291	0.565801	0.192913	2.93293	0.0033578	0.0148178	1.48021	ENSG00000184867.14	protein_coding
PRLR	1642.9	0.565504	0.0894621	6.32116	2.59609e-10	4.9905e-09	1.4799	ENSG00000113494.17	protein_coding
MAPKAPK5	725.146	0.56546	0.122663	4.60986	4.02933e-06	3.90137e-05	1.47986	ENSG00000089022.14	protein_coding
WDTC1	355.627	0.565383	0.179794	3.14461	0.00166311	0.00812929	1.47978	ENSG00000142784.16	protein_coding
ARHGEF26	512.847	0.56532	0.149583	3.77932	0.00015726	0.00105082	1.47972	ENSG00000114790.13	protein_coding
SPIRE1	688.272	0.565024	0.121397	4.65435	3.25008e-06	3.23224e-05	1.47941	ENSG00000134278.15	protein_coding
HMGN1	2838.76	0.564174	0.0786785	7.17062	7.46606e-13	1.95819e-11	1.47854	ENSG00000205581.11	protein_coding
UBE3D	174.706	0.563521	0.220659	2.55381	0.0106553	0.039042	1.47787	ENSG00000118420.17	protein_coding
ZNF805	263.505	0.561546	0.18262	3.07495	0.00210541	0.00993047	1.47585	ENSG00000204524.7	protein_coding
RNF139	1235.02	0.561396	0.098205	5.71658	1.08691e-08	1.65536e-07	1.4757	ENSG00000170881.5	protein_coding
TTC39A	1111.39	0.561308	0.103074	5.44566	5.16136e-08	7.01971e-07	1.47561	ENSG00000085831.16	protein_coding
MAGI3	632.251	0.561254	0.134598	4.16987	3.04774e-05	0.000244486	1.47555	ENSG00000081026.19	protein_coding
TCF7L2	177.83	0.561237	0.219787	2.55355	0.010663	0.0390613	1.47553	ENSG00000148737.17	protein_coding
ETF1	1750.15	0.561213	0.0967413	5.80117	6.58538e-09	1.03186e-07	1.47551	ENSG00000120705.13	protein_coding
KCTD20	1114.2	0.560776	0.104217	5.38086	7.41308e-08	9.77027e-07	1.47506	ENSG00000112078.14	protein_coding
FERMT2	512.968	0.560655	0.139605	4.01601	5.9192e-05	0.000441782	1.47494	ENSG00000073712.15	protein_coding
PNRC2	291.17	0.560579	0.184947	3.03103	0.0024372	0.0112351	1.47486	ENSG00000189266.13	protein_coding
NBN	1422.68	0.560189	0.0951237	5.88905	3.88411e-09	6.32492e-08	1.47446	ENSG00000104320.14	protein_coding
HILPDA	298.398	0.559944	0.175495	3.19066	0.00141948	0.00712137	1.47421	ENSG00000135245.10	protein_coding
RANBP9	669.772	0.559725	0.123564	4.52983	5.90301e-06	5.54524e-05	1.47399	ENSG00000010017.13	protein_coding
NAA16	626.39	0.558915	0.132787	4.20912	2.56363e-05	0.000209707	1.47316	ENSG00000172766.19	protein_coding
NOM1	495.56	0.558624	0.149451	3.73784	0.000185609	0.00121653	1.47286	ENSG00000146909.8	protein_coding
POLR1E	304.018	0.558428	0.177268	3.15019	0.00163165	0.00801984	1.47266	ENSG00000137054.16	protein_coding
DONSON	253.004	0.558	0.189242	2.9486	0.00319215	0.0141661	1.47223	ENSG00000159147.18	protein_coding
RBM19	517.971	0.55729	0.136864	4.07185	4.66411e-05	0.000356376	1.4715	ENSG00000122965.11	protein_coding
NOP16	189.247	0.556889	0.220627	2.52411	0.011599	0.0418195	1.47109	ENSG00000048162.21	protein_coding
NR2F6	198.996	0.556773	0.208427	2.67131	0.00755562	0.0293348	1.47098	ENSG00000160113.6	protein_coding
NPNT	853.868	0.555602	0.112365	4.94462	7.62941e-07	8.51113e-06	1.46978	ENSG00000168743.13	protein_coding
CCNA2	543.855	0.555521	0.133804	4.15175	3.29938e-05	0.000263199	1.4697	ENSG00000145386.11	protein_coding
EIF2S2	811.463	0.554991	0.115165	4.8191	1.44205e-06	1.52353e-05	1.46916	ENSG00000125977.7	protein_coding
SKP2	363.074	0.554985	0.159601	3.47733	0.000506425	0.00292409	1.46915	ENSG00000145604.17	protein_coding
SPOPL	799.245	0.554593	0.122798	4.5163	6.29291e-06	5.86953e-05	1.46875	ENSG00000144228.9	protein_coding
CEP20	214.934	0.554413	0.206142	2.68947	0.00715666	0.0280833	1.46857	ENSG00000133393.13	protein_coding
CNOT6	1088.97	0.554395	0.106473	5.20692	1.91998e-07	2.3737e-06	1.46855	ENSG00000113300.13	protein_coding
MAPKAP1	709.848	0.554388	0.123404	4.49246	7.04062e-06	6.49393e-05	1.46855	ENSG00000119487.17	protein_coding
ANKRD40	693.135	0.553881	0.124004	4.46664	7.94578e-06	7.23985e-05	1.46803	ENSG00000154945.7	protein_coding
HDHD5	405.637	0.553182	0.152869	3.61866	0.00029613	0.00183342	1.46732	ENSG00000069998.12	protein_coding
BAG1	530.959	0.55267	0.134218	4.11769	3.82688e-05	0.000298186	1.4668	ENSG00000107262.26	protein_coding
RNF114	1244.92	0.552528	0.0996863	5.54267	2.97899e-08	4.20392e-07	1.46665	ENSG00000124226.11	protein_coding
MPZL1	512.248	0.55211	0.140447	3.9311	8.45586e-05	0.000605312	1.46623	ENSG00000197965.12	protein_coding
GDE1	810.64	0.551979	0.11371	4.85426	1.20834e-06	1.29133e-05	1.4661	ENSG00000006007.12	protein_coding
PLOD2	1265.06	0.551754	0.0972439	5.67392	1.39567e-08	2.08136e-07	1.46587	ENSG00000152952.12	protein_coding
WDFY1	257.031	0.550836	0.184508	2.98543	0.00283175	0.0127717	1.46493	ENSG00000085449.15	protein_coding
ZNF786	199.985	0.549658	0.208872	2.63156	0.00849936	0.0322832	1.46374	ENSG00000197362.15	protein_coding
CORO1C	1102.15	0.549314	0.108061	5.08336	3.70821e-07	4.40155e-06	1.46339	ENSG00000110880.11	protein_coding
MYB	1077.94	0.548407	0.10504	5.22094	1.78019e-07	2.21128e-06	1.46247	ENSG00000118513.19	protein_coding
GARS1	1527.1	0.548336	0.0980269	5.59374	2.22234e-08	3.20501e-07	1.4624	ENSG00000106105.15	protein_coding
ANAPC15	197.569	0.547143	0.21348	2.56298	0.0103779	0.0382055	1.46119	ENSG00000110200.8	protein_coding
TMEM263	295.046	0.546477	0.176088	3.10343	0.0019129	0.00916225	1.46051	ENSG00000151135.10	protein_coding
MRPS5	366.136	0.545303	0.15942	3.42055	0.000624954	0.00350699	1.45933	ENSG00000144029.12	protein_coding
ELOVL7	334.646	0.545082	0.168408	3.23668	0.00120931	0.00619913	1.4591	ENSG00000164181.14	protein_coding
DESI1	190.932	0.545069	0.215009	2.53509	0.0112417	0.0407269	1.45909	ENSG00000100418.8	protein_coding
CHST15	730.839	0.544604	0.131927	4.12806	3.65831e-05	0.000286326	1.45862	ENSG00000182022.18	protein_coding
RNF4	880.634	0.544585	0.112395	4.84529	1.26427e-06	1.34686e-05	1.4586	ENSG00000063978.16	protein_coding
ACER3	239.858	0.5445	0.197166	2.76163	0.00575131	0.0232456	1.45851	ENSG00000078124.13	protein_coding
CTDSP2	1513.97	0.543875	0.105733	5.14385	2.69165e-07	3.25621e-06	1.45788	ENSG00000175215.11	protein_coding
MSL2	843.375	0.543105	0.125253	4.33607	1.45049e-05	0.000125077	1.45711	ENSG00000174579.4	protein_coding
ZNF140	278.485	0.543044	0.178429	3.04347	0.00233868	0.010858	1.45704	ENSG00000196387.10	protein_coding
SLC25A36	865.095	0.542006	0.110362	4.91117	9.05336e-07	9.95175e-06	1.456	ENSG00000114120.14	protein_coding
FOXA1	1931.73	0.541841	0.0857439	6.3193	2.62752e-10	5.04478e-09	1.45583	ENSG00000129514.8	protein_coding
ERC1	961.039	0.541829	0.110104	4.92105	8.60812e-07	9.50209e-06	1.45582	ENSG00000082805.20	protein_coding
PTDSS1	986.204	0.541509	0.113975	4.7511	2.02314e-06	2.08983e-05	1.45549	ENSG00000156471.13	protein_coding
PODXL2	326.439	0.541454	0.168139	3.22027	0.0012807	0.00651084	1.45544	ENSG00000114631.11	protein_coding
PTBP3	2063.28	0.54102	0.0835506	6.47535	9.4591e-11	1.92392e-09	1.455	ENSG00000119314.16	protein_coding
PIAS2	271.215	0.540307	0.184207	2.93316	0.00335534	0.0148166	1.45428	ENSG00000078043.16	protein_coding
LCOR	1332.71	0.54019	0.095404	5.66213	1.49507e-08	2.22329e-07	1.45416	ENSG00000196233.14	protein_coding
ABI2	832.801	0.539619	0.113932	4.73634	2.17615e-06	2.2347e-05	1.45359	ENSG00000138443.17	protein_coding
CDYL	650.67	0.538974	0.126042	4.27614	1.90164e-05	0.000160383	1.45294	ENSG00000153046.18	protein_coding
FAT1	796.782	0.538795	0.120781	4.46092	8.16098e-06	7.41023e-05	1.45276	ENSG00000083857.14	protein_coding
SLC25A16	317.795	0.538552	0.169388	3.17939	0.00147584	0.0073666	1.45251	ENSG00000122912.15	protein_coding
PARPBP	230.917	0.538185	0.196371	2.74066	0.00613167	0.0246063	1.45214	ENSG00000185480.12	protein_coding
ZNF639	325.446	0.538062	0.165822	3.24481	0.00117529	0.00604242	1.45202	ENSG00000121864.10	protein_coding
SENP1	653.623	0.537481	0.1304	4.12178	3.75959e-05	0.000293524	1.45144	ENSG00000079387.14	protein_coding
KNSTRN	388.113	0.536238	0.153554	3.49218	0.000479087	0.00278255	1.45019	ENSG00000128944.13	protein_coding
METTL15	210.798	0.536201	0.210406	2.54841	0.0108215	0.0394952	1.45015	ENSG00000169519.21	protein_coding
PDCD2	347.159	0.536021	0.165005	3.24851	0.00116012	0.00597809	1.44997	ENSG00000071994.11	protein_coding
SETD3	837.287	0.535569	0.111774	4.79154	1.65506e-06	1.73232e-05	1.44951	ENSG00000183576.13	protein_coding
FNIP2	199.357	0.535351	0.208797	2.56397	0.0103481	0.0381204	1.44929	ENSG00000052795.13	protein_coding
IGSF3	3839.55	0.534851	0.0768793	6.95702	3.47551e-12	8.30067e-11	1.44879	ENSG00000143061.18	protein_coding
KCTD15	316.207	0.533331	0.172776	3.08683	0.00202303	0.00960636	1.44727	ENSG00000153885.14	protein_coding
RNF10	1258.15	0.532835	0.115051	4.6313	3.63374e-06	3.57038e-05	1.44677	ENSG00000022840.16	protein_coding
GSTCD	321.537	0.5328	0.166765	3.19492	0.00139868	0.00703266	1.44673	ENSG00000138780.15	protein_coding
SNX24	198.246	0.53275	0.210986	2.52505	0.0115681	0.0417447	1.44668	ENSG00000064652.11	protein_coding
PWP1	534.164	0.532413	0.135339	3.93392	8.35707e-05	0.000599108	1.44635	ENSG00000136045.12	protein_coding
LRRC42	294.906	0.531774	0.178095	2.98589	0.00282751	0.0127562	1.44571	ENSG00000116212.15	protein_coding
CASP2	909.181	0.53121	0.111222	4.77614	1.78692e-06	1.86291e-05	1.44514	ENSG00000106144.20	protein_coding
RPS6KC1	219.182	0.531128	0.199248	2.66566	0.00768373	0.029745	1.44506	ENSG00000136643.12	protein_coding
ZNF772	213.63	0.530971	0.201247	2.6384	0.00832987	0.0317235	1.4449	ENSG00000197128.12	protein_coding
IFITM3	292.603	0.529786	0.178303	2.97127	0.00296566	0.0133109	1.44372	ENSG00000142089.17	protein_coding
KPNA3	567.969	0.529284	0.140461	3.76818	0.000164442	0.00109049	1.44321	ENSG00000102753.10	protein_coding
MAN1A2	1676.51	0.529171	0.0881123	6.00564	1.90582e-09	3.25124e-08	1.4431	ENSG00000198162.12	protein_coding
JPT2	2325.41	0.528645	0.0910816	5.80408	6.47204e-09	1.01612e-07	1.44257	ENSG00000206053.13	protein_coding
CDC73	700.57	0.528599	0.121246	4.35972	1.3023e-05	0.000113478	1.44253	ENSG00000134371.14	protein_coding
CBR1	298.359	0.528175	0.173336	3.04711	0.0023105	0.0107403	1.4421	ENSG00000159228.13	protein_coding
ZNF468	483.534	0.527999	0.140225	3.76537	0.0001663	0.00110188	1.44193	ENSG00000204604.13	protein_coding
DPH1	185.798	0.527912	0.214324	2.46315	0.0137723	0.0480804	1.44184	ENSG00000108963.19	protein_coding
TRIM33	7392.77	0.527618	0.0655469	8.04947	8.3152e-16	3.02011e-14	1.44155	ENSG00000197323.12	protein_coding
NAA30	399.138	0.527089	0.151968	3.46842	0.000523528	0.00300742	1.44102	ENSG00000139977.14	protein_coding
HMGB1	2930.3	0.52624	0.0831906	6.32571	2.52068e-10	4.86334e-09	1.44017	ENSG00000189403.15	protein_coding
LSM14A	662.237	0.526039	0.123352	4.26453	2.0032e-05	0.00016796	1.43997	ENSG00000257103.9	protein_coding
TTLL4	560.112	0.525891	0.133347	3.94379	8.02053e-05	0.000578616	1.43982	ENSG00000135912.11	protein_coding
DCUN1D4	409.294	0.52549	0.154756	3.3956	0.000684775	0.00379273	1.43942	ENSG00000109184.15	protein_coding
MCC	228.565	0.52549	0.197563	2.65987	0.00781712	0.03016	1.43942	ENSG00000171444.18	protein_coding
DYNC2H1	647.857	0.525204	0.125159	4.19631	2.71301e-05	0.000220667	1.43914	ENSG00000187240.16	protein_coding
SHMT2	1040.34	0.525154	0.104177	5.04098	4.63156e-07	5.38005e-06	1.43909	ENSG00000182199.11	protein_coding
TAPT1	332.945	0.524828	0.166691	3.14852	0.00164102	0.00805084	1.43876	ENSG00000169762.17	protein_coding
USP1	831.004	0.524352	0.115828	4.52699	5.98286e-06	5.6169e-05	1.43829	ENSG00000162607.13	protein_coding
SEH1L	463.242	0.524352	0.14327	3.65988	0.000252338	0.00159369	1.43829	ENSG00000085415.16	protein_coding
TBC1D20	310.755	0.52405	0.174626	3.00098	0.00269112	0.0122248	1.43799	ENSG00000125875.15	protein_coding
TEX261	477.591	0.523949	0.147094	3.56201	0.000368025	0.00221504	1.43789	ENSG00000144043.12	protein_coding
LIN52	208.567	0.523259	0.202967	2.57804	0.00993613	0.0367574	1.4372	ENSG00000205659.11	protein_coding
GINS1	607.314	0.523223	0.129364	4.04457	5.24194e-05	0.000396491	1.43716	ENSG00000101003.10	protein_coding
USP45	230.008	0.522514	0.205144	2.54706	0.0108636	0.0396107	1.43646	ENSG00000123552.18	protein_coding
ATF2	402.033	0.521303	0.156518	3.33063	0.000866511	0.00465991	1.43525	ENSG00000115966.17	protein_coding
GNPNAT1	570.592	0.521006	0.14911	3.49411	0.00047564	0.00276457	1.43496	ENSG00000100522.10	protein_coding
TMEM268	320.512	0.520958	0.167653	3.10735	0.00188773	0.00906375	1.43491	ENSG00000157693.15	protein_coding
PLSCR1	214.366	0.520944	0.21285	2.44747	0.0143862	0.0498927	1.43489	ENSG00000188313.13	protein_coding
SNX12	399.742	0.520461	0.151776	3.42915	0.000605472	0.00341225	1.43441	ENSG00000147164.12	protein_coding
ABHD11	607.884	0.520084	0.126893	4.09861	4.15632e-05	0.000321157	1.43404	ENSG00000106077.18	protein_coding
RPL11	3480.4	0.51961	0.0997966	5.20669	1.92242e-07	2.37486e-06	1.43357	ENSG00000142676.14	protein_coding
DR1	254.955	0.519376	0.18507	2.80638	0.00501021	0.0207231	1.43333	ENSG00000117505.13	protein_coding
RNPS1	1118.92	0.519364	0.103705	5.0081	5.49697e-07	6.29258e-06	1.43332	ENSG00000205937.12	protein_coding
MCFD2	834.394	0.518681	0.11288	4.59499	4.32767e-06	4.15958e-05	1.43264	ENSG00000180398.13	protein_coding
GALNT11	363.759	0.518605	0.160384	3.23353	0.00122272	0.0062527	1.43257	ENSG00000178234.13	protein_coding
ASB8	282.257	0.518521	0.180471	2.87315	0.00406402	0.0174459	1.43249	ENSG00000177981.11	protein_coding
TXNRD1	2551.58	0.518074	0.0842374	6.15016	7.74038e-10	1.40082e-08	1.43204	ENSG00000198431.16	protein_coding
N4BP2L2	1008.34	0.517442	0.115483	4.48068	7.44045e-06	6.83074e-05	1.43142	ENSG00000244754.9	protein_coding
TMEM167B	243.774	0.517314	0.192516	2.68712	0.00720707	0.0282389	1.43129	ENSG00000215717.7	protein_coding
TMEM170A	257.422	0.517147	0.185907	2.78175	0.00540675	0.0220509	1.43112	ENSG00000166822.13	protein_coding
WDFY2	228.15	0.517108	0.199268	2.59503	0.00945813	0.0352927	1.43108	ENSG00000139668.9	protein_coding
MFF	273.26	0.517069	0.189344	2.73084	0.00631728	0.0252036	1.43105	ENSG00000168958.20	protein_coding
PANX1	237.487	0.516993	0.202691	2.55065	0.0107522	0.0392788	1.43097	ENSG00000110218.9	protein_coding
VEGFA	309.097	0.516822	0.171099	3.02059	0.00252279	0.0115904	1.4308	ENSG00000112715.25	protein_coding
MRS2	342.889	0.516721	0.167855	3.07838	0.00208133	0.00984337	1.4307	ENSG00000124532.15	protein_coding
FAM133B	238.432	0.516703	0.191404	2.69954	0.00694354	0.0273696	1.43068	ENSG00000234545.8	protein_coding
BICRAL	431.688	0.516685	0.147754	3.49693	0.000470652	0.0027376	1.43066	ENSG00000112624.12	protein_coding
TENT5A	647.641	0.516664	0.133469	3.87104	0.000108372	0.000754202	1.43064	ENSG00000112773.16	protein_coding
PEA15	240.111	0.516519	0.190993	2.70439	0.00684303	0.0270546	1.4305	ENSG00000162734.13	protein_coding
BCKDK	246.91	0.516374	0.198228	2.60495	0.00918883	0.0344701	1.43036	ENSG00000103507.14	protein_coding
CRKL	1526.93	0.516244	0.0997747	5.1741	2.29016e-07	2.8006e-06	1.43023	ENSG00000099942.13	protein_coding
ZRANB1	870.735	0.515794	0.115659	4.4596	8.21141e-06	7.44743e-05	1.42978	ENSG00000019995.6	protein_coding
PRCP	502.866	0.515539	0.149404	3.45064	0.00055925	0.00317848	1.42953	ENSG00000137509.12	protein_coding
DICER1	3842.54	0.514558	0.0763356	6.74074	1.57582e-11	3.48382e-10	1.42856	ENSG00000100697.15	protein_coding
ZMYND11	1261.75	0.514126	0.105477	4.87431	1.09188e-06	1.1829e-05	1.42813	ENSG00000015171.20	protein_coding
STAMBP	520.045	0.513863	0.136622	3.76121	0.000169095	0.00111759	1.42787	ENSG00000124356.16	protein_coding
NEK7	525.905	0.513283	0.138529	3.70523	0.000211196	0.00136605	1.42729	ENSG00000151414.15	protein_coding
PA2G4	1550.66	0.512816	0.0916266	5.5968	2.18344e-08	3.16138e-07	1.42683	ENSG00000170515.14	protein_coding
NQO2	265.607	0.512469	0.181814	2.81864	0.00482278	0.020069	1.42649	ENSG00000124588.22	protein_coding
RIOX1	287.812	0.511734	0.178378	2.86882	0.00412012	0.017653	1.42576	ENSG00000170468.8	protein_coding
NSMF	293.684	0.511481	0.179195	2.85432	0.0043129	0.0183098	1.42551	ENSG00000165802.23	protein_coding
USP38	720.785	0.511206	0.125052	4.08795	4.35201e-05	0.000334965	1.42524	ENSG00000170185.10	protein_coding
MAP1LC3B	354.249	0.510947	0.164622	3.10375	0.00191084	0.00915517	1.42499	ENSG00000140941.14	protein_coding
WDR3	705.076	0.510346	0.123461	4.13367	3.57015e-05	0.000281804	1.42439	ENSG00000065183.16	protein_coding
UBXN7	964.255	0.510258	0.112006	4.55564	5.22266e-06	4.94147e-05	1.4243	ENSG00000163960.12	protein_coding
ADK	618.277	0.510013	0.127177	4.01027	6.06493e-05	0.000451058	1.42406	ENSG00000156110.15	protein_coding
SMIM13	234.015	0.509911	0.193291	2.63805	0.00833853	0.0317488	1.42396	ENSG00000224531.6	protein_coding
DNAJC10	978.635	0.509695	0.107388	4.74629	2.07178e-06	2.13587e-05	1.42375	ENSG00000077232.19	protein_coding
DUSP1	236.819	0.509466	0.196842	2.5882	0.00964786	0.0358593	1.42352	ENSG00000120129.6	protein_coding
PUM3	550.63	0.509162	0.137133	3.71289	0.000204905	0.00132918	1.42322	ENSG00000080608.10	protein_coding
HOMER1	232.921	0.509088	0.193743	2.62765	0.00859763	0.032578	1.42315	ENSG00000152413.15	protein_coding
PTPRA	487.309	0.508741	0.139841	3.63799	0.000274769	0.00171872	1.42281	ENSG00000132670.20	protein_coding
HNRNPA1	5086.12	0.508067	0.0798127	6.36575	1.94342e-10	3.81022e-09	1.42214	ENSG00000135486.19	protein_coding
PEX26	357.829	0.507859	0.163774	3.10097	0.00192887	0.00922756	1.42194	ENSG00000215193.14	protein_coding
HDGF	3261.45	0.50761	0.0829545	6.11914	9.40828e-10	1.68334e-08	1.42169	ENSG00000143321.19	protein_coding
TAF1D	723.186	0.507066	0.119015	4.26053	2.03942e-05	0.000170725	1.42116	ENSG00000166012.17	protein_coding
CDK6	290.876	0.506666	0.178783	2.83398	0.00459729	0.0193194	1.42076	ENSG00000105810.10	protein_coding
RPL28	626.402	0.50626	0.125636	4.02959	5.58751e-05	0.000420009	1.42036	ENSG00000108107.15	protein_coding
POU2F1	799.572	0.506029	0.114486	4.42002	9.86898e-06	8.81386e-05	1.42014	ENSG00000143190.23	protein_coding
RPL5	2301.86	0.505833	0.0845201	5.98476	2.16707e-09	3.65343e-08	1.41994	ENSG00000122406.14	protein_coding
C11orf80	595.595	0.505336	0.129335	3.9072	9.33724e-05	0.000662091	1.41945	ENSG00000173715.18	protein_coding
PDLIM5	597.152	0.504782	0.139722	3.61277	0.000302944	0.00186973	1.41891	ENSG00000163110.15	protein_coding
MBD5	588.527	0.504678	0.135138	3.73454	0.000188056	0.00123052	1.41881	ENSG00000204406.14	protein_coding
RCC1	802.736	0.504531	0.113526	4.44419	8.82217e-06	7.94197e-05	1.41866	ENSG00000180198.16	protein_coding
SYK	281.545	0.504491	0.177815	2.83716	0.00455167	0.0191686	1.41862	ENSG00000165025.15	protein_coding
ZNF557	237.871	0.504445	0.200382	2.51742	0.0118219	0.0424289	1.41858	ENSG00000130544.12	protein_coding
MRPL57	246.37	0.503887	0.195118	2.58248	0.00980937	0.0363567	1.41803	ENSG00000173141.5	protein_coding
UHRF1BP1L	582.982	0.503149	0.129542	3.88407	0.000102722	0.000719009	1.4173	ENSG00000111647.13	protein_coding
MPHOSPH8	588.57	0.502593	0.129459	3.88225	0.000103493	0.000723762	1.41676	ENSG00000196199.14	protein_coding
SOCS5	256.103	0.502426	0.189571	2.65034	0.00804119	0.0308327	1.41659	ENSG00000171150.9	protein_coding
CAPRIN1	3965.19	0.502208	0.0747582	6.71776	1.84539e-11	4.07407e-10	1.41638	ENSG00000135387.21	protein_coding
DNAJA1	1701.37	0.501179	0.087542	5.72501	1.03425e-08	1.5828e-07	1.41537	ENSG00000086061.16	protein_coding
DDIAS	266.413	0.500807	0.182937	2.73759	0.00618909	0.0247925	1.415	ENSG00000165490.13	protein_coding
MED1	531.233	0.50029	0.13938	3.5894	0.000331443	0.00202032	1.4145	ENSG00000125686.12	protein_coding
JAK1	3091.72	0.50018	0.079845	6.26439	3.74277e-10	7.07401e-09	1.41439	ENSG00000162434.13	protein_coding
TPX2	3262.68	0.500121	0.0796066	6.2824	3.33382e-10	6.33909e-09	1.41433	ENSG00000088325.16	protein_coding
FAM53C	484.745	0.500076	0.150506	3.32264	0.000891711	0.00476799	1.41429	ENSG00000120709.11	protein_coding
GALNT1	459.194	0.499778	0.143617	3.47994	0.000501529	0.00289901	1.414	ENSG00000141429.13	protein_coding
MAP4K5	629.586	0.498979	0.126443	3.94629	7.93724e-05	0.00057287	1.41321	ENSG00000012983.11	protein_coding
CENPN	795.435	0.498283	0.114425	4.35466	1.33274e-05	0.000115648	1.41253	ENSG00000166451.14	protein_coding
RND3	231.824	0.498154	0.196204	2.53896	0.0111184	0.0404009	1.41241	ENSG00000115963.14	protein_coding
CDK4	1797.79	0.498119	0.0865553	5.75492	8.66812e-09	1.33956e-07	1.41237	ENSG00000135446.17	protein_coding
YBX3	527.589	0.498082	0.135859	3.66618	0.000246202	0.0015608	1.41233	ENSG00000060138.13	protein_coding
DDHD1	1096.36	0.497799	0.101495	4.90465	9.35935e-07	1.02595e-05	1.41206	ENSG00000100523.16	protein_coding
AP2S1	515.959	0.49751	0.141335	3.52009	0.000431405	0.00254595	1.41178	ENSG00000042753.12	protein_coding
EXOSC2	1170.67	0.497119	0.102675	4.84166	1.28757e-06	1.37042e-05	1.41139	ENSG00000130713.16	protein_coding
HIVEP2	413.297	0.497101	0.158495	3.13637	0.00171052	0.00832701	1.41137	ENSG00000010818.10	protein_coding
PLCB1	933.935	0.496449	0.107693	4.60988	4.02904e-06	3.90137e-05	1.41074	ENSG00000182621.18	protein_coding
ABL2	942.166	0.495877	0.108122	4.58626	4.51249e-06	4.31879e-05	1.41018	ENSG00000143322.21	protein_coding
DDX31	584.633	0.495522	0.135397	3.65976	0.000252454	0.00159369	1.40983	ENSG00000125485.17	protein_coding
ENTPD5	256.627	0.495267	0.197405	2.50889	0.0121112	0.0432607	1.40958	ENSG00000187097.13	protein_coding
BRAF	725.765	0.49507	0.120053	4.12376	3.72744e-05	0.000291158	1.40939	ENSG00000157764.14	protein_coding
HMGN4	311.033	0.494975	0.170342	2.90578	0.00366341	0.0159697	1.4093	ENSG00000182952.5	protein_coding
CYREN	456.724	0.494412	0.143283	3.45059	0.000559355	0.00317848	1.40875	ENSG00000122783.17	protein_coding
ERAP1	401.538	0.494373	0.151838	3.25593	0.0011302	0.00585071	1.40871	ENSG00000164307.13	protein_coding
DCAF6	654.596	0.494301	0.132053	3.74319	0.000181696	0.00119303	1.40864	ENSG00000143164.15	protein_coding
RPL27A	1087.67	0.493759	0.113385	4.35471	1.33243e-05	0.000115648	1.40811	ENSG00000166441.13	protein_coding
C5orf24	373.134	0.493402	0.169433	2.91207	0.00359045	0.0157135	1.40776	ENSG00000181904.9	protein_coding
PTK7	555.182	0.493371	0.131805	3.74319	0.0001817	0.00119303	1.40773	ENSG00000112655.16	protein_coding
CHDH	366.409	0.493172	0.15938	3.09431	0.00197272	0.00941164	1.40754	ENSG00000016391.11	protein_coding
TPD52	505.066	0.492939	0.145267	3.39334	0.000690471	0.00381757	1.40731	ENSG00000076554.15	protein_coding
PRMT2	500.802	0.492525	0.137608	3.57918	0.000344678	0.0020902	1.40691	ENSG00000160310.18	protein_coding
SP3	1974.08	0.492499	0.0882153	5.58292	2.36508e-08	3.38662e-07	1.40688	ENSG00000172845.17	protein_coding
TFAM	289.155	0.491597	0.18531	2.65284	0.00798174	0.0306719	1.406	ENSG00000108064.11	protein_coding
SLC35A3	277.824	0.491197	0.19725	2.49023	0.012766	0.0452204	1.40561	ENSG00000117620.15	protein_coding
LRIG2	730.769	0.491128	0.118431	4.14694	3.36941e-05	0.000267972	1.40554	ENSG00000198799.12	protein_coding
DNTTIP2	395.164	0.490241	0.155511	3.15245	0.00161907	0.00796773	1.40468	ENSG00000067334.14	protein_coding
CHMP3	385.549	0.489924	0.161019	3.04264	0.00234512	0.0108788	1.40437	ENSG00000115561.16	protein_coding
RMND5B	1007.76	0.489804	0.104765	4.67526	2.93585e-06	2.94763e-05	1.40425	ENSG00000145916.19	protein_coding
TMEM106C	1051.46	0.489531	0.105507	4.63978	3.48776e-06	3.45336e-05	1.40399	ENSG00000134291.12	protein_coding
CYB5R4	228.765	0.489151	0.195475	2.50237	0.0123365	0.0439557	1.40362	ENSG00000065615.14	protein_coding
REEP3	327.784	0.488917	0.16627	2.94051	0.00327676	0.0145129	1.40339	ENSG00000165476.14	protein_coding
ANKRD13C	254.9	0.488672	0.187003	2.61317	0.00897054	0.0337799	1.40315	ENSG00000118454.13	protein_coding
KIF1A	339.683	0.48743	0.163198	2.98674	0.00281969	0.0127318	1.40194	ENSG00000130294.18	protein_coding
CACNB3	438.092	0.487304	0.154768	3.1486	0.00164053	0.00805084	1.40182	ENSG00000167535.8	protein_coding
NDST1	798.561	0.487019	0.121091	4.02193	5.77235e-05	0.000432049	1.40155	ENSG00000070614.15	protein_coding
POLL	222.486	0.486824	0.197354	2.46676	0.0136342	0.0477274	1.40136	ENSG00000166169.17	protein_coding
TSC22D1	1484.93	0.486211	0.0951614	5.10933	3.23307e-07	3.87256e-06	1.40076	ENSG00000102804.15	protein_coding
TSEN2	456.41	0.48619	0.149231	3.25797	0.00112213	0.00581655	1.40074	ENSG00000154743.19	protein_coding
DYNLL1	525.183	0.486152	0.136808	3.55353	0.000380091	0.00227549	1.4007	ENSG00000088986.11	protein_coding
GET1	251.457	0.485918	0.193792	2.50743	0.0121614	0.0434203	1.40048	ENSG00000182093.16	protein_coding
OBSCN	460.546	0.485476	0.144543	3.3587	0.000783107	0.00426394	1.40005	ENSG00000154358.23	protein_coding
FZD3	369.182	0.485303	0.158185	3.06795	0.00215533	0.0101224	1.39988	ENSG00000104290.11	protein_coding
CDC42SE1	2116.45	0.484425	0.0888181	5.45412	4.92154e-08	6.71092e-07	1.39903	ENSG00000197622.13	protein_coding
CEP135	381.597	0.482669	0.154609	3.12186	0.00179712	0.00867891	1.39733	ENSG00000174799.11	protein_coding
NIP7	336.867	0.482463	0.176306	2.7365	0.00620963	0.0248559	1.39713	ENSG00000132603.15	protein_coding
DCAF12	398.06	0.482255	0.156156	3.0883	0.00201304	0.00956925	1.39693	ENSG00000198876.13	protein_coding
CTDNEP1	307.524	0.481437	0.18946	2.54111	0.0110502	0.0401946	1.39613	ENSG00000175826.12	protein_coding
SPDL1	359.965	0.481232	0.160958	2.9898	0.00279164	0.0126196	1.39594	ENSG00000040275.17	protein_coding
CRK	1064.46	0.479967	0.107677	4.45746	8.29362e-06	7.50903e-05	1.39471	ENSG00000167193.8	protein_coding
AJUBA	274.343	0.479722	0.182686	2.62594	0.00864111	0.0327034	1.39447	ENSG00000129474.16	protein_coding
GATC	254.544	0.479575	0.187547	2.5571	0.010555	0.0387377	1.39433	ENSG00000257218.6	protein_coding
ZNF440	352.706	0.478695	0.16139	2.96607	0.00301634	0.0134997	1.39348	ENSG00000171295.13	protein_coding
PTPN2	304.732	0.478662	0.172251	2.77886	0.00545503	0.0222305	1.39345	ENSG00000175354.20	protein_coding
BTBD6	326.494	0.478605	0.166244	2.87892	0.00399034	0.0171904	1.3934	ENSG00000184887.13	protein_coding
SSRP1	1524.57	0.478458	0.0966685	4.94947	7.44149e-07	8.32507e-06	1.39325	ENSG00000149136.9	protein_coding
ESCO1	378.1	0.478423	0.155744	3.07185	0.00212736	0.010016	1.39322	ENSG00000141446.11	protein_coding
UBE2E1	366.131	0.478073	0.179795	2.65899	0.00783745	0.0302206	1.39288	ENSG00000170142.12	protein_coding
TSPAN17	330.916	0.47731	0.170846	2.79381	0.00520912	0.0213974	1.39215	ENSG00000048140.18	protein_coding
BCCIP	363.28	0.476599	0.161337	2.95405	0.00313635	0.0139617	1.39146	ENSG00000107949.17	protein_coding
MAF1	542.545	0.476307	0.143265	3.32465	0.000885289	0.00473848	1.39118	ENSG00000179632.10	protein_coding
SIDT1	686.833	0.475979	0.125493	3.79287	0.000148916	0.00100186	1.39086	ENSG00000072858.11	protein_coding
EPC2	376.216	0.475802	0.155503	3.05976	0.00221515	0.0103642	1.39069	ENSG00000135999.12	protein_coding
TAF11	527.083	0.475335	0.135213	3.51545	0.000439008	0.00258405	1.39024	ENSG00000064995.18	protein_coding
FBXO45	451.351	0.474828	0.144213	3.29255	0.000992831	0.00523411	1.38975	ENSG00000174013.8	protein_coding
SRI	315.252	0.474814	0.168271	2.82173	0.00477657	0.0199195	1.38974	ENSG00000075142.14	protein_coding
IQCB1	414.223	0.473844	0.150397	3.15062	0.00162926	0.00801312	1.38881	ENSG00000173226.17	protein_coding
PTPN9	392.104	0.473808	0.160575	2.95069	0.00317062	0.0140824	1.38877	ENSG00000169410.10	protein_coding
POMK	981.788	0.473695	0.10878	4.3546	1.33307e-05	0.000115648	1.38866	ENSG00000185900.11	protein_coding
MRPS10	285.139	0.473604	0.179447	2.63924	0.00830916	0.03166	1.38857	ENSG00000048544.6	protein_coding
NAXE	416.835	0.473571	0.155693	3.04169	0.00235254	0.0109068	1.38854	ENSG00000163382.13	protein_coding
ZDHHC3	470.603	0.472624	0.147859	3.19645	0.00139128	0.00699768	1.38763	ENSG00000163812.15	protein_coding
OAT	546.311	0.472154	0.135347	3.48847	0.000485788	0.00281836	1.38718	ENSG00000065154.12	protein_coding
SET	5785.54	0.47189	0.0677364	6.96656	3.2478e-12	7.81605e-11	1.38693	ENSG00000119335.17	protein_coding
AGO3	500.41	0.471162	0.140372	3.35653	0.000789282	0.00429311	1.38623	ENSG00000126070.20	protein_coding
ZC3H15	505.765	0.471054	0.137444	3.42725	0.000609722	0.00343375	1.38612	ENSG00000065548.18	protein_coding
STUB1	383.209	0.470639	0.169639	2.77435	0.00553119	0.0225002	1.38572	ENSG00000103266.11	protein_coding
GTSE1	299.903	0.470154	0.173406	2.71129	0.00670218	0.026551	1.38526	ENSG00000075218.19	protein_coding
MED22	455.139	0.469518	0.144024	3.25999	0.00111416	0.00578092	1.38465	ENSG00000148297.16	protein_coding
TGFBRAP1	578.677	0.469315	0.130546	3.59502	0.000324363	0.00198635	1.38445	ENSG00000135966.13	protein_coding
MYORG	356.508	0.469254	0.16177	2.90074	0.00372286	0.016193	1.38439	ENSG00000164976.9	protein_coding
C2orf68	419.298	0.468988	0.148647	3.15505	0.0016047	0.00790958	1.38414	ENSG00000168887.11	protein_coding
MYEF2	470.956	0.468953	0.150035	3.12562	0.00177432	0.00859515	1.3841	ENSG00000104177.18	protein_coding
GLS	609.285	0.4683	0.127901	3.66143	0.000250811	0.00158522	1.38348	ENSG00000115419.13	protein_coding
PRDM15	353.815	0.466297	0.159704	2.91976	0.00350305	0.0153941	1.38156	ENSG00000141956.14	protein_coding
GLO1	1566.69	0.465775	0.0928305	5.01748	5.23546e-07	6.01944e-06	1.38106	ENSG00000124767.7	protein_coding
CEP120	395.855	0.465741	0.156703	2.97213	0.00295742	0.013289	1.38103	ENSG00000168944.17	protein_coding
HECTD2	277.114	0.465168	0.185331	2.50994	0.0120752	0.0431632	1.38048	ENSG00000165338.17	protein_coding
TEAD1	1082.19	0.465061	0.104181	4.46398	8.04494e-06	7.31751e-05	1.38038	ENSG00000187079.20	protein_coding
TARS1	1341.56	0.464982	0.0948727	4.90111	9.52961e-07	1.04389e-05	1.3803	ENSG00000113407.14	protein_coding
CBL	991.985	0.464456	0.111662	4.15949	3.18961e-05	0.000255218	1.3798	ENSG00000110395.7	protein_coding
CCNY	424.993	0.464143	0.147745	3.14151	0.00168078	0.00820505	1.3795	ENSG00000108100.18	protein_coding
DENND1B	503.597	0.463979	0.141923	3.26922	0.00107845	0.00562361	1.37934	ENSG00000213047.13	protein_coding
PTRH2	644.853	0.463776	0.126283	3.67252	0.000240173	0.00152655	1.37915	ENSG00000141378.15	protein_coding
PALB2	554.555	0.46377	0.138839	3.34034	0.000836761	0.00452638	1.37914	ENSG00000083093.10	protein_coding
KIAA0232	972.27	0.46346	0.111662	4.15054	3.31689e-05	0.000264328	1.37884	ENSG00000170871.12	protein_coding
ARHGEF2	324.43	0.463394	0.167052	2.77395	0.00553797	0.0225125	1.37878	ENSG00000116584.20	protein_coding
NME4	356.124	0.463241	0.160503	2.88619	0.0038994	0.0168447	1.37864	ENSG00000103202.13	protein_coding
SLC25A39	530.066	0.462917	0.139531	3.31766	0.000907748	0.00484552	1.37833	ENSG00000013306.16	protein_coding
SPG21	679.792	0.462269	0.128819	3.58851	0.000332576	0.00202565	1.37771	ENSG00000090487.11	protein_coding
ZNF131	550.757	0.462264	0.133024	3.47504	0.000510783	0.00294279	1.3777	ENSG00000172262.11	protein_coding
OSBPL8	986.471	0.46156	0.105708	4.36636	1.26335e-05	0.000110389	1.37703	ENSG00000091039.17	protein_coding
SINHCAF	366.416	0.461221	0.173323	2.66106	0.00778953	0.0300726	1.37671	ENSG00000139146.14	protein_coding
TMX4	380.497	0.46085	0.15615	2.95133	0.00316406	0.0140572	1.37635	ENSG00000125827.9	protein_coding
NR4A2	300.557	0.460641	0.181664	2.53567	0.0112232	0.0406854	1.37615	ENSG00000153234.15	protein_coding
YY1	1402.17	0.460393	0.0936608	4.91553	8.85424e-07	9.74647e-06	1.37592	ENSG00000100811.14	protein_coding
P2RX4	317.409	0.46017	0.170415	2.70029	0.00692786	0.0273283	1.3757	ENSG00000135124.15	protein_coding
PRUNE1	528.598	0.460103	0.141329	3.25555	0.00113173	0.00585667	1.37564	ENSG00000143363.17	protein_coding
IRAK1	864.646	0.459097	0.113749	4.03603	5.43628e-05	0.00041001	1.37468	ENSG00000184216.14	protein_coding
RSL24D1	306.512	0.458417	0.186596	2.45673	0.0140207	0.0488092	1.37403	ENSG00000137876.11	protein_coding
AR	819.953	0.457518	0.119096	3.84159	0.000122239	0.000839952	1.37318	ENSG00000169083.18	protein_coding
JADE1	394.504	0.457059	0.152812	2.99098	0.0027808	0.0125742	1.37274	ENSG00000077684.16	protein_coding
ADSS2	362.162	0.456908	0.164213	2.78241	0.00539568	0.0220114	1.3726	ENSG00000035687.10	protein_coding
IPPK	480.717	0.456599	0.147601	3.09346	0.00197839	0.0094315	1.3723	ENSG00000127080.10	protein_coding
MTFR1	357.466	0.456009	0.164138	2.77821	0.0054659	0.0222633	1.37174	ENSG00000066855.16	protein_coding
PEX5	300.684	0.455901	0.185371	2.4594	0.013917	0.0485191	1.37164	ENSG00000139197.11	protein_coding
PAWR	1016.78	0.455883	0.116829	3.90215	9.53422e-05	0.00067273	1.37162	ENSG00000177425.11	protein_coding
EPS8	586.383	0.455544	0.129274	3.52387	0.000425292	0.00251647	1.3713	ENSG00000151491.14	protein_coding
NCL	4841.92	0.455334	0.0771358	5.90301	3.56929e-09	5.84852e-08	1.3711	ENSG00000115053.17	protein_coding
ZMYM2	4998.63	0.455107	0.0750006	6.06804	1.29479e-09	2.27281e-08	1.37088	ENSG00000121741.17	protein_coding
UNG	773.554	0.454421	0.116953	3.88549	0.000102122	0.000715765	1.37023	ENSG00000076248.11	protein_coding
DEPDC1	363.893	0.454308	0.159398	2.85015	0.0043698	0.0185214	1.37013	ENSG00000024526.17	protein_coding
RNF187	378.763	0.454287	0.15679	2.89742	0.00376246	0.0163292	1.37011	ENSG00000168159.14	protein_coding
TPD52L1	1565.4	0.453265	0.0901899	5.02567	5.01684e-07	5.79768e-06	1.36914	ENSG00000111907.21	protein_coding
PURA	313.663	0.453166	0.176681	2.56488	0.0103213	0.0380481	1.36904	ENSG00000185129.8	protein_coding
MIOS	556.17	0.452682	0.139113	3.25406	0.00113768	0.00588362	1.36858	ENSG00000164654.16	protein_coding
STAT1	2235.78	0.452666	0.0814298	5.55897	2.7137e-08	3.85023e-07	1.36857	ENSG00000115415.20	protein_coding
SMC5	888.236	0.452183	0.117173	3.85909	0.00011381	0.000788221	1.36811	ENSG00000198887.9	protein_coding
STK35	426.703	0.451535	0.166806	2.70695	0.00679038	0.0268599	1.36749	ENSG00000125834.13	protein_coding
PPM1A	1102.62	0.451283	0.103744	4.34998	1.36152e-05	0.000117921	1.36726	ENSG00000100614.18	protein_coding
CUL1	1309.71	0.451159	0.0973024	4.63667	3.54071e-06	3.497e-05	1.36714	ENSG00000055130.17	protein_coding
PTPN4	523.102	0.451103	0.135385	3.33201	0.000862201	0.00464169	1.36709	ENSG00000088179.9	protein_coding
TOR3A	613.138	0.450672	0.137345	3.28132	0.00103322	0.00541624	1.36668	ENSG00000186283.14	protein_coding
MTERF3	303.229	0.450621	0.173017	2.60449	0.00920122	0.0345084	1.36663	ENSG00000156469.9	protein_coding
DAB2IP	378.911	0.449975	0.157514	2.85674	0.00428018	0.0182003	1.36602	ENSG00000136848.17	protein_coding
GTF2E2	277.357	0.449651	0.183339	2.45256	0.0141843	0.0492915	1.36571	ENSG00000197265.9	protein_coding
PPM1G	1488.93	0.449286	0.0921487	4.87566	1.08444e-06	1.17712e-05	1.36536	ENSG00000115241.11	protein_coding
AXIN1	347.157	0.448369	0.172733	2.59573	0.00943914	0.0352414	1.3645	ENSG00000103126.15	protein_coding
NEK4	318.845	0.448205	0.170378	2.63065	0.00852226	0.0323546	1.36434	ENSG00000114904.13	protein_coding
CNPY2	282.288	0.448039	0.177517	2.52392	0.0116055	0.0418255	1.36418	ENSG00000257727.6	protein_coding
TLK1	727.969	0.447773	0.129857	3.4482	0.000564326	0.00320327	1.36393	ENSG00000198586.14	protein_coding
DNAJC9	632.929	0.447722	0.128104	3.49498	0.000474102	0.00275665	1.36388	ENSG00000213551.7	protein_coding
MBOAT2	412.505	0.447688	0.152662	2.93254	0.00336199	0.0148321	1.36385	ENSG00000143797.12	protein_coding
MTDH	2886.42	0.447434	0.0785192	5.6984	1.20939e-08	1.82777e-07	1.36361	ENSG00000147649.10	protein_coding
FAM217B	430.638	0.447285	0.146915	3.04452	0.00233048	0.0108236	1.36347	ENSG00000196227.11	protein_coding
RNF6	547.7	0.446959	0.142429	3.13811	0.00170043	0.00828815	1.36316	ENSG00000127870.17	protein_coding
R3HDM2	517.884	0.446926	0.137018	3.2618	0.00110707	0.00574983	1.36313	ENSG00000179912.20	protein_coding
MEAF6	319.836	0.446918	0.171039	2.61297	0.00897602	0.0337924	1.36313	ENSG00000163875.16	protein_coding
PDAP1	487.56	0.446633	0.140751	3.17322	0.00150759	0.00749659	1.36286	ENSG00000106244.13	protein_coding
KANSL3	1009.35	0.446563	0.104251	4.28356	1.8393e-05	0.000155541	1.36279	ENSG00000114982.19	protein_coding
GPCPD1	271.529	0.446533	0.180503	2.47383	0.0133675	0.0469813	1.36276	ENSG00000125772.14	protein_coding
MAST2	740.808	0.446066	0.122867	3.63048	0.000282899	0.00176125	1.36232	ENSG00000086015.22	protein_coding
BTF3L4	339.528	0.446061	0.165233	2.69959	0.00694257	0.0273696	1.36232	ENSG00000134717.18	protein_coding
VMP1	17798.1	0.445485	0.0682614	6.52617	6.74718e-11	1.39758e-09	1.36177	ENSG00000062716.13	protein_coding
INPP4A	483.403	0.4445	0.143351	3.10078	0.00193013	0.00923077	1.36084	ENSG00000040933.16	protein_coding
ZNF875	533.739	0.444071	0.136824	3.24556	0.00117218	0.00603039	1.36044	ENSG00000181666.18	protein_coding
TTF2	2321.62	0.44399	0.0836602	5.30707	1.11401e-07	1.42998e-06	1.36036	ENSG00000116830.12	protein_coding
NFATC3	764.35	0.44359	0.121351	3.65542	0.000256759	0.00161698	1.35998	ENSG00000072736.19	protein_coding
TPM3	2567.31	0.443504	0.0786291	5.64045	1.69606e-08	2.49394e-07	1.3599	ENSG00000143549.21	protein_coding
RBM28	759.735	0.443183	0.118353	3.7446	0.000180681	0.00118769	1.3596	ENSG00000106344.8	protein_coding
DKC1	868.256	0.442796	0.111914	3.95656	7.60369e-05	0.000551066	1.35924	ENSG00000130826.18	protein_coding
LRR1	322.194	0.441799	0.167337	2.64017	0.00828652	0.0315966	1.3583	ENSG00000165501.17	protein_coding
OSBPL11	409.067	0.440834	0.15556	2.83385	0.00459904	0.0193216	1.35739	ENSG00000144909.8	protein_coding
RNF220	352.794	0.439925	0.164509	2.67417	0.00749137	0.0291571	1.35653	ENSG00000187147.18	protein_coding
BRCA2	1753.06	0.439918	0.0919156	4.78611	1.70048e-06	1.77514e-05	1.35653	ENSG00000139618.17	protein_coding
WWP1	2998.92	0.439652	0.0962904	4.5659	4.97364e-06	4.72856e-05	1.35628	ENSG00000123124.14	protein_coding
UTP4	657.966	0.439586	0.14379	3.05713	0.00223464	0.0104369	1.35622	ENSG00000141076.18	protein_coding
ZNF107	894.612	0.439358	0.110919	3.96106	7.46174e-05	0.000542275	1.356	ENSG00000196247.11	protein_coding
UBN2	908.723	0.438863	0.110938	3.95591	7.62431e-05	0.000552307	1.35554	ENSG00000157741.15	protein_coding
SETD7	1449.47	0.438778	0.0923502	4.75125	2.02166e-06	2.08967e-05	1.35546	ENSG00000145391.14	protein_coding
FAM199X	618.494	0.438702	0.127409	3.44326	0.000574749	0.00325189	1.35538	ENSG00000123575.9	protein_coding
KANSL2	696.981	0.43856	0.133989	3.27311	0.00106373	0.00555954	1.35525	ENSG00000139620.13	protein_coding
KMT5A	519.348	0.438291	0.135789	3.22774	0.00124774	0.00636507	1.355	ENSG00000183955.13	protein_coding
PPIL4	361.611	0.438166	0.163382	2.68185	0.00732155	0.0285879	1.35488	ENSG00000131013.4	protein_coding
ZNF431	465.11	0.438118	0.14305	3.06268	0.00219364	0.0102789	1.35484	ENSG00000196705.8	protein_coding
RABGGTB	613.007	0.43781	0.126212	3.46885	0.000522694	0.00300373	1.35455	ENSG00000137955.16	protein_coding
RRP36	606.866	0.43753	0.126706	3.45312	0.000554136	0.00315785	1.35428	ENSG00000124541.7	protein_coding
EIF5	3453.61	0.437463	0.0775038	5.64441	1.65751e-08	2.44638e-07	1.35422	ENSG00000100664.11	protein_coding
ZNF714	495.264	0.437279	0.145146	3.01269	0.00258946	0.0118622	1.35405	ENSG00000160352.16	protein_coding
MGME1	507.361	0.436845	0.145392	3.0046	0.00265931	0.0121082	1.35364	ENSG00000125871.14	protein_coding
CCNG1	508.63	0.436833	0.136538	3.19936	0.00137734	0.00694085	1.35363	ENSG00000113328.19	protein_coding
MOAP1	373.486	0.436703	0.161522	2.70368	0.0068577	0.027099	1.35351	ENSG00000165943.5	protein_coding
TUFT1	731.761	0.436359	0.118846	3.67163	0.000241009	0.00153063	1.35318	ENSG00000143367.16	protein_coding
FEZ2	418.207	0.435868	0.149899	2.90775	0.00364045	0.0158871	1.35272	ENSG00000171055.15	protein_coding
RIMKLB	458.068	0.435164	0.143554	3.03137	0.00243449	0.0112273	1.35206	ENSG00000166532.16	protein_coding
SGO1	348.193	0.434858	0.164796	2.63876	0.00832097	0.0316973	1.35178	ENSG00000129810.15	protein_coding
NEBL	1273.23	0.434076	0.0972546	4.4633	8.0707e-06	7.3367e-05	1.35105	ENSG00000078114.19	protein_coding
PPA1	1084.87	0.433962	0.105399	4.11734	3.83272e-05	0.000298494	1.35094	ENSG00000180817.12	protein_coding
HDGFL3	471.032	0.433627	0.142248	3.04839	0.00230068	0.0107013	1.35062	ENSG00000166503.9	protein_coding
C1orf43	1291.96	0.433614	0.102046	4.24921	2.14525e-05	0.000178729	1.35061	ENSG00000143612.21	protein_coding
CMC2	384.806	0.433582	0.155453	2.78916	0.00528451	0.0216532	1.35058	ENSG00000103121.9	protein_coding
ANAPC7	750.767	0.433495	0.116403	3.72409	0.000196024	0.00127525	1.3505	ENSG00000196510.13	protein_coding
VEZT	850.938	0.43288	0.111391	3.88614	0.000101852	0.000714185	1.34993	ENSG00000028203.18	protein_coding
EPB41L4B	439.449	0.432459	0.148134	2.91938	0.00350724	0.0154082	1.34953	ENSG00000095203.15	protein_coding
SRSF9	1417.98	0.431727	0.093095	4.63749	3.52659e-06	3.48743e-05	1.34885	ENSG00000111786.9	protein_coding
CEP128	323.216	0.431702	0.170814	2.52733	0.0114934	0.0415149	1.34882	ENSG00000100629.17	protein_coding
USP39	1010.27	0.431307	0.108687	3.96833	7.23772e-05	0.000527454	1.34845	ENSG00000168883.20	protein_coding
RYK	728.572	0.431121	0.12114	3.55887	0.000372451	0.0022376	1.34828	ENSG00000163785.13	protein_coding
AFDN	1649.3	0.430987	0.0889505	4.84524	1.26458e-06	1.34686e-05	1.34816	ENSG00000130396.20	protein_coding
SLC25A1	499.809	0.430748	0.144529	2.98035	0.0028792	0.0129745	1.34793	ENSG00000100075.10	protein_coding
FYTTD1	595.951	0.430385	0.135655	3.17265	0.00151055	0.0075027	1.34759	ENSG00000122068.13	protein_coding
NOL10	535.607	0.430131	0.135462	3.17528	0.00149691	0.00744885	1.34736	ENSG00000115761.16	protein_coding
CLIP1	1491.8	0.430011	0.0910328	4.72369	2.316e-06	2.36752e-05	1.34724	ENSG00000130779.22	protein_coding
ZNF134	351.265	0.429556	0.165439	2.59646	0.00941901	0.0351944	1.34682	ENSG00000213762.12	protein_coding
PANK2	348.426	0.429336	0.167669	2.56062	0.0104484	0.0384092	1.34661	ENSG00000125779.23	protein_coding
ORAI2	307.891	0.429144	0.170796	2.51261	0.0119843	0.0428752	1.34643	ENSG00000160991.16	protein_coding
CNOT4	411.771	0.429079	0.153183	2.80108	0.00509319	0.0210113	1.34637	ENSG00000080802.19	protein_coding
RRP12	426.741	0.428909	0.14788	2.90038	0.00372711	0.0162025	1.34621	ENSG00000052749.14	protein_coding
SENP2	568.994	0.428707	0.131303	3.26503	0.00109454	0.00569225	1.34603	ENSG00000163904.13	protein_coding
CXorf38	335.184	0.428677	0.164275	2.60952	0.00906696	0.034086	1.346	ENSG00000185753.13	protein_coding
HIPK1	8037.95	0.427969	0.0760068	5.63067	1.79514e-08	2.62738e-07	1.34534	ENSG00000163349.22	protein_coding
RPAP3	601.23	0.427898	0.130666	3.27475	0.00105756	0.00553281	1.34527	ENSG00000005175.10	protein_coding
OTUD4	865.458	0.42777	0.121584	3.51831	0.0004343	0.00256016	1.34515	ENSG00000164164.17	protein_coding
GCC1	349.695	0.427328	0.167316	2.55403	0.0106485	0.0390287	1.34474	ENSG00000179562.3	protein_coding
PRPF38A	490.281	0.427302	0.146075	2.92522	0.00344211	0.0151559	1.34472	ENSG00000134748.13	protein_coding
SIX4	641.844	0.427225	0.125084	3.4155	0.000636654	0.00356251	1.34464	ENSG00000100625.9	protein_coding
STRN	792.041	0.426989	0.119687	3.56755	0.000360339	0.00217293	1.34442	ENSG00000115808.12	protein_coding
NT5C3A	402.292	0.426884	0.157933	2.70294	0.00687301	0.0271346	1.34433	ENSG00000122643.22	protein_coding
RPS6KB1	8014.97	0.426517	0.0660386	6.4586	1.05676e-10	2.12741e-09	1.34399	ENSG00000108443.14	protein_coding
SLC35A4	492.368	0.425536	0.144921	2.93632	0.00332133	0.0146856	1.34307	ENSG00000176087.16	protein_coding
THAP12	1095.68	0.424801	0.106366	3.99376	6.50343e-05	0.000480382	1.34239	ENSG00000137492.8	protein_coding
ATAD5	438.285	0.424501	0.149089	2.84729	0.0044093	0.0186638	1.34211	ENSG00000176208.9	protein_coding
SUMO1	425.161	0.423987	0.14937	2.8385	0.00453268	0.019109	1.34163	ENSG00000116030.17	protein_coding
RPS4X	4549.16	0.423925	0.0700166	6.05463	1.40741e-09	2.46227e-08	1.34157	ENSG00000198034.11	protein_coding
MCL1	4226.23	0.423851	0.0703564	6.02435	1.69794e-09	2.91871e-08	1.3415	ENSG00000143384.14	protein_coding
SH3YL1	511.112	0.423714	0.137054	3.09159	0.00199085	0.00948374	1.34138	ENSG00000035115.22	protein_coding
ZNF460	1262.77	0.423668	0.100115	4.23182	2.31808e-05	0.000191609	1.34133	ENSG00000197714.9	protein_coding
SLC25A13	636.431	0.423609	0.128317	3.30126	0.000962506	0.00509745	1.34128	ENSG00000004864.14	protein_coding
FKBP1A	318.814	0.423562	0.168043	2.52055	0.011717	0.0421487	1.34124	ENSG00000088832.18	protein_coding
RPL21	1534.32	0.423397	0.103103	4.10655	4.01606e-05	0.000311848	1.34108	ENSG00000122026.10	protein_coding
NOP14	646.796	0.423246	0.124475	3.40024	0.000673279	0.00373465	1.34094	ENSG00000087269.16	protein_coding
SLC30A9	388.056	0.422025	0.15615	2.70268	0.00687827	0.0271443	1.33981	ENSG00000014824.14	protein_coding
TGS1	522.909	0.421638	0.135384	3.11439	0.00184323	0.00888146	1.33945	ENSG00000137574.11	protein_coding
PHF20L1	670.191	0.421493	0.123203	3.42113	0.000623609	0.00350194	1.33931	ENSG00000129292.21	protein_coding
XBP1	17963	0.421309	0.0579963	7.26442	3.7464e-13	1.01994e-11	1.33914	ENSG00000100219.16	protein_coding
EIF1AX	405.978	0.421231	0.159475	2.64136	0.00825741	0.0315161	1.33907	ENSG00000173674.11	protein_coding
TMEM203	359.35	0.42082	0.159609	2.63657	0.008375	0.0318646	1.33869	ENSG00000187713.7	protein_coding
MET	837.441	0.420769	0.117859	3.57012	0.000356819	0.002155	1.33864	ENSG00000105976.16	protein_coding
BRD7	420.315	0.420381	0.149126	2.81897	0.00481776	0.0200587	1.33828	ENSG00000166164.16	protein_coding
STAU2	539.293	0.420333	0.133554	3.14728	0.00164796	0.00807622	1.33824	ENSG00000040341.18	protein_coding
TTPAL	468.011	0.419688	0.142981	2.93527	0.00333263	0.0147232	1.33764	ENSG00000124120.11	protein_coding
BLVRA	469.555	0.419605	0.146013	2.87376	0.00405623	0.0174221	1.33756	ENSG00000106605.11	protein_coding
COL5A1	479.523	0.419062	0.142321	2.94449	0.00323492	0.0143478	1.33706	ENSG00000130635.16	protein_coding
SOD2	434.548	0.418488	0.146348	2.85954	0.00424262	0.018065	1.33653	ENSG00000112096.19	protein_coding
FKTN	562.198	0.416077	0.131146	3.17262	0.00151073	0.0075027	1.33429	ENSG00000106692.15	protein_coding
OSBPL9	1037.46	0.415945	0.104988	3.96183	7.43771e-05	0.000540778	1.33417	ENSG00000117859.19	protein_coding
HENMT1	433.046	0.41576	0.149386	2.78313	0.0053838	0.0219834	1.334	ENSG00000162639.16	protein_coding
RIC1	965.968	0.415121	0.11234	3.69522	0.0002197	0.00141584	1.33341	ENSG00000107036.12	protein_coding
PRELID3B	1133.42	0.414631	0.10465	3.96209	7.42961e-05	0.000540438	1.33296	ENSG00000101166.16	protein_coding
GDAP2	504.272	0.41433	0.141831	2.92129	0.00348581	0.0153312	1.33268	ENSG00000196505.11	protein_coding
DHTKD1	2020.95	0.414206	0.089002	4.6539	3.25711e-06	3.23719e-05	1.33257	ENSG00000181192.12	protein_coding
SLC39A9	1364.06	0.413802	0.101385	4.08147	4.47517e-05	0.000343438	1.33219	ENSG00000029364.12	protein_coding
DSTN	1342.94	0.413076	0.0966573	4.27361	1.92334e-05	0.00016178	1.33152	ENSG00000125868.16	protein_coding
CDS1	569.202	0.413058	0.132552	3.11618	0.00183207	0.00883419	1.3315	ENSG00000163624.6	protein_coding
BMPR1A	429.325	0.412869	0.146912	2.81031	0.00494941	0.0204986	1.33133	ENSG00000107779.14	protein_coding
TOR1AIP2	1084.05	0.411796	0.108181	3.80653	0.000140929	0.000952598	1.33034	ENSG00000169905.13	protein_coding
ZNF398	434.882	0.411613	0.151292	2.72065	0.00651545	0.025909	1.33017	ENSG00000197024.9	protein_coding
GCA	353.71	0.411062	0.161983	2.53768	0.0111589	0.0405015	1.32966	ENSG00000115271.11	protein_coding
ZNF195	505.717	0.41051	0.139627	2.94005	0.00328158	0.0145302	1.32916	ENSG00000005801.18	protein_coding
PHAX	428.056	0.410062	0.150324	2.72786	0.00637461	0.025413	1.32874	ENSG00000164902.14	protein_coding
SRSF10	1790.96	0.410011	0.0920039	4.45645	8.33278e-06	7.53584e-05	1.3287	ENSG00000188529.15	protein_coding
ACVR1B	467.588	0.408934	0.14446	2.83077	0.0046436	0.0194725	1.3277	ENSG00000135503.13	protein_coding
ICMT	715.766	0.408267	0.120755	3.38096	0.00072233	0.00397143	1.32709	ENSG00000116237.16	protein_coding
NFS1	401.634	0.408085	0.155416	2.62576	0.00864549	0.0327121	1.32692	ENSG00000244005.13	protein_coding
NSMAF	702.478	0.406999	0.119584	3.40346	0.000665375	0.00369697	1.32592	ENSG00000035681.9	protein_coding
PPP2R2D	427.408	0.406671	0.148372	2.74089	0.00612727	0.0246012	1.32562	ENSG00000175470.20	protein_coding
CCNF	910.131	0.406314	0.114836	3.53821	0.000402843	0.00239895	1.3253	ENSG00000162063.13	protein_coding
DDX20	447.861	0.406135	0.149573	2.71529	0.00662169	0.0263	1.32513	ENSG00000064703.13	protein_coding
TBC1D13	496.334	0.406115	0.140444	2.89164	0.00383239	0.0165734	1.32511	ENSG00000107021.16	protein_coding
OTULIN	640.25	0.406024	0.126718	3.20415	0.00135464	0.00683959	1.32503	ENSG00000154124.5	protein_coding
AGPAT3	825.928	0.405772	0.117275	3.46	0.000540173	0.00308617	1.3248	ENSG00000160216.21	protein_coding
RBM17	845.172	0.40555	0.117253	3.45877	0.000542649	0.00309695	1.32459	ENSG00000134453.16	protein_coding
CEP290	620.71	0.405466	0.128724	3.1499	0.00163328	0.00802539	1.32452	ENSG00000198707.17	protein_coding
TRAPPC3	421.313	0.404829	0.147706	2.74078	0.00612944	0.0246036	1.32393	ENSG00000054116.12	protein_coding
CENPO	856.462	0.404167	0.113124	3.57278	0.000353218	0.00213406	1.32332	ENSG00000138092.11	protein_coding
SRSF11	1417.16	0.403903	0.0960748	4.20404	2.62187e-05	0.000213916	1.32308	ENSG00000116754.13	protein_coding
PCGF3	617.493	0.403818	0.126079	3.20291	0.00136047	0.00686461	1.323	ENSG00000185619.18	protein_coding
RFC3	909.435	0.403543	0.110565	3.64982	0.000262425	0.00164936	1.32275	ENSG00000133119.13	protein_coding
ZNF146	1204.65	0.403316	0.0990701	4.07102	4.68082e-05	0.000357307	1.32254	ENSG00000167635.12	protein_coding
PIP4K2B	483.827	0.402991	0.144605	2.78683	0.0053226	0.0217753	1.32225	ENSG00000276293.5	protein_coding
CSNK2A2	498.02	0.402835	0.138126	2.91642	0.00354068	0.0155291	1.3221	ENSG00000070770.10	protein_coding
VRK1	851.717	0.402403	0.115961	3.47015	0.000520162	0.00299354	1.32171	ENSG00000100749.9	protein_coding
EMG1	432.609	0.402281	0.161619	2.48907	0.0128079	0.0453076	1.3216	ENSG00000126749.16	protein_coding
RNF19A	954.092	0.401275	0.106589	3.76469	0.000166754	0.00110443	1.32067	ENSG00000034677.13	protein_coding
AMMECR1L	580.077	0.401205	0.129293	3.10307	0.00191523	0.00917066	1.32061	ENSG00000144233.11	protein_coding
PPP1CC	1082.8	0.401147	0.101796	3.94068	8.12518e-05	0.000584294	1.32056	ENSG00000186298.12	protein_coding
VPS26B	355.336	0.399853	0.161292	2.47906	0.0131731	0.0463809	1.31937	ENSG00000151502.11	protein_coding
LRRC1	608.108	0.399467	0.127391	3.13575	0.00171417	0.00834224	1.31902	ENSG00000137269.15	protein_coding
GNAS	10840.3	0.399122	0.0605219	6.59468	4.26174e-11	9.05362e-10	1.31871	ENSG00000087460.28	protein_coding
MTF1	404.68	0.398702	0.159805	2.49493	0.0125982	0.0447465	1.31832	ENSG00000188786.10	protein_coding
PRMT6	1174.72	0.398036	0.0998745	3.98536	6.73786e-05	0.000495609	1.31771	ENSG00000198890.9	protein_coding
WWOX	903.961	0.397142	0.111683	3.55597	0.000376584	0.00225621	1.3169	ENSG00000186153.17	protein_coding
PEF1	418.952	0.396973	0.148829	2.66731	0.00764614	0.0296278	1.31674	ENSG00000162517.13	protein_coding
ILK	422.212	0.396867	0.149442	2.65565	0.00791548	0.0304544	1.31665	ENSG00000166333.14	protein_coding
TBC1D14	495.601	0.396773	0.139676	2.84066	0.00450204	0.01899	1.31656	ENSG00000132405.19	protein_coding
YWHAH	716.826	0.396718	0.119605	3.31691	0.000910183	0.00485523	1.31651	ENSG00000128245.15	protein_coding
C16orf72	1244.15	0.396207	0.096906	4.08857	4.34041e-05	0.000334235	1.31604	ENSG00000182831.12	protein_coding
NFIB	696.798	0.395543	0.131552	3.00675	0.0026406	0.0120369	1.31544	ENSG00000147862.17	protein_coding
ATP6V1D	400.797	0.394576	0.151436	2.60557	0.00917215	0.0344167	1.31456	ENSG00000100554.12	protein_coding
NAMPT	628.936	0.394555	0.130174	3.03098	0.0024376	0.0112351	1.31454	ENSG00000105835.13	protein_coding
NBPF14	383.349	0.394237	0.156176	2.52431	0.0115925	0.0418058	1.31425	ENSG00000270629.6	protein_coding
WARS1	1101.18	0.392821	0.10624	3.69749	0.000217741	0.00140609	1.31296	ENSG00000140105.18	protein_coding
UBE2D3	1071.53	0.392118	0.105183	3.72795	0.00019304	0.00125947	1.31232	ENSG00000109332.20	protein_coding
CDS2	484.297	0.392055	0.147834	2.65199	0.00800191	0.0307344	1.31226	ENSG00000101290.14	protein_coding
CTPS1	1239.8	0.391437	0.103338	3.78792	0.000151916	0.00101813	1.3117	ENSG00000171793.16	protein_coding
NAA25	1494.59	0.391307	0.0940311	4.16146	3.16218e-05	0.000253408	1.31158	ENSG00000111300.10	protein_coding
AZIN1	1903.15	0.391271	0.0848582	4.61088	4.00965e-06	3.89209e-05	1.31155	ENSG00000155096.14	protein_coding
ARHGAP21	819.662	0.390746	0.114789	3.40402	0.00066401	0.00369329	1.31107	ENSG00000107863.19	protein_coding
SPATA5	524.53	0.390452	0.136102	2.86882	0.00412003	0.017653	1.3108	ENSG00000145375.9	protein_coding
PPT1	983.168	0.390277	0.120526	3.23812	0.00120321	0.00617588	1.31065	ENSG00000131238.18	protein_coding
ALDH7A1	570.93	0.39	0.136625	2.85454	0.00430996	0.0183022	1.31039	ENSG00000164904.18	protein_coding
NFYA	743.123	0.389955	0.123053	3.16901	0.00152959	0.00758206	1.31035	ENSG00000001167.14	protein_coding
ARPC5L	465.177	0.389297	0.142137	2.73889	0.00616472	0.0247201	1.30975	ENSG00000136950.13	protein_coding
FBXW2	1390.42	0.38903	0.106115	3.66612	0.000246254	0.0015608	1.30951	ENSG00000119402.17	protein_coding
WBP1L	466.807	0.388435	0.143076	2.71489	0.00662984	0.026324	1.30897	ENSG00000166272.18	protein_coding
GPSM2	998.631	0.387969	0.10554	3.67604	0.000236879	0.00150744	1.30855	ENSG00000121957.15	protein_coding
PAN3	1297.53	0.387317	0.0964176	4.01708	5.89249e-05	0.000440205	1.30796	ENSG00000152520.14	protein_coding
CAMK2G	657.557	0.38723	0.127503	3.03703	0.0023892	0.0110443	1.30788	ENSG00000148660.21	protein_coding
TMEM30B	457.197	0.387195	0.143726	2.69398	0.00706054	0.0277891	1.30785	ENSG00000182107.7	protein_coding
FEM1B	1272.21	0.386126	0.099394	3.8848	0.000102412	0.000717478	1.30688	ENSG00000169018.6	protein_coding
DNAJC8	552.867	0.385612	0.143213	2.69257	0.00709032	0.0278715	1.30641	ENSG00000126698.11	protein_coding
MLF2	674.6	0.385148	0.123304	3.12357	0.00178671	0.00863922	1.30599	ENSG00000089693.11	protein_coding
PPP2R5E	772.773	0.384632	0.115754	3.32283	0.000891076	0.00476621	1.30553	ENSG00000154001.14	protein_coding
CSNK1G3	389.633	0.384435	0.156841	2.45111	0.0142415	0.0494797	1.30535	ENSG00000151292.17	protein_coding
RPF2	405.052	0.384395	0.154432	2.48909	0.012807	0.0453076	1.30531	ENSG00000197498.13	protein_coding
PLEKHH1	1050.76	0.384296	0.110175	3.48806	0.000486541	0.00282169	1.30522	ENSG00000054690.14	protein_coding
MAVS	2277.75	0.383861	0.0854946	4.48989	7.12599e-06	6.56116e-05	1.30483	ENSG00000088888.18	protein_coding
CALM1	4934.22	0.383737	0.0681417	5.63147	1.78683e-08	2.62008e-07	1.30472	ENSG00000198668.13	protein_coding
CCDC88C	582.362	0.383718	0.129748	2.95742	0.0031023	0.0138335	1.3047	ENSG00000015133.19	protein_coding
EIF3L	935.499	0.382528	0.119345	3.20523	0.00134954	0.0068182	1.30362	ENSG00000100129.18	protein_coding
UCK2	563.065	0.382343	0.135615	2.81933	0.00481244	0.0200419	1.30346	ENSG00000143179.16	protein_coding
CHD1	1669.99	0.381467	0.0924752	4.12508	3.70606e-05	0.000289631	1.30267	ENSG00000153922.11	protein_coding
TRUB2	833.43	0.38135	0.11353	3.35902	0.000782193	0.00426044	1.30256	ENSG00000167112.10	protein_coding
ZZZ3	834.613	0.379996	0.11344	3.34976	0.000808825	0.0043858	1.30134	ENSG00000036549.13	protein_coding
CNOT9	699.295	0.379131	0.119811	3.1644	0.00155403	0.00768867	1.30056	ENSG00000144580.14	protein_coding
PPAT	448.486	0.377844	0.145742	2.59254	0.00952689	0.0354766	1.2994	ENSG00000128059.8	protein_coding
PTEN	728.44	0.377339	0.119485	3.15804	0.00158835	0.00784371	1.29894	ENSG00000171862.11	protein_coding
ZNF675	440.495	0.377209	0.145663	2.58959	0.00960892	0.0357398	1.29883	ENSG00000197372.10	protein_coding
MAP3K9	845.572	0.37665	0.117624	3.20216	0.00136402	0.00687813	1.29832	ENSG00000006432.16	protein_coding
KDM1A	1643.53	0.37656	0.0907314	4.15027	3.32085e-05	0.00026451	1.29824	ENSG00000004487.17	protein_coding
ADCY3	445.054	0.37634	0.146942	2.56116	0.0104324	0.0383594	1.29804	ENSG00000138031.15	protein_coding
QTRT2	541.39	0.376221	0.132986	2.82902	0.00466913	0.0195743	1.29794	ENSG00000151576.10	protein_coding
PTBP2	511.942	0.376152	0.145111	2.59216	0.0095375	0.0354993	1.29788	ENSG00000117569.19	protein_coding
CAPNS1	1245.57	0.376087	0.106884	3.51865	0.000433748	0.00255786	1.29782	ENSG00000126247.11	protein_coding
B4GALT1	534.017	0.37607	0.135666	2.77202	0.00557101	0.0226096	1.2978	ENSG00000086062.13	protein_coding
TRAF7	625.299	0.375685	0.127183	2.95389	0.00313799	0.013965	1.29746	ENSG00000131653.13	protein_coding
AGTPBP1	449.446	0.375479	0.143842	2.61036	0.00904458	0.0340181	1.29727	ENSG00000135049.16	protein_coding
NUP98	1726.48	0.375439	0.0915647	4.10026	4.12682e-05	0.000319191	1.29723	ENSG00000110713.17	protein_coding
TMED8	905.652	0.375071	0.108553	3.4552	0.000549889	0.003136	1.2969	ENSG00000100580.8	protein_coding
[truncated: 266 more rows]

## Sheet: enriched_protein_noncoding
Gene	baseMean	log2FoldChange	lfcSE	stat	pvalue	padj	FoldChange	gene_id	gene_type
[truncated: 141 more rows]
