# Supplementary material for: LncRNA PVT1 links estrogen receptor alpha and the polycomb repressive complex 2 in suppression of pro-apoptotic genes in hormone-responsive breast cancer
Source: Cell Death Dis. 2025 Feb 8;16(1):80. doi: 10.1038/s41419-025-07423-4 (PMC11807188; doi:10.1038/s41419-025-07423-4)
Supplement: Supplementary file 3 — Supplemental table 2 [file 41419_2025_7423_MOESM3_ESM.xlsx]

## Sheet: Summary
Table S2: Fitness noncoding RNAs associated with nuclear ERα
1: lncRNAs in common between those ERα-associated and fitness ones in MCF-7
2: lncRNAs associated with nuclear ERα
3: Fitness (essential) lncRNAs in MCF-7

## Sheet: Common RIP-Fitness
Gene Name
SNHG3
FGD5-AS1
PVT1
EPB41L4A-AS1
SNHG1

## Sheet: RIP
Gene Name
SNHG3
FGD5-AS1
PVT1
EPB41L4A-AS1
SNHG1
AC037198.1
ZBED3-AS1
N4BP2L2-IT2
RPS27AP12
AC078882.1
NRAV
LINC00648
PAX8-AS1
SNHG26
ZFAS1
MIR503HG
SNHG16
ZNF767P
SMG1P3
MIR99AHG
AC013652.1
DLEU2
TRGC1
LINC01184
GAS5
LHX1-DT
SNHG7
LINC-PINT
SBDSP1
AC074135.1
AC007128.1
NORAD
LINC01016
RPS2P5
MCM3AP-AS1
VIM-AS1
NUTM2B-AS1
TRIM16L
LINC01456
AC139769.1
AC022034.3
AP003119.3
LPP-AS2
CDKN2B-AS1
LINC00869
EBLN3P
MIR554
GTF2IP6
LINC00665
MIR181A1HG
STAG3L4
ERVK13-1
NBPF8
MT-RNR2
MIR4435-2HG
AL365436.1
AL512283.1
AL499602.1
RN7SL600P
DRAIC
LINC01224
LINC01389
FLJ20021
ZNF271P
TMEM254-AS1
AC129926.2
DACT3-AS1
AL161772.1
MMADHCP2
AC105046.1
SMG1P4
AC022034.1
AC107956.1
LINC02021
DSCAM-AS1
AL596247.1
PHF2P2
LINC00649
SNHG17
AC132807.2
TUFMP1
AC099520.1
PTPRG-AS1
AL365436.2
AC079160.1
AC090114.2
BAGE2
LINC02614
Z95331.1
ZNF883
GABPB1-AS1
HCG18
ZFPM2-AS1
AC069061.2
SNHG6
NEAT1
GDNF-AS1
DUXAP8
ZNF849P
SLC2A3P2
AC005332.6
LINC02568
LINC01138
OTUD6B-AS1
TRAM2-AS1
AC080188.2
UBE2Q2P1
AC125807.2
OIP5-AS1
SNHG15
SNHG29
DANCR
CRNDE
BX322639.1
AL031727.1
H19
SNHG5
AC027237.3
MT-RNR1
AC092329.4
LINC01359
ENTPD1-AS1
AL162595.1
MTATP6P1
LINC01876
CASC9
CU104787.1
AC092828.1
MIR924HG
LINC01535
AP005230.1
NRAD1
AC245297.3
MIR2052HG
AC009119.1
CBR3-AS1
LINC02163
RASSF8-AS1
HTR7P1
DUBR
LINC01806

## Sheet: Fitness
Gene Name
SNHG3
FGD5-AS1
PVT1
EPB41L4A-AS1
SNHG1
SNHG9
RP11-314A20.5
RP11-154J22.1
RP11-500C11.3
RP11-96K19.5
RP11-727F15.11
AP001372.2
RP11-332H18.5
RP11-572O17.1
RP4-616B8.4
RP11-332H18.4
AC093391.2
RP11-973D8.4
U47924.27
MIR1539
LINC00680
RP11-254F7.4
UHRF1
RP11-672L10.6
SNORA67
RP5-1160K1.8
RP5-914P20.5
SEC22B
CTD-3220F14.1
RPPH1
RAD51-AS1
RP11-566K11.7
RP11-428J1.5
RP11-773H22.4
RP11-448A19.1
TUG1
STX18-AS1
RP11-503E24.2
POT1-AS1
RN7SL1
SMARCA5-AS1
CTD-2270L9.4
CTD-2555K7.2
SPPL2B
RP13-131K19.6
CTD-2026K11.3
RP1-92O14.3
RP11-120D5.1
LINC00338
CKMT2-AS1
RP11-452K12.7
ZNF518A
AC022201.5
KB-1562D12.1
RP11-386G11.10
MIR17HG
RP1-199J3.7
RP11-229P13.23
RP5-1142A6.2
RP11-79P5.9
RP11-298I3.1
GATA3-AS1
RP11-758P17.3
RP11-115C21.2
RP11-24C3.2
RP11-418J17.1
RP11-778D9.12
LINC00909
CASP8AP2
LINC-CHCHD1-1
COX10-AS1
SNHG10
KB-1471A8.1
TEN1-CDK3
LINC-D2HGDH-2
RP11-21J18.1
XXbac-BPG181M17.6
FTX
PXN-AS1
MLLT4-AS1
RP4-569M23.2
RP11-977G19.11
RP11-1149O23.3
RP4-635E18.6
LINC-TEX10-1
RP4-739H11.3,NFYC-AS1
