# Supplementary material for: LncRNA PVT1 links estrogen receptor alpha and the polycomb repressive complex 2 in suppression of pro-apoptotic genes in hormone-responsive breast cancer
Source: Cell Death Dis. 2025 Feb 8;16(1):80. doi: 10.1038/s41419-025-07423-4 (PMC11807188; doi:10.1038/s41419-025-07423-4)
Supplement: Supplementary file 4 — Supplemental table 3 [file 41419_2025_7423_MOESM4_ESM.xlsx]

## Sheet: longTarget analysis
Table S3: longTarget analysis of ERα interacting lncRNAs
Names	total	elements
EPB41L4A-AS1_ERα_FGD5-AS1_PVT1	4	PTP4A2
		TBC1D5
		LLGL2
		BOK-AS1
EPB41L4A-AS1_FGD5-AS1_PVT1	8	Y_RNA
		NOC4L
		PCGF3
		BRSK2
		XX-C2158C12.2
		WDR90
		RP11-44N21.1
		CD81
EPB41L4A-AS1_ERα_FGD5-AS1	3	D2HGDH
		FASTKD1
		HYAL1
EPB41L4A-AS1_ERα_PVT1	8	ANKRD11
		TFPI
		SLC16A3
		NTNG2
		BSG
		TULP4
		KIF1A
		PTPN9
ERα_FGD5-AS1_PVT1	234	APBB2
		RNF223
		LTBP4
		COL18A1
		PRCD
		CSHL1
		THAP4
		TMEM255B
		KCNK9
		FARP2
		MIR199B
		MIR3154
		MAN2B2
		MBP
		PKP3
		SERPINA3
		ZBTB46
		MIR3689C
		EPS8L1
		RHPN1
		ZDHHC11
		PILRB
		SLC1A1
		GCFC2
		CASZ1
		ITGB2-AS1
		ADCY9
		TMCO3
		DGKD
		NEDD4L
		SLC25A34
		LINC00174
		IBA57
		OTOF
		RERE
		COL9A3
		SEC16A
		ASPG
		MTFP1
		ZFP2
		MKI67
		ACP6
		ZFAND2A
		COMT
		MOB2
		SOX13
		CHID1
		TMEM18
		ULK1
		AGPAT3
		FSTL4
		FGFR2
		MEGF9
		CABLES2
		ANKRD9
		TCIRG1
		SDR42E2
		VWA5B2
		MLPH
		DUSP9
		ATP10B
		NCOR2
		F7
		SLC3A1
		NECAB2
		SUMF1
		ITGB2
		ULBP1
		URB2
		SCAMP4
		CARD10
		BCR
		FBLN2
		ESYT2
		FBXL16
		SHANK2
		PAK4
		COL5A1-AS1
		ST3GAL5
		NXNL2
		NFATC1
		TNK2
		BCAR1
		MRC2
		TSNARE1
		ITGA9-AS1
		ACSF3
		C11orf24
		TLR9
		ME3
		AKT1
		INPP5A
		ADAM12
		CPAMD8
		ARHGEF16
		MUC5B
		PCBP3
		RIMBP2
		MTUS2-AS1
		SLC9A3R2
		NAP1L1
		PRKCZ
		MAN1B1
		NXPH3
		STX2
		CEP170B
		MUC1
		GJB3
		LINC00963
		SHANK2-AS3
		INF2
		NRG2
		SH3TC1
		AP3B2
		STK11IP
		MN1
		HPCAL1
		TPO
		MRPS2
		MAP1B
		LINC01056
		ANXA11
		OSBPL5
		SEMA4D
		NINL
		NTHL1
		INTS1
		SMTNL2
		HK3
		AHRR
		CDK18
		MCF2L
		CR1L
		POU4F3
		CHMP1A
		CCDC85C
		HIP1R
		FAM178B
		ANKRD13D
		PAFAH1B1
		CHD6
		FBRSL1
		ROBO1
		ABLIM2
		ISG15
		MOV10
		LINC01503
		SPTB
		ANKRD2
		TNFAIP2
		CTSH
		SNED1
		DPP10
		DAO
		YWHAZ
		LRP5
		FGFR4
		BRPF1
		B4GALNT3
		GPR35
		DPEP1
		HGFAC
		COL27A1
		TCOF1
		ST20-MTHFS
		COL22A1
		SMPD4
		LYSMD4
		UBE2F
		NPAS1
		GET4
		CDC42BPG
		WDFY4
		TMEM80
		TUBB2A
		NFASC
		ARHGEF1
		ZMYND11
		SARDH
		RNASET2
		BCL3
		PCNT
		PFKP
		GFPT2
		LIMD1
		KDM2A
		ALDH1L1-AS1
		BEGAIN
		SH3BP2
		SH3YL1
		UVSSA
		EHD1
		MACF1
		AXIN1
		TRIO
		RHOF
		ACVRL1
		RXRA
		RGS3
		PDXK
		PDGFB
		SLC25A29
		SSUH2
		MGMT
		PIEZO1
		RNF213
		BRI3
		SDK1
		WIPI1
		EXD3
		RADIL
		VOPP1
		GPC1
		ATP9B
		AVPR1B
		PRDM16
		AKNA
		MIR4456
		PIEZO2
		GREB1L
		PDIA2
		MYADM
		SOS1
		CMIP
		RFTN1
		CADM2
		BRF1
		LINGO1
		NOC2L
		VDAC1
		SEMA6A-AS1
		MAP2K5
		CELSR1
		CTD-2154B17.1
EPB41L4A-AS1_FGD5-AS1	6	HSD17B6
		CASC19
		IGFL4
		RP11-231E4.5
		C2
		SLC2A11
EPB41L4A-AS1_PVT1	14	CRELD2
		SH2D4B
		BCKDK
		NEK5
		PIN4
		RP1-69M21.2
		RP11-137H2.4
		WDTC1
		RP11-496H1.2
		SERPINF2
		RP11-961A15.1
		TBC1D9B
		CAB39L
		HGSNAT
EPB41L4A-AS1_ERα	11	PACERR
		PARK7
		EML2
		IPO11
		MIR595
		PAAF1
		ZNF764
		PRDX4
		BRCA2
		NCAPG2
		SRPRB
FGD5-AS1_PVT1	386	RP11-798K23.4
		NAPRT
		POU3F1
		RFPL2
		GNA11
		BST1
		RBPMS
		PECR
		BAIAP3
		TMEM132A
		ALDH1L1
		TMEM175
		F10
		SLC6A8
		NUDT16L1
		MIR6846
		FBLN7
		AL158151.1
		ERICH1
		SLC45A1
		MAP7D1
		AL603650.3
		LZTS2
		FZR1
		TSPAN32
		AP001994.1
		HSPB11
		CTD-2517M22.14
		CCDC155
		KRTAP10-1
		TMEM8A
		STOX2
		RP4-669L17.10
		PPP1R12C
		MUC4
		RP11-616M22.2
		PLEKHN1
		STKLD1
		LYL1
		TTYH1
		SLC41A3
		DEAF1
		CIRBP
		SCRIB
		SATL1
		KIF21B
		TTLL8
		GSDMD
		HAS1
		ATCAY
		RASA3
		ARHGAP22
		TMEM240
		RP11-68I18.10
		MTSS1L
		MMP23B
		RP11-54O7.14
		HS3ST6
		UBE2D3
		REXO1
		SSC5D
		AP001468.58
		GEMIN4
		SLC19A1
		TNFRSF8
		FKBP8
		ADARB1
		COL4A2
		NGEF
		SLC39A13
		PAOX
		ZFYVE28
		LOXHD1
		AC139099.6
		RNASEH1
		BX322559.3
		5_8S_rRNA
		TSSC1
		RP11-18H21.3
		CCDC108
		TRMT44
		snoZ6
		VPS13A
		JAG2
		ZNF276
		SSH1
		TTC34
		AL603650.4
		AQP12B
		MICAL3
		THBS2
		RP11-392E22.12
		TSPAN9
		CTNNA2
		LRRN1
		DIP2A
		GRK1
		C4orf29
		TNXB
		PCSK6
		LL22NC03-2H8.4
		MRPL41
		KIF25
		MTG1
		IGHD5-24
		LYPD8
		RFNG
		SLC39A4
		ANKMY1
		RNASEH2C
		AGRN
		CD247
		CENPB
		HDAC10
		RP11-430H10.2
		AP000439.3
		LRRC27
		GPR123
		TRIM62
		USP20
		PKD1
		ATP11A
		PIWIL1
		TBXA2R
		RASA4
		AC105393.2
		ENTHD2
		MMEL1
		PTBP1
		RP11-404P21.8
		AC128709.4
		ST20
		NKD2
		MXD3
		RRP12
		SNORD115-15
		RP11-662M24.1
		CACNA2D4
		RP11-325I22.3
		COL5A1
		FTCD
		RP11-1191J2.4
		ARHGEF10
		MROH1
		MIR3131
		IGHG4
		BAHCC1
		LEPREL2
		MIB2
		MRGPRF
		ATAD3B
		TP73-AS1
		AC234582.2
		FANCA
		NCAPD3
		TTC12
		RP11-392O17.1
		ATXN2
		SURF4
		RP11-65J3.3
		POFUT2
		RHBDL1
		CTD-3184A7.4
		RHOT2
		SYT8
		ST5
		FNTA
		WDR37
		ARHGDIG
		USP28
		RP11-432J24.3
		CTD-2547L24.3
		ZBTB17
		NAT14
		TNNI3
		AC246787.4
		PRR33
		TRAPPC2L
		RP11-661A12.8
		CTBP1
		MIR3689D1
		RP11-145M4.2
		CTD-2134A5.3
		LIME1
		5S_rRNA
		VPS13C
		GORASP1
		CTD-2589H19.6
		PNCK
		TMC4
		PRR5
		MIR3689E
		LA16c-306A4.1
		MUC2
		RNU6-327P
		MEGF11
		RP11-527D7.1
		CTD-2561B21.3
		CSDC2
		AC079340.1
		RP11-509A17.3
		SDF4
		HTRA1
		CRAMP1L
		SLC6A12
		B3GNTL1
		PTDSS2
		IGHD4-23
		CBFA2T3
		TUBGCP3
		COL20A1
		MAGEE1
		PACS2
		SYNE4
		RCC2
		PDE9A
		COL6A2
		CD226
		TPCN2
		CALY
		RP11-466A19.6
		FGF13-AS1
		LSS
		RP11-523O18.5
		TPRA1
		PLCXD1
		KIAA0247
		PERM1
		AC093642.3
		HCN2
		CTD-3148I10.9
		CTC-273B12.8
		PANX2
		MAGEL2
		RP11-399H11.2
		AC234582.1
		CANX
		AL603650.1
		TBCD
		PANK4
		AP001476.2
		RP11-288I21.1
		TNNT1
		KIAA0895L
		HERC2
		SBNO2
		VWA1
		AQP8
		RP11-417L19.2
		RP11-1391J7.1
		C19orf47
		AL928768.3
		RP11-529E10.7
		RASGEF1A
		KIF25-AS1
		AC005104.3
		MIR3689A
		KRTAP10-12
		ALDH16A1
		FEZ1
		ASMTL
		BACE2-IT1
		RNPS1
		ABCA2
		LA16c-380A1.2
		PNPLA7
		AC068580.7
		CAPN15
		RP11-386B13.4
		GAS6
		CCDC78
		RP11-756P10.4
		TAF5L
		RP11-108K14.8
		RP11-302L19.1
		RP5-892K4.1
		RP11-54O7.17
		FES
		CPT1B
		PFKFB3
		ADSSL1
		MEIS3
		PHLPP1
		WDR81
		RP4-583P15.15
		APCDD1
		PRKAR1B
		TCF3
		BAI2
		MEG3
		MIR411
		ADAMTS10
		RP11-404F10.2
		C21orf58
		STX4
		KNDC1
		ENTPD8
		CEP131
		GGN
		MIR379
		CEP72
		PROC
		AL603650.2
		SCTR
		DHRS12
		KIAA1257
		MCM2
		MTA1
		CTC-378H22.1
		CTD-3051D23.4
		GATA2
		RP11-1191J2.2
		CNOT3
		GAK
		FAM20C
		TCERG1L-AS1
		PCMTD2
		RP11-504I13.2
		AC093326.1
		CLDN7
		SLC25A22
		RP11-923I11.4
		CHODL
		LSP1
		ANAPC2
		CDK2AP1
		FADS3
		RP11-199F6.4
		SACM1L
		RP11-98L5.5
		SPON2
		C22orf34
		CIZ1
		MIR7114
		C10orf54
		SNHG14
		RP1-20B11.2
		CCDC88B
		RPS5
		PLEKHO1
		RP11-342M3.1
		PPP2R3B
		TMEM179
		KANK3
		AQP12A
		CREM
		PDZK1IP1
		FAM207A
		NXN
		MUC6
		TTC39A
		DHRS4L2
		TERT
		RP4-737E23.2
		EPS8L2
		MIR3689B
		NDRG4
		AP000708.1
		HEATR2
		SLC6A3
		APC2
		FBXL6
		RP11-310P5.1
		TCP10
		C5orf38
		MIR3689D2
		RP13-977J11.9
		SRPK3
		TXNRD2
		C2CD4C
		AC092159.2
		PRAP1
		GMEB2
		UHRF1BP1L
		TRABD
		C11orf21
		TRAPPC12
		DNMT1
		C10orf91
		WNT10A
		ADAP1
		DDX54
		RP11-154H17.1
		SEPT8
		ADCK3
		SALL3
ERα_FGD5-AS1	401	KLHL13
		CNGA3
		RMND5B
		TRAPPC9
		POLG
		UNC13B
		LRP1B
		ZC3H14
		BLVRB
		ACER3
		ARHGAP8
		KLK7
		ZNF16
		AKT2
		NDRG1
		PSD4
		UBE2H
		IST1
		RGS12
		USP50
		NINJ1
		BRD3
		VEGFB
		FANCD2
		EPB41L4A
		FBXO27
		PIBF1
		CCSER1
		ZSCAN10
		LTBP2
		MAP3K8
		EFCAB14
		ST20-AS1
		PHF19
		SLC26A11
		CNOT10
		ITGAM
		EEF2
		GLRX3
		LGMN
		CBLN3
		PCSK5
		CDC42SE2
		LINC00661
		SETX
		RND1
		ATF7IP2
		SH3BP4
		SLC38A5
		ZNF331
		CCDC6
		PHYKPL
		ERCC1
		TRABD2B
		ANKHD1-EIF4EBP3
		ENTPD2
		MEIOB
		PDZD7
		FHAD1
		NME4
		IGF2BP2
		CASC15
		SMTN
		CD209
		MIPOL1
		GHRHR
		ELK3
		ENGASE
		BCAS3
		CPNE7
		MIR4686
		KLK14
		ATP1A3
		MIR4474
		PSMA3
		CLPTM1
		AOAH-IT1
		TSC2
		EPB41L1
		FGF19
		RGL3
		PTK7
		MIR4692
		LRRC14B
		ANKRD24
		PSME4
		GRTP1-AS1
		EBF4
		PLD4
		DENND3
		HNRNPM
		TNIP2
		BANP
		HBS1L
		CRK
		MICALL2
		ITGB3
		LAMA4
		ZNF385A
		EPS15L1
		FARP1
		RNF32
		YIPF2
		RTEL1
		HRH2
		HAUS4
		GS1-204I12.4
		CUL3
		GRIN2A
		GPM6A
		MIR6855
		AP1S3
		C7orf50
		SCARNA15
		TMC5
		C11orf80
		GPER1
		GAS1
		SGSH
		ZNF263
		TAF1C
		MAP1S
		MAP2K3
		TSPAN3
		KIAA1522
		FCGR2B
		CFAP57
		LMF1
		ITGA8
		PRKCD
		LINC00917
		PPTC7
		SNX31
		TBC1D2B
		FAM83E
		PPP1R16A
		MYO18A
		SOX9-AS1
		GNL3L
		TMEM51
		MRPL3
		TFDP1
		CYB5R1
		CALHM3
		BRINP2
		ZFP64
		DPEP2
		PRELID1
		GPR137
		FGF3
		CDC34
		ZNF613
		BMP7-AS1
		RNF44
		UBC
		RAB3IP
		COX6C
		TANGO2
		SLC38A10
		IFT140
		ABHD2
		QPRT
		SYTL1
		ECE1
		WNT3A
		ASAP1
		CFHR1
		STK3
		CD79B
		IRS2
		C3orf70
		TSPAN14
		SYNDIG1L
		NAPSA
		TUSC3
		HYAL4
		DLGAP3
		TMED10
		TMEM108
		SEC62
		ZNF91
		GNA12
		CEBPE
		CNPY2
		MRI1
		CFAP46
		CNN3
		MMAB
		C4orf19
		CRB2
		PCK1
		VWF
		MC1R
		CDHR3
		DEF6
		NXF1
		RAB31
		TMEM184B
		TRPM4
		RMI1
		RORA
		LYRM9
		SEMA6C
		RGS9
		ARC
		CYTH3
		MTSS1
		KIAA0319
		PLAC4
		VIPR1
		ANXA4
		CA1
		ATIC
		ZGPAT
		KCNG1
		ERG
		FER1L5
		ATP6AP1L
		PLA2G4C
		IFNAR1
		MAST4
		AMOTL2
		ZNF3
		GUCA2A
		DPP6
		DAAM2
		PCDH12
		CFAP36
		AXL
		ZDHHC20
		SLC15A3
		FAM182A
		POLE
		IRGC
		TOMM5
		RAB40C
		MIR1266
		EPO
		ST6GALNAC1
		IL12RB1
		ABCG1
		RERG
		MIR8085
		PRKCA-AS1
		CYP4F3
		ZDHHC4
		TH
		FAM167A
		NPIPA1
		CENPN
		MYH14
		SERPINE2
		AXIN2
		OTOS
		LATS1
		KIF13B
		ILVBL
		MSLN
		COBL
		PABPC1
		CYP4F11
		SUSD1
		SLC7A6
		LYZL1
		EXOSC2
		ASCL5
		HSPA8
		ITGB1
		MAP1LC3B
		ZNF827
		DMXL1
		RAMP3
		SHC2
		FNIP2
		PLAT
		IQCE
		PDE6B
		LSAMP-AS1
		SPSB4
		EPAS1
		SPTBN4
		SUN5
		C1QTNF1
		IQGAP2
		TOPBP1
		ERICH6B
		FHL2
		SPEN
		TECPR2
		HAPLN2
		ZBP1
		CCL24
		EIF4B
		KRT2
		NPHP4
		IL2RA
		SCPEP1
		CEP97
		SLC27A4
		USP48
		POU2F3
		LMTK3
		P2RX4
		CYB561D1
		CFHR3
		MIR3938
		FUNDC2
		PCED1B-AS1
		CDHR2
		RELT
		FOXK2
		FRS2
		ING5
		KLHL30
		GSTM4
		VPS25
		GLG1
		MICALL1
		VMP1
		CD8A
		CBS
		CYP4F12
		SCNN1B
		METTL16
		NR4A1
		TRIM17
		LINC00598
		PRKG1-AS1
		ARHGEF3-AS1
		POLR3F
		LDLRAD4-AS1
		HSD17B14
		SAMD4B
		NDEL1
		CYP4B1
		EXT2
		LAMP1
		DIP2C
		ITGB4
		PSG1
		BCL7C
		CLSTN1
		METTL22
		IGF1R
		TXNDC2
		DYNC1I1
		SLC47A2
		PTPRO
		FOXO3
		SPEF2
		MIR3183
		RAB19
		KPNA3
		DYSF
		RBFOX1
		TMEM117
		C5orf47
		COL23A1
		KLK4
		CCND1
		C19orf81
		TPPP3
		ASB1
		FAM120AOS
		DOCK6
		VIL1
		PARP15
		PYGB
		TYK2
		S100A2
		CYB5R3
		WFDC1
		ME1
		KHNYN
		LGR6
		ZBTB34
		FSCN2
		CYP4F8
		SLC22A11
		ZNF236
		CCNYL1
		DNAJC18
		ABHD17C
		EIF4G1
		CREB5
		PHLDB1
		ROCK1
		PSMG3
		ATP13A5-AS1
		MICAL2
		EGFL6
		AP3D1
		C18orf15
		RAB6C
		AP1M2
		NOLC1
		POMT2
		HES4
		GOLGA6A
		KCNN4
		TRIM8
ERα_PVT1	1256	CREB3L1
		ELMO2
		ZHX3
		CRNKL1
		ZEB1
		CHD9
		STK25
		TAOK3
		GDPD5
		CST7
		NEFH
		PGBD5
		CTDSP2
		MAOA
		DOCK9-AS1
		MIR193A
		ASS1
		USP42
		EMC8
		ADAM23
		IGSF11
		TTLL4
		PDP1
		CNTN2
		KLF4
		POLRMT
		LCN15
		PAWR
		SYCE3
		ASTN2
		SNCAIP
		PARD6G
		GPR157
		LINC00896
		ZBTB7C
		MALL
		BAIAP2L2
		GAL
		TDP1
		FAM20B
		MIR548S
		KRTAP10-5
		MAN1A1
		SIGLEC15
		TRAF6
		TSKU
		BIRC6
		RFT1
		SH3PXD2B
		ATP13A2
		NAA38
		SKI
		CAPN11
		HDAC11
		MIR2276
		ADAM8
		ZCCHC2
		MIR570
		PPP4R2
		ADCY2
		KLC2
		KDM2B
		GSTM5
		SFMBT1
		GSE1
		ZNF703
		CKMT2
		CACNG6
		ZNF804A
		LCN8
		GGT5
		PARD6B
		GPHN
		HIVEP1
		ARVCF
		KIF7
		SMARCC2
		USF2
		DSP
		IRF2BP2
		MIR149
		SYNGR3
		NEDD4
		RAPH1
		PELO
		PI4KA
		DDAH1
		SAMD13
		SECISBP2
		GABRR2
		STMN3
		GRIN2C
		DMPK
		MAMSTR
		DNAH1
		ZIC4
		RAPGEF1
		TMEM14A
		ANO2
		PPP2R5C
		VPS9D1
		PRR5-ARHGAP8
		DPYSL5
		PLD5
		GALNT12
		ARRB1
		TOM1
		SCGB3A1
		GRAMD4
		ZNF787
		SLC35C2
		MTUS1
		CAMK2G
		MVB12B
		PDIA5
		MIR6835
		TMEM150C
		SERGEF
		LHCGR
		CDYL2
		B3GALNT1
		DSCAM
		RIN3
		ZBTB1
		SRRM3
		SERPINB1
		TUBB6
		NTN1
		LINC01107
		LAMA5-AS1
		IQSEC1
		ISM2
		ISG20
		EPM2A
		FAH
		ZNF34
		TMEM121
		NOS1AP
		FAM133A
		DISP2
		MPP3
		AMN
		DRAP1
		PLCD3
		VANGL1
		KIAA1328
		CUX1
		SHC4
		GPRC5B
		DIS3L
		PAQR9
		FEZ2
		ACOX2
		ATMIN
		PARM1
		ELAVL3
		AMZ1
		HSPB1
		POLK
		PPP1R13B
		OAZ2
		GPR153
		UCMA
		RASGRF1
		DNM1
		TMEM200A
		NIPBL
		PHLDA1
		OXTR
		TMEM87B
		RIIAD1
		ENDOG
		WDR6
		SAC3D1
		PKIB
		LINC01460
		LINC01558
		RBM38
		USP4
		RALGPS1
		MEIS1
		MEMO1
		KRT8
		DPP7
		BMP7
		ATP6V1A
		DPY19L3
		PIM3
		GRTP1
		GNA13
		STAT1
		MDGA1
		EVX1-AS
		MKNK2
		LSM14B
		UGGT2
		IKBKB
		MYEOV
		NPHS2
		SRD5A1
		DYNLL1
		LAD1
		KCNJ12
		ZNF423
		GSPT1
		NID2
		KRT18
		PCBD1
		TAF3
		BFSP1
		GLS
		EMILIN2
		TMEM229B
		ATXN1
		GCNT3
		TMEM120A
		PITRM1
		FGD3
		ASXL1
		WHAMM
		NUDT4
		GABBR2
		AGXT
		SLC24A3
		TFF1
		LACTB
		CCDC148
		EVL
		SLC6A17
		C8orf82
		PITPNM1
		E2F8
		MAST2
		RBFOX3
		ALPK3
		ZCWPW1
		CSGALNACT2
		CALML4
		LINC00484
		GREB1
		MRGBP
		ARID3A
		E2F1
		RAB11FIP2
		SIPA1L2
		PSMG2
		RASGEF1C
		FOXJ2
		FBXO33
		YY1
		FAM110A
		NPTX2
		CSK
		PDE8A
		SMAD7
		XRCC3
		PIK3CD-AS2
		HR
		SLC44A1
		C1orf159
		TBX1
		QRFP
		TTC39C-AS1
		MAP3K10
		LCTL
		RRBP1
		CSNK1D
		TRIM9
		DRGX
		BRWD1-AS2
		CXXC5
		SMIM19
		KCNK12
		UBAP1
		MAP3K1
		BHLHA15
		SLC7A8
		EPHX2
		MIR661
		BATF
		EMX1
		PARP1
		FERMT2
		SLCO4A1
		SCAPER
		RARA
		PML
		MLLT1
		LINC00200
		PIWIL4
		ADAMTS1
		RAP1B
		ASCL4
		PCF11
		RAB3B
		SLC1A4
		TET2
		ELOVL6
		EPHX1
		TNFAIP8
		HDAC2
		SIX3-AS1
		PCDH8
		SCAMP1
		UBE3D
		NECAB3
		CTDSPL
		CMBL
		TMEM163
		LRRFIP2
		PLLP
		PDS5A
		NPTN
		SIK3
		LMX1B
		SS18L1
		CLIP1
		UBP1
		ZNF282
		FAM9C
		CPXCR1
		MIR4311
		NANOS1
		PARD3
		DGCR2
		CASK
		SLC17A8
		NPAS3
		MIR378D2
		SNCA-AS1
		ACOT12
		MSL1
		ANAPC4
		PDLIM2
		IGSF3
		MAPKAPK2
		ATL2
		LINC01138
		PXDN
		BIRC7
		VIM-AS1
		B3GALT5
		PCDH18
		MYO5C
		NFIL3
		EPHA4
		CMTM3
		HP1BP3
		LONRF2
		PTPRH
		COQ10B
		SH3PXD2A
		TRAF7
		CHRM4
		UPP2
		CD151
		UBTD1
		LINC00313
		TNRC18
		PACSIN3
		SVIL
		ADCY3
		IGSF9
		WNT6
		KIAA0319L
		OPN3
		IGLL5
		PPCDC
		GPRIN2
		IL15RA
		COMTD1
		KAT5
		ADIRF-AS1
		ARHGAP10
		GPR160
		ADAMTS17
		KLHDC2
		PKP2
		SFXN3
		PPP4R1
		MAN1A2
		ACOX3
		TRIM47
		GPBP1
		WFS1
		SYN2
		STK24
		SPEG
		KCNH3
		SIAH2
		HIC1
		CDON
		MAP3K15
		IQCJ-SCHIP1
		MINPP1
		TNFRSF21
		HPDL
		NCOA1
		GPR6
		NEURL1
		GRIK3
		CACNB2
		LINC00659
		LRRC1
		DGKA
		NADK
		SLC35C1
		PPP6R3
		NBL1
		RAB11FIP5
		KCNQ3
		NOVA1
		SOCS5
		ASTN1
		SLC27A2
		WRNIP1
		CNNM3
		NDUFS3
		XKR4
		STMN2
		BRAF
		LTBP3
		PASK
		KANK1
		FAM43B
		DUSP22
		SNORD60
		SCYL1
		PLCG1
		SLC16A7
		UBE2I
		CNKSR3
		ZNF574
		ATP11A-AS1
		ANAPC13
		SLCO3A1
		SOS2
		ARHGAP33
		ISL2
		TECR
		TP73
		MYO10
		AP2A1
		CHL1
		FRMD6
		DGKZ
		SENP6
		SLC1A2
		MPO
		SUMO3
		SLIT3
		HELZ2
		CACUL1
		MATN3
		LASP1
		ZNF335
		CPT2
		SH3RF2
		RTN4
		ALOX15B
		HIVEP2
		OSBPL10-AS1
		BCORL1
		DCUN1D1
		CXCL12
		KCTD6
		PRSS23
		PPM1L
		SPATA20
		RABEP1
		SPECC1L-ADORA2A
		LOXL3
		RAB12
		ITGA11
		MARK4
		TTC6
		CACYBP
		GPD2
		RRM2B
		RNF224
		ARRDC1
		PRICKLE1
		E2F3
		MIR4784
		ATP6V1B1
		CDH5
		TTC16
		TINCR
		MMGT1
		DNAI1
		TRIM33
		S1PR2
		USP3-AS1
		SORT1
		NKX6-1
		BAMBI
		FOXB1
		RYR1
		NKAIN3
		VSIG8
		TNK2-AS1
		SNN
		SLC17A9
		CSRP1
		GLDN
		AGO2
		MIR4291
		TBC1D8
		HAND2
		MARVELD3
		RASSF10
		CCNK
		IMPA2
		CHDH
		FAM53A
		CAND2
		BCL6
		PWWP2A
		POU2F2
		NNMT
		TBC1D10A
		RPH3A
		FGD2
		SNAP29
		MCCC1
		GPC4
		SOGA1
		KDM5B
		INS
		FLT1
		CRABP2
		SSBP3
		PGF
		DMXL2
		EID1
		ZFX-AS1
		OSGIN1
		MYL3
		MYLK
		SH3BP5
		POLR2F
		CAPS2
		SMPD3
		DMRT2
		EHMT1
		GLDC
		LINC00955
		PLEKHD1
		ZC3H4
		FAM210B
		CTDNEP1
		KCNH7
		RGS17
		GAS6-AS1
		VGF
		LPIN1
		CYFIP2
		OTOG
		ADARB2
		BRWD1
		TEX264
		DHCR24
		MYO1B
		FRMD3
		PKP1
		TRIM23
		KCTD15
		NGF
		FASN
		TBK1
		ATF3
		KIAA1958
		PCYT1A
		CHST1
		EVC2
		ARRDC1-AS1
		MEF2A
		SPOPL
		SLC4A3
		LINC01366
		SLC2A8
		SOX3
		TMC8
		PRKAR1A
		STXBP5
		CCSAP
		PDS5B
		SH3GLB2
		UBE2E1-AS1
		SCAI
		MFSD10
		AGFG2
		TPRN
		CD46
		WRAP73
		ZNF653
		ANO7
		RAB36
		ZNF444
		SRP9
		GPR88
		AGAP2-AS1
		ISYNA1
		SLC25A47
		DOCK9
		SESN3
		MIR3194
		GPR27
		SRSF10
		EIF2A
		CABP2
		ELF2
		ABHD11
		POLR3H
		EYS
		CHRD
		SNAP47
		CDK5
		PTPN3
		NOP14-AS1
		SGSM2
		LRP4
		HIVEP3
		CGN
		GATA6-AS1
		PMEPA1
		RNF157
		KLF10
		GAB1
		JPH3
		NCOA4
		SMARCAL1
		ABCB8
		ANKRD23
		TRMU
		USP3
		CYP2R1
		AACS
		SERPINA12
		DMC1
		NAT8L
		PSMG4
		CAMTA1
		PWP2
		MTMR14
		FLJ33534
		ARHGAP15
		LTBR
		AHI1
		NADSYN1
		E4F1
		CAMSAP1
		HDAC3
		PLSCR4
		SEMA3G
		GRHL1
		PSD2
		DDI2
		RCAN1
		BICD1
		HERC6
		RAB11FIP4
		TALDO1
		B3GALT5-AS1
		XXYLT1
		NOL4L
		CPNE9
		HS3ST5
		CDKN2B
		PPP6R2
		ITGA2
		MME
		WDR26
		NR4A3
		ARSA
		ARID1B
		MAGI1
		KIF1B
		LRRFIP1
		GALNT10
		GADD45B
		FBRS
		ANXA2
		OBSL1
		ATP2C2
		CD276
		KCNQ4
		CBX4
		GPSM1
		RAET1L
		AFAP1
		DNPEP
		CFL2
		CLDN14
		BTBD1
		ARHGEF4
		FAM184A
		MAP3K12
		KANSL3
		BARX1
		PLXNB2
		TNIP1
		NR2F6
		TSPEAR
		C2orf68
		LRCH1
		ZMYM2
		GJC1
		TET1
		MICAL1
		C1QTNF1-AS1
		MIR6782
		TLK2
		NFU1
		KMT2C
		ITGB5
		FKBP2
		SMAD6
		LINC01210
		ADAMTS7
		RBMS1
		NRXN2
		MYB
		CHPT1
		UGCG
		WNK2
		ITIH5
		HOXC13
		MMRN2
		GPR137B
		CNTN4
		CKB
		LRRC75A
		GOLPH3
		MRPL28
		ZNF318
		IGFBP7
		GTPBP3
		ARL4C
		ATG4B
		FADS2
		RNF103
		ALG12
		ESRRG
		SSR3
		TM7SF2
		VPS9D1-AS1
		PEAK1
		CAMKK1
		EMID1
		ANGEL1
		NT5DC4
		ATN1
		DENND4A
		KLF12
		DAPK2
		PPP1R26
		KEAP1
		IRF4
		IVNS1ABP
		VCX3B
		P4HA2
		TBX4
		HRH3
		DUSP6
		LRRC24
		UBE2R2
		NUCB2
		MTA3
		GRIK5
		NPEPL1
		SPOCK2
		RNF144B
		PLEC
		NIT1
		NFATC2
		MYO7A
		GAS7
		MDN1
		SOWAHC
		ITGA9
		KCNB1
		LINC00298
		SHISA2
		GRM4
		WDR86
		LINC01426
		ZNF592
		DOK7
		TRPM2-AS
		LHX2
		CLIC6
		CDK10
		GNAL
		DDX11
		BSN
		CECR2
		SPIRE2
		DHRS7
		HS3ST1
		ZNF484
		ASCC1
		SH2B2
		SLC6A6
		MIR4515
		DLGAP4
		OCRL
		SERTAD2
		SORCS2
		DISC1
		PAX8-AS1
		CLTCL1
		NPHP3-ACAD11
		ZNF891
		ATP8B4
		NSMF
		MCFD2
		EPS15
		ARHGAP12
		FAM107B
		LINC00423
		ENOPH1
		SLC5A3
		S100A16
		FIGN
		GFRA2
		PLXND1
		PARP8
		GALNT15
		SNORA37
		CTNNBIP1
		STIM2
		ST6GALNAC4
		JADE2
		SHB
		RPS6KL1
		TRIM28
		TST
		REPS1
		CELF2
		CRMP1
		SLC25A10
		PCYOX1L
		DCAF10
		AGAP3
		KAAG1
		STXBP1
		STX1B
		RUFY3
		RBM15B
		TOP2B
		RIMS4
		PWWP2B
		UBTF
		TMTC1
		SIK1
		EDEM3
		KAT2B
		CDYL
		TMEM130
		DIO3
		PRTG
		RGMB
		TBC1D14
		KLF11
		AFAP1-AS1
		DUSP7
		VSTM2L
		AKAP7
		GRK6
		DICER1
		CPLX1
		NRP2
		DPP10-AS1
		DSG2
		DYM
		SLC25A25-AS1
		PIM1
		NEK7
		SERINC2
		KAZALD1
		BNIP3
		IQUB
		UNC13D
		PHOX2A
		ZFPM1
		HS6ST2
		RAB6B
		CHAT
		TBXAS1
		OR6J1
		PCYOX1
		ZNF217
		HAR1A
		MAN2A1
		RALGDS
		CTSD
		PLEKHH2
		GLI3
		TCEAL4
		LHPP
		BCOR
		ARAP3
		RSBN1L
		SEL1L
		SIAH1
		MAGEC2
		ID2-AS1
		NBEAL2
		PDE2A
		TRIM7
		GP9
		C11orf94
		FBXW5
		CLEC2L
		LIMCH1
		LINC00461
		PRKD1
		MAPK3
		FGD1
		HIPK1-AS1
		TRERNA1
		SLC45A4
[truncated: 14,690 more rows]
