# Supplementary material for: LncRNA PVT1 links estrogen receptor alpha and the polycomb repressive complex 2 in suppression of pro-apoptotic genes in hormone-responsive breast cancer
Source: Cell Death Dis. 2025 Feb 8;16(1):80. doi: 10.1038/s41419-025-07423-4 (PMC11807188; doi:10.1038/s41419-025-07423-4)
Supplement: Supplementary file 5 — Supplemental table 4 [file 41419_2025_7423_MOESM5_ESM.xlsx]

## Sheet: Summary
Table S4: Differential expression analysis following knock-down of ERα associated lncRNAs
1: DE genes in kd FGD5-AS1 versus NC
2: DE genes in kd EPB41L4A-AS1 versus NC
3: DE genes in kd PVT1 versus NC

## Sheet: FGD5.AS1_Vs_NC
Gene	baseMean	log2FoldChange	lfcSE	stat	pvalue	padj	FoldChange
ITGA9	12.5995	-8.86494	1.23964	-7.15122	8.60121e-13	1.85301e-10	-466.244
OTOAP1	11.0195	-8.5629	1.23213	-6.9497	3.66075e-12	6.99376e-10	-378.173
SLC5A11	16.0151	-8.30294	1.21946	-6.8087	9.84848e-12	1.71932e-09	-315.815
SLC22A14	10.5023	-8.27533	1.23224	-6.71567	1.87203e-11	3.10741e-09	-309.829
IFFO1	13.8952	-7.88813	1.22573	-6.43547	1.23093e-10	1.80635e-08	-236.9
AC006372.3	5.41549	-7.43313	1.29282	-5.74957	8.94728e-09	8.8386e-07	-172.82
SEPTIN7P3	4.36094	-7.22573	1.33729	-5.40326	6.54399e-08	5.01979e-06	-149.679
SPTBN5	4.85764	-7.13423	1.31953	-5.40665	6.42162e-08	4.94465e-06	-140.481
TMCO2	4.89885	-7.119	1.28784	-5.52787	3.24136e-08	2.80516e-06	-139.006
MROH3P	4.14417	-7.07974	1.32217	-5.35463	8.57305e-08	6.24507e-06	-135.274
AC084734.1	13.1256	-7.07969	1.08032	-6.5533	5.62779e-11	8.7668e-09	-135.27
SLC7A9	4.03623	-7.06345	1.31853	-5.35706	8.45854e-08	6.18514e-06	-133.755
EFCAB8	19.7941	-7.04389	0.885588	-7.95392	1.80705e-15	5.08258e-13	-131.954
RPL12P38	128.857	-6.81904	0.325485	-20.9504	1.86106e-97	9.42208e-94	-112.911
ACTBP14	3.51008	-6.77049	1.42745	-4.74308	2.10496e-06	9.4939e-05	-109.174
CATSPER4	3.52208	-6.76519	1.36293	-4.96373	6.91535e-07	3.84509e-05	-108.774
HSF5	21.0248	-6.71288	0.769732	-8.72106	2.75608e-18	1.03358e-15	-104.901
CERS3	3.16617	-6.68724	1.40762	-4.75075	2.02661e-06	9.20199e-05	-103.053
CETP	2.65995	-6.66467	1.5074	-4.42131	9.81035e-06	0.000320952	-101.453
AC018511.5	2.75331	-6.58967	1.41705	-4.65027	3.31506e-06	0.000135349	-96.3136
HDC	3.03085	-6.58245	1.38576	-4.75007	2.03344e-06	9.21233e-05	-95.8333
COL20A1	6.52455	-6.55892	1.28778	-5.09322	3.52037e-07	2.16033e-05	-94.2826
TERB1	3.32224	-6.50852	1.38652	-4.69414	2.67732e-06	0.000114626	-91.046
MANEALP1	3.25748	-6.50037	1.39112	-4.67277	2.9716e-06	0.000124078	-90.5328
PNLDC1	5.8356	-6.47755	1.29109	-5.01712	5.24511e-07	3.08776e-05	-89.1119
HK3	3.13796	-6.47444	1.36855	-4.73088	2.23553e-06	9.90628e-05	-88.9204
FAM71A	4.60881	-6.45867	1.34912	-4.78733	1.69017e-06	8.06231e-05	-87.9536
RAB44	11.628	-6.38836	0.912796	-6.99867	2.58398e-12	5.13022e-10	-83.7698
RPL7P4	4.70548	-6.33883	1.3378	-4.73826	2.15561e-06	9.70074e-05	-80.9426
C5orf64	2.39113	-6.3382	1.45839	-4.34602	1.38628e-05	0.000430577	-80.9077
AL109806.2	2.37382	-6.32696	1.48378	-4.26408	2.00729e-05	0.000584888	-80.2797
AMHR2	2.71043	-6.30677	1.39575	-4.51855	6.2266e-06	0.000223177	-79.1637
SLC39A2	2.84486	-6.30354	1.38014	-4.56733	4.93975e-06	0.000184566	-78.9868
LRRN4CL	8.39873	-6.26991	1.1173	-5.61167	2.00389e-08	1.86956e-06	-77.167
VWA3A	4.74819	-6.15908	1.30087	-4.73457	2.19515e-06	9.81323e-05	-71.4605
DHX58	9.5853	-6.12543	1.11954	-5.47138	4.46545e-08	3.60212e-06	-69.8135
RPL7P19	5.23541	-6.11711	1.27975	-4.77992	1.75365e-06	8.29748e-05	-69.4119
VSIG1	5.34138	-6.10852	1.30347	-4.68634	2.78129e-06	0.000117586	-68.9996
FGF18	7.86678	-6.10779	1.1074	-5.51545	3.47883e-08	2.97257e-06	-68.9649
CACNA1B	28.1749	-6.09632	0.573775	-10.6249	2.28176e-26	1.44399e-23	-68.4187
AC021683.3	10.2387	-5.99799	0.938493	-6.39108	1.64717e-10	2.34907e-08	-63.9107
RSPH9	4.72041	-5.99028	1.33331	-4.49278	7.02993e-06	0.000245454	-63.5701
CLEC18B	5.72243	-5.92594	1.30113	-4.55446	5.252e-06	0.000193028	-60.7975
JAML	9.02608	-5.86836	0.965819	-6.07605	1.23183e-09	1.45033e-07	-58.4189
TBC1D29P	3.00674	-5.74237	1.4063	-4.08332	4.43959e-05	0.00106777	-53.5334
MSH4	8.74335	-5.73753	0.929515	-6.17261	6.71723e-10	8.4491e-08	-53.3543
GP5	5.59079	-5.6802	1.16822	-4.86225	1.16058e-06	5.95008e-05	-51.2756
PDE2A	27.4964	-5.65439	0.497885	-11.3568	6.85978e-30	5.5567e-27	-50.3663
TLL2	8.51693	-5.644	0.981559	-5.75004	8.9225e-09	8.8386e-07	-50.005
SLC25A34	8.63467	-5.61357	1.12407	-4.99395	5.9156e-07	3.37456e-05	-48.9613
RPSAP11	5.7645	-5.60795	1.12336	-4.99214	5.97145e-07	3.39685e-05	-48.771
AC079601.1	4.83374	-5.55586	1.1688	-4.75348	1.99942e-06	9.09893e-05	-47.0416
PRLH	2.59803	-5.48331	1.41338	-3.87956	0.000104644	0.00202016	-44.7343
LAT2	31.0338	-5.48282	0.458789	-11.9506	6.44242e-33	5.93025e-30	-44.7193
CARMIL2	19.1762	-5.46546	0.616039	-8.87193	7.18861e-19	2.85444e-16	-44.1842
AMY2B	6.82832	-5.34031	1.10811	-4.81929	1.44068e-06	7.08134e-05	-40.5129
GNAT1	8.02379	-5.32682	1.03287	-5.15731	2.50527e-07	1.59541e-05	-40.1358
ERVW-1	2.32509	-5.31371	1.44823	-3.66911	0.000243396	0.00367989	-39.7729
RN7SL472P	3.3505	-5.31045	1.41381	-3.75612	0.000172566	0.0028668	-39.683
SLC2A5	7.67249	-5.23463	0.855845	-6.11633	9.5754e-10	1.16115e-07	-37.6514
GAPLINC	14.2624	-5.20383	0.649918	-8.0069	1.17635e-15	3.43977e-13	-36.856
RPS15AP36	4.77701	-5.20188	1.15595	-4.50009	6.7926e-06	0.000237988	-36.8064
AP000769.1	188.204	-5.19669	0.197629	-26.2951	2.17975e-152	4.4142e-148	-36.6742
SCARF1	10.237	-5.18808	0.81091	-6.39785	1.57581e-10	2.26325e-08	-36.456
HGFAC	2.87908	-5.16916	1.40699	-3.67391	0.000238865	0.00363703	-35.981
C8G	3.42151	-5.13837	1.37983	-3.72392	0.000196157	0.00315658	-35.2212
DGKI	5.5527	-5.11416	0.982684	-5.20427	1.94757e-07	1.30306e-05	-34.635
TMEM88	4.66431	-5.1049	1.17025	-4.36223	1.28744e-05	0.000406738	-34.4135
TP53AIP1	2.94824	-5.06493	1.38503	-3.65691	0.000255271	0.00381231	-33.473
TEX29	4.66784	-5.03537	1.21858	-4.13217	3.59357e-05	0.000911948	-32.7941
AL662797.1	22.0308	-5.02061	0.478794	-10.4859	1.00249e-25	6.15196e-23	-32.4604
TCHHL1	2.53257	-4.94797	1.41098	-3.50677	0.000453585	0.00565558	-30.8665
FERMT3	23.1166	-4.93543	0.544726	-9.06039	1.29985e-19	5.98256e-17	-30.5994
LAMB4	26.4174	-4.93533	0.438753	-11.2485	2.35466e-29	1.83401e-26	-30.5972
AP001992.1	32.5116	-4.86378	0.443898	-10.957	6.15183e-28	4.15269e-25	-29.1169
LINC00486	6.54429	-4.85986	0.896112	-5.42327	5.85178e-08	4.62908e-06	-29.0378
AC099489.1	3.27227	-4.85897	1.41132	-3.44285	0.000575611	0.00669693	-29.0199
AL512306.2	10.7133	-4.84393	0.670126	-7.22839	4.88757e-13	1.08767e-10	-28.719
PHYHD1	7.90718	-4.82184	0.869871	-5.54317	2.97049e-08	2.5929e-06	-28.2826
PKD1L1	4.72793	-4.8175	1.05141	-4.58193	4.607e-06	0.000174883	-28.1976
LRIT3	4.23494	-4.80226	1.17276	-4.09482	4.22489e-05	0.00103833	-27.9013
MYBPHL	3.34055	-4.73846	1.22216	-3.87712	0.000105702	0.00203091	-26.6943
AC098476.1	2.40327	-4.72048	1.4177	-3.32967	0.000869483	0.00901582	-26.3637
AC008522.1	3.65537	-4.71914	1.24649	-3.78595	0.000153124	0.00264133	-26.3392
RSPH10B2	5.43075	-4.70577	1.0194	-4.6162	3.90829e-06	0.000154886	-26.0962
PYGM	47.1292	-4.6668	0.34057	-13.7029	9.75444e-43	1.23461e-39	-25.4008
RNF14P3	5.51361	-4.64056	0.996452	-4.65708	3.20725e-06	0.000131745	-24.9429
AC007370.2	3.12771	-4.5843	1.37728	-3.32853	0.000873065	0.00904286	-23.989
AL021407.2	9.59139	-4.57985	0.794518	-5.76431	8.19911e-09	8.21981e-07	-23.9151
AC004893.2	6.04682	-4.56959	0.886226	-5.15623	2.51968e-07	1.59956e-05	-23.7456
AP000426.1	2.61251	-4.53979	1.333	-3.40569	0.00065996	0.00740846	-23.2602
GPR83	2.40697	-4.52248	1.45557	-3.10702	0.00188981	0.0155698	-22.9828
CPNE9	3.6277	-4.51614	1.08731	-4.15351	3.27415e-05	0.000853877	-22.8819
AL512306.3	3.88091	-4.51225	1.03748	-4.34926	1.366e-05	0.000426238	-22.8203
TMEM236	5.00425	-4.48674	0.921	-4.87159	1.10701e-06	5.74823e-05	-22.4204
OLFML3	43.3776	-4.47143	0.317418	-14.0869	4.57477e-45	6.6174e-42	-22.1837
HCLS1	89.5231	-4.44962	0.229647	-19.3759	1.23173e-83	4.98876e-80	-21.8509
OIT3	2.6908	-4.39582	1.25575	-3.50056	0.000464281	0.00574704	-21.0511
AC068338.3	5.16941	-4.39403	0.987289	-4.4506	8.563e-06	0.000287101	-21.0249
LAMB1	19.276	-4.38883	0.497296	-8.8254	1.09073e-18	4.24778e-16	-20.9494
CLEC18A	3.73418	-4.37358	1.18605	-3.68751	0.000226461	0.00349281	-20.7291
LINC02516	10.3539	-4.33726	0.690786	-6.27873	3.41341e-10	4.60833e-08	-20.2137
FOXD4	2.95705	-4.30261	1.19772	-3.59234	0.000327727	0.00450563	-19.7339
AC040173.1	10.2723	-4.29483	0.653184	-6.57523	4.85777e-11	7.62595e-09	-19.6279
MPP4	6.58585	-4.28	0.81082	-5.27861	1.30166e-07	9.15278e-06	-19.4272
AP004609.1	4.60619	-4.26495	1.07747	-3.9583	7.5485e-05	0.00158409	-19.2255
LCT	16.572	-4.25698	0.474526	-8.97102	2.93785e-19	1.23947e-16	-19.1197
PIGCP1	3.10746	-4.21296	1.16231	-3.62465	0.000289358	0.00416177	-18.545
FBLN5	2.68564	-4.20933	1.21441	-3.46617	0.000527939	0.00630011	-18.4984
KRT15	222.047	-4.20635	0.193898	-21.6937	2.35498e-104	2.38453e-100	-18.4602
RHOG2P	5.01963	-4.18256	0.91009	-4.59577	4.3116e-06	0.000166313	-18.1583
ITGB7	40.6721	-4.15203	0.335165	-12.388	3.03557e-35	2.9273e-32	-17.7781
TAMALIN	2.70532	-4.13501	1.38989	-2.97506	0.00292929	0.0211318	-17.5696
LGALS4	27.3296	-4.09147	0.418821	-9.76904	1.52898e-22	8.36847e-20	-17.0473
IMPG2	56.2564	-4.07842	0.270835	-15.0587	3.02722e-51	6.13042e-48	-16.8937
AC009487.3	2.42482	-4.07	1.33252	-3.05436	0.00225539	0.0175534	-16.7954
AC021205.3	2.69219	-4.06814	1.38023	-2.94743	0.00320424	0.0224452	-16.7739
AC009501.2	2.78476	-4.05424	1.30227	-3.11322	0.00185061	0.0153467	-16.613
FBXW10	10.5087	-4.04073	0.603221	-6.69858	2.10455e-11	3.43703e-09	-16.4581
EPHX3	12.0349	-4.03432	0.578906	-6.96887	3.19495e-12	6.22124e-10	-16.3852
RHBDL1	7.92039	-4.01105	0.95012	-4.22162	2.42548e-05	0.000672534	-16.123
ARHGAP30	31.1135	-3.9877	0.387554	-10.2894	7.86635e-25	4.67737e-22	-15.8642
ATP5MF-PTCD1	3.46327	-3.98545	1.40503	-2.83655	0.00456037	0.0287164	-15.8394
PYY2	2.44949	-3.98469	1.45478	-2.73903	0.00616201	0.0354381	-15.8311
AC138028.6	8.74556	-3.97377	0.678377	-5.85776	4.69147e-09	5.05357e-07	-15.7117
SOX15	3.77965	-3.96438	0.941904	-4.2089	2.56617e-05	0.000705122	-15.6098
SLC22A1	9.25717	-3.9507	0.636413	-6.20775	5.37476e-10	6.93276e-08	-15.4624
AC022023.2	3.36611	-3.94815	1.09188	-3.61593	0.000299272	0.00426592	-15.4352
STPG4	9.99373	-3.94144	0.630046	-6.25579	3.95515e-10	5.23502e-08	-15.3635
DYSF	3.23586	-3.93365	1.20017	-3.27759	0.00104696	0.0102822	-15.2809
AC087072.1	4.14104	-3.90737	1.06281	-3.67645	0.000236507	0.00361472	-15.005
CDRT1	55.9048	-3.90324	0.29657	-13.1613	1.46594e-39	1.56247e-36	-14.9621
CHRNA10	12.4207	-3.87107	0.618648	-6.25731	3.91684e-10	5.23502e-08	-14.6321
LSMEM2	5.51275	-3.87017	0.82166	-4.71019	2.47489e-06	0.000107783	-14.623
AC008496.3	2.84618	-3.86044	1.10858	-3.48232	0.000497098	0.0060316	-14.5248
RASL10A	5.84171	-3.82358	0.934912	-4.08977	4.31794e-05	0.00104785	-14.1583
AL353719.1	3.39107	-3.81727	1.42863	-2.67197	0.00754067	0.0406891	-14.0965
CLDN11	6.96771	-3.8115	0.732042	-5.20667	1.92256e-07	1.29348e-05	-14.0403
MYOCOS	6.90772	-3.80984	0.705961	-5.39667	6.78899e-08	5.16857e-06	-14.0241
ANKRD26P1	2.32815	-3.79586	1.19219	-3.18393	0.00145289	0.0129159	-13.8889
ADGRE2	3.36689	-3.7768	1.38887	-2.71934	0.00654117	0.0370015	-13.7066
PLIN1	5.98317	-3.76321	0.745174	-5.05011	4.41555e-07	2.64338e-05	-13.5781
AL356806.1	5.9004	-3.75489	0.76565	-4.90419	9.38127e-07	4.99948e-05	-13.5
AC025262.1	2.63027	-3.7539	1.28792	-2.9147	0.00356034	0.0241101	-13.4907
AC104115.1	3.72265	-3.73279	1.21887	-3.06249	0.00219501	0.0172565	-13.2948
AC020658.3	3.13647	-3.72343	1.19095	-3.12644	0.00176939	0.0148619	-13.2088
LINC00539	5.94519	-3.72096	0.807386	-4.60865	4.05288e-06	0.000158752	-13.1862
TSPEAR	5.09832	-3.71623	1.33588	-2.78186	0.00540475	0.0324879	-13.143
C1orf189	4.45312	-3.70818	0.93366	-3.97166	7.1375e-05	0.00152425	-13.0699
MYO1A	7.00143	-3.70419	0.808751	-4.58014	4.64662e-06	0.000175856	-13.0339
RAPSN	6.79884	-3.69552	0.738558	-5.00369	5.62429e-07	3.25421e-05	-12.9557
AC018638.6	3.36164	-3.6669	1.08482	-3.38019	0.000724345	0.00793332	-12.7012
CILP2	21.282	-3.66686	0.435302	-8.42371	3.64756e-17	1.27356e-14	-12.7009
SV2A	15.8304	-3.64971	0.49829	-7.32447	2.3985e-13	5.45754e-11	-12.5508
RILP	27.245	-3.64863	0.405998	-8.98683	2.54473e-19	1.12029e-16	-12.5414
RRH	6.86212	-3.64034	0.698887	-5.20877	1.90101e-07	1.28325e-05	-12.4695
ABCA9	6.187	-3.62573	0.733496	-4.94309	7.68957e-07	4.23156e-05	-12.3439
GPBAR1	4.3912	-3.61303	0.971208	-3.72014	0.000199109	0.00318244	-12.2358
IDI2-AS1	18.0715	-3.57364	0.446393	-8.00559	1.189e-15	3.43977e-13	-11.9062
VWCE	4.94109	-3.55599	0.930695	-3.82079	0.000133023	0.00239077	-11.7614
ZNF513	11.1507	-3.55304	0.634969	-5.59561	2.19846e-08	2.01453e-06	-11.7374
SLC38A3	3.60463	-3.51981	1.07541	-3.273	0.00106413	0.0104205	-11.4701
AC099508.2	4.39286	-3.5145	0.840789	-4.18	2.91505e-05	0.000780855	-11.428
MRPL40P1	4.86081	-3.49885	0.821893	-4.25707	2.07125e-05	0.000596949	-11.3047
AL121938.1	20.6235	-3.46356	0.370747	-9.3421	9.44383e-21	4.66456e-18	-11.0315
AOC3	5.96987	-3.46032	0.783125	-4.4186	9.93402e-06	0.000322799	-11.0068
KRT18P59	5.77975	-3.40143	1.1496	-2.95881	0.00308834	0.0219138	-10.5665
SLC6A3	5.40518	-3.3927	0.752431	-4.50899	6.51366e-06	0.000231012	-10.5028
FAM180B	2.59152	-3.39117	1.18185	-2.86937	0.00411285	0.0266697	-10.4917
AC005696.3	8.63271	-3.37776	0.608697	-5.54916	2.87043e-08	2.52479e-06	-10.3946
AC006111.2	13.7505	-3.35497	0.491755	-6.82244	8.95066e-12	1.59e-09	-10.2317
AL353807.3	8.41112	-3.34448	0.63744	-5.24673	1.5482e-07	1.06641e-05	-10.1575
LINC02193	3.65314	-3.33852	0.930215	-3.58897	0.000331983	0.00454563	-10.1156
SLC22A20P	18.3624	-3.32313	0.463325	-7.17236	7.37172e-13	1.60521e-10	-10.0083
RCN1P2	6.64622	-3.30756	0.783519	-4.22142	2.42764e-05	0.000672534	-9.90094
C1QTNF9	4.56423	-3.30614	0.881884	-3.74895	0.000177578	0.00293084	-9.89114
FAM71F2	18.0345	-3.29744	0.441467	-7.46927	8.06384e-14	1.99147e-11	-9.83169
ST6GALNAC4P1	2.5493	-3.29687	1.08852	-3.02876	0.00245563	0.0185922	-9.82783
KRT18P4	27.1047	-3.2932	0.350374	-9.39909	5.50375e-21	2.78641e-18	-9.80282
TDRD12	28.3436	-3.2851	0.340771	-9.6402	5.40809e-22	2.88209e-19	-9.74798
LINC02150	2.60071	-3.2814	1.15283	-2.84639	0.00442176	0.0280882	-9.723
LINC01909	11.0406	-3.27856	0.556686	-5.88942	3.87553e-09	4.2654e-07	-9.70384
SLC45A2	2.43456	-3.27367	1.20641	-2.71355	0.00665658	0.0375444	-9.67104
ITGA10	66.1209	-3.25962	0.224443	-14.5232	8.64128e-48	1.34611e-44	-9.57733
NLRP3P1	11.4198	-3.25641	0.552262	-5.8965	3.71289e-09	4.10873e-07	-9.55603
DDN	7.88158	-3.24739	0.605419	-5.36388	8.14527e-08	6.02007e-06	-9.49648
TG	4.57713	-3.24613	0.817701	-3.96982	7.19257e-05	0.0015292	-9.48817
CARD9	5.32321	-3.24203	0.829323	-3.90925	9.25843e-05	0.00184722	-9.46122
TMEM151A	3.19812	-3.23972	1.01419	-3.19438	0.00140131	0.0126124	-9.4461
AC012618.3	5.93116	-3.23615	0.707635	-4.57319	4.80356e-06	0.000180812	-9.42275
GRM2	7.36257	-3.23487	0.646402	-5.00442	5.60293e-07	3.25114e-05	-9.4144
AC006042.1	3.12606	-3.23255	1.0016	-3.22739	0.00124927	0.0116371	-9.39931
AL136526.1	3.4155	-3.22802	1.0317	-3.12883	0.00175506	0.0147721	-9.36984
LINC01068	3.93554	-3.2195	0.928803	-3.46629	0.000527694	0.00630011	-9.31465
GCNA	89.1819	-3.2081	0.189059	-16.9688	1.39802e-64	3.5389e-61	-9.24134
CYP2D6	2.47271	-3.20522	1.19912	-2.67297	0.00751825	0.0405948	-9.22291
RASGRF2	3.38395	-3.20008	1.03417	-3.09436	0.00197238	0.01608	-9.19012
AC091133.6	3.09823	-3.17514	1.10679	-2.86879	0.00412045	0.0266847	-9.03257
ABCA6	23.7372	-3.17336	0.38373	-8.26978	1.34202e-16	4.18112e-14	-9.02146
CPT1C	24.1748	-3.16742	0.352691	-8.98074	2.6894e-19	1.15879e-16	-8.98441
AC092338.3	9.00942	-3.1585	0.589599	-5.35703	8.46024e-08	6.18514e-06	-8.92899
AVIL	121.099	-3.15557	0.167929	-18.7911	8.93548e-79	2.58503e-75	-8.91088
WDR88	2.8616	-3.15234	1.09159	-2.88783	0.00387908	0.0257114	-8.89097
PITRM1-AS1	13.0106	-3.14693	0.475936	-6.61207	3.78977e-11	6.04304e-09	-8.85766
SERPINC1	4.00278	-3.14682	0.872352	-3.60728	0.000309423	0.00439112	-8.857
BCL2L10	3.45225	-3.12584	1.07213	-2.91553	0.0035509	0.0240996	-8.72911
EEF1A1P39	2.89306	-3.11746	0.956178	-3.26033	0.00111281	0.0107239	-8.67859
TSPOAP1	4.07327	-3.11335	0.976099	-3.18958	0.00142479	0.01275	-8.65388
AL121809.2	2.66432	-3.10236	1.08947	-2.84758	0.00440526	0.0280044	-8.58824
FAM71D	5.40542	-3.10176	0.744951	-4.16371	3.13115e-05	0.000826714	-8.58467
DNAH10	22.5836	-3.0978	0.347167	-8.9231	4.53422e-19	1.83645e-16	-8.56114
SLC22A13	12.3028	-3.08263	0.541513	-5.69263	1.25097e-08	1.19497e-06	-8.47159
AC104938.1	5.07447	-3.07059	0.74937	-4.09756	4.17522e-05	0.00102987	-8.40117
CYP2D8P	3.32248	-3.0679	0.994366	-3.08528	0.00203361	0.0163691	-8.38549
HAMP	4.1729	-3.06696	0.814287	-3.76644	0.000165593	0.00278292	-8.38007
NRADDP	8.34408	-3.05741	0.681339	-4.48735	7.2113e-06	0.000250292	-8.32477
CCDC62	14.5097	-3.0558	0.488406	-6.25669	3.93224e-10	5.23502e-08	-8.31551
NPB	2.52303	-3.0529	1.07212	-2.84754	0.00440581	0.0280044	-8.29876
AC000095.1	3.82865	-3.04765	0.936555	-3.25411	0.00113749	0.0109017	-8.26866
AL132640.2	3.38679	-3.0456	1.06675	-2.85503	0.0043033	0.027543	-8.25691
AC002059.1	3.3585	-3.04456	1.07064	-2.84369	0.00445945	0.028239	-8.25097
CCDC154	3.78948	-3.04008	1.06878	-2.84444	0.00444901	0.0281905	-8.22535
LINC02348	6.02994	-3.03947	0.86047	-3.53233	0.00041191	0.00528501	-8.22186
AC027307.3	7.53366	-3.03356	0.672512	-4.51079	6.4588e-06	0.000229762	-8.18826
NECAB2	9.53699	-3.03027	0.598249	-5.06522	4.07925e-07	2.4586e-05	-8.1696
AL731571.1	6.37202	-3.02974	0.748214	-4.04929	5.13725e-05	0.00118896	-8.16662
AC016876.2	10.532	-3.02792	0.538969	-5.61798	1.93207e-08	1.81141e-06	-8.15631
CYP26C1	2.82831	-3.02379	1.06358	-2.84303	0.00446871	0.0282888	-8.13301
TTLL10	11.0911	-3.02353	0.55079	-5.48944	4.03203e-08	3.34642e-06	-8.13156
FAM209B	3.52627	-3.02314	1.01003	-2.99312	0.0027614	0.0202612	-8.12936
ZNF763	5.62987	-3.01754	0.78025	-3.86741	0.000109999	0.00208967	-8.09788
SETP17	5.97809	-3.01646	0.748429	-4.03038	5.56867e-05	0.00126686	-8.09177
AL078582.1	7.21292	-3	0.671154	-4.46991	7.82516e-06	0.000264553	-7.99999
UCKL1-AS1	9.53084	-2.99163	0.607509	-4.92442	8.46108e-07	4.58142e-05	-7.95372
CDKL4	46.4144	-2.99119	0.270413	-11.0616	1.92676e-28	1.34547e-25	-7.95131
AC072039.2	3.68051	-2.98528	0.928806	-3.21411	0.00130851	0.0120175	-7.91881
FITM1	5.75817	-2.97627	0.835019	-3.56432	0.000364805	0.00488926	-7.86951
C7orf61	4.36837	-2.9719	0.835812	-3.55571	0.000376967	0.00497141	-7.84568
SPOCK2	11.7938	-2.95483	0.540119	-5.47071	4.48241e-08	3.60212e-06	-7.75342
AC025265.1	5.1772	-2.94949	1.07852	-2.73475	0.00624268	0.0357221	-7.72474
AL390728.2	6.41454	-2.94315	0.688004	-4.27781	1.88744e-05	0.000555124	-7.69087
AGBL2	90.9508	-2.9359	0.196239	-14.9608	1.324e-50	2.43748e-47	-7.65231
CCDC28B	6.39195	-2.93529	0.727575	-4.03435	5.47547e-05	0.00124869	-7.64908
ALPK3	62.659	-2.93271	0.249347	-11.7616	6.15566e-32	5.41992e-29	-7.63546
CEL	15.1699	-2.92157	0.459493	-6.35824	2.04076e-10	2.83064e-08	-7.57668
AL354836.1	16.001	-2.9177	0.44866	-6.50315	7.86536e-11	1.18867e-08	-7.55643
OVCH1	7.5621	-2.91717	0.622101	-4.68923	2.74238e-06	0.000116184	-7.55365
TBR1	11.8548	-2.91687	0.510377	-5.71514	1.09616e-08	1.05205e-06	-7.55208
HTRA4	5.49336	-2.90412	0.897009	-3.23756	0.00120556	0.0113494	-7.48562
FDPSP4	2.66134	-2.90083	1.05824	-2.74119	0.00612167	0.0353191	-7.46857
AC027020.2	5.72776	-2.89119	0.689391	-4.19383	2.74281e-05	0.00074827	-7.41883
REEP2	16.7527	-2.88711	0.442462	-6.52509	6.79585e-11	1.0426e-08	-7.39787
KRT13	17.8413	-2.87987	0.405451	-7.10287	1.22193e-12	2.55105e-10	-7.36081
TEKT4P2	3.40227	-2.87735	1.01385	-2.83804	0.0045391	0.0286092	-7.34801
RPL19P5	2.83257	-2.87157	0.926305	-3.10003	0.00193504	0.0158649	-7.31861
FCER1G	3.44959	-2.85677	0.935816	-3.05271	0.00226787	0.0176234	-7.24392
AC084864.2	10.2319	-2.84965	0.528358	-5.39342	6.91307e-08	5.24332e-06	-7.20827
MYH3	14.9178	-2.84799	0.440857	-6.46011	1.04627e-10	1.55794e-08	-7.19995
CRYBB3	2.4973	-2.84604	1.09077	-2.6092	0.00907547	0.0460505	-7.19023
MAB21L3	3.63729	-2.83926	0.942976	-3.01096	0.00260427	0.0194124	-7.15653
AL158207.1	2.89183	-2.83516	1.07489	-2.63763	0.00834877	0.0435038	-7.13624
NR2E3	10.6347	-2.83175	0.530515	-5.33775	9.41088e-08	6.80642e-06	-7.11939
KCNJ14	23.6902	-2.82953	0.360066	-7.85837	3.89171e-15	1.0796e-12	-7.10844
SPON2	7.67117	-2.82858	0.59808	-4.72944	2.25143e-06	9.95496e-05	-7.10375
PPIEL	25.5022	-2.8031	0.406703	-6.89225	5.49163e-12	1.0019e-09	-6.97937
OTOA	2.54471	-2.80114	1.05082	-2.66568	0.00768333	0.0412938	-6.96993
AC144831.1	12.1989	-2.79874	0.478664	-5.84698	5.00582e-09	5.33541e-07	-6.95832
AC107959.1	13.8588	-2.79672	0.457582	-6.11196	9.84153e-10	1.18631e-07	-6.9486
FLACC1	36.0107	-2.79507	0.334423	-8.35788	6.38579e-17	2.05268e-14	-6.94063
AC010536.1	19.8102	-2.79384	0.469407	-5.95184	2.65146e-09	2.97934e-07	-6.93472
SNORC	17.585	-2.79321	0.414594	-6.73723	1.61439e-11	2.70191e-09	-6.93172
AL157827.2	8.38968	-2.78542	0.557301	-4.99805	5.79128e-07	3.34129e-05	-6.89438
HAL	8.03735	-2.77681	0.651797	-4.26024	2.04208e-05	0.000590774	-6.85337
RPL35P2	3.80093	-2.77172	1.0454	-2.65134	0.00801729	0.0423801	-6.82922
AL158211.4	6.41953	-2.77092	0.746671	-3.71103	0.000206419	0.00326833	-6.82542
NEXN	3.79266	-2.76541	0.918558	-3.0106	0.00260734	0.0194265	-6.79941
AL589993.1	6.41788	-2.76469	0.676511	-4.08669	4.37576e-05	0.00105619	-6.79601
YEATS2-AS1	10.5922	-2.76228	0.556094	-4.96728	6.78979e-07	3.79834e-05	-6.78466
CD226	3.14805	-2.75372	0.922083	-2.98641	0.00282274	0.0205845	-6.74453
POLN	2.82401	-2.74817	1.00069	-2.74627	0.00602773	0.0349225	-6.71866
AC110615.1	3.23949	-2.74679	0.851636	-3.22531	0.00125836	0.0117052	-6.71223
DRG1P1	18.4214	-2.74485	0.396685	-6.91947	4.53352e-12	8.42277e-10	-6.70318
ROPN1L	5.95388	-2.73219	0.667967	-4.09031	4.30791e-05	0.00104785	-6.64465
FOXD4L1	5.36398	-2.73097	0.727014	-3.75642	0.000172365	0.00286581	-6.639
AL008628.1	10.1713	-2.72094	0.518591	-5.24679	1.54776e-07	1.06641e-05	-6.59301
AC092353.1	3.86085	-2.71872	0.822012	-3.3074	0.00094168	0.00952545	-6.58288
C19orf38	13.5473	-2.70361	0.49027	-5.51452	3.49724e-08	2.97574e-06	-6.51429
AC108134.2	82.1685	-2.68278	0.200084	-13.4083	5.40817e-41	6.08449e-38	-6.42093
ECM1	21.558	-2.67611	0.375886	-7.11948	1.08337e-12	2.30941e-10	-6.39132
MSANTD1	15.3883	-2.67132	0.418526	-6.38268	1.74013e-10	2.44717e-08	-6.3701
ALOX12P1	2.87195	-2.66704	0.961737	-2.77314	0.00555176	0.0330568	-6.35123
BTBD16	2.94253	-2.66458	0.979789	-2.71954	0.00653725	0.0369896	-6.34041
MROH6	33.8646	-2.66026	0.329624	-8.0706	6.99508e-16	2.11429e-13	-6.32148
AL591845.1	5.56761	-2.65209	0.776655	-3.41476	0.000638381	0.0072142	-6.28578
IQCN	182.456	-2.64428	0.191655	-13.7971	2.65312e-43	3.58189e-40	-6.25185
GPX1	3.99788	-2.62666	0.876796	-2.99574	0.00273776	0.0201195	-6.17593
AC012443.2	30.08	-2.61362	0.310706	-8.41186	4.03556e-17	1.38515e-14	-6.12037
SH2D5	13.4439	-2.61255	0.47085	-5.54858	2.87999e-08	2.52479e-06	-6.11584
GPT	5.70157	-2.60942	0.687861	-3.79354	0.000148517	0.00259277	-6.1026
HIF1A-AS3	9.57976	-2.59233	0.87272	-2.9704	0.00297409	0.0213651	-6.03072
LINC00639	14.9851	-2.57226	0.411864	-6.24542	4.22657e-10	5.55794e-08	-5.94742
CILP	4.28468	-2.57081	0.811225	-3.16904	0.00152943	0.0134179	-5.94141
IMPDH1P5	31.6042	-2.56658	0.340963	-7.52747	5.17333e-14	1.30956e-11	-5.92405
CASP14	12.9487	-2.56377	0.786029	-3.26168	0.00110753	0.0106965	-5.91253
LINC01934	6.03552	-2.56368	0.747025	-3.43185	0.00059949	0.00686344	-5.91212
AC108066.2	12.5812	-2.56	0.533526	-4.79827	1.60045e-06	7.72299e-05	-5.89707
QRICH2	36.6297	-2.55367	0.276147	-9.2475	2.29805e-20	1.10804e-17	-5.87125
AC078983.1	16.6666	-2.54735	0.457837	-5.56389	2.63831e-08	2.37613e-06	-5.84561
AC007823.1	4.89361	-2.538	0.743908	-3.41172	0.000645549	0.00727645	-5.80784
ADM5	13.1953	-2.53775	0.614657	-4.12873	3.64771e-05	0.000922723	-5.80683
C4A	5.46667	-2.53332	0.720871	-3.51425	0.000441004	0.00555397	-5.78901
ATP8B5P	5.32925	-2.53262	0.793931	-3.18997	0.00142288	0.0127386	-5.7862
APC2	3.15416	-2.53255	0.846229	-2.99274	0.00276482	0.0202791	-5.78592
FRZB	4.57188	-2.52729	0.765163	-3.30294	0.00095676	0.00961556	-5.76487
ZFP91P1	3.42508	-2.52677	0.949442	-2.66132	0.00778358	0.0416447	-5.76279
LRGUK	14.427	-2.52235	0.459822	-5.48549	4.12326e-08	3.40817e-06	-5.74517
C1orf162	9.53461	-2.52071	0.526563	-4.78711	1.69201e-06	8.06231e-05	-5.73866
AL137127.1	7.42661	-2.52003	0.642363	-3.92306	8.74307e-05	0.00177589	-5.73593
JCADP1	5.00043	-2.51576	0.734215	-3.42646	0.000611504	0.00698847	-5.71898
AL031710.2	4.90869	-2.5101	0.892759	-2.81162	0.00492925	0.0302856	-5.6966
ITGA2B	17.4626	-2.49996	0.497587	-5.02416	5.05637e-07	2.98532e-05	-5.65668
AL158151.4	5.96121	-2.49795	0.695963	-3.5892	0.000331698	0.0045448	-5.64882
GCATP1	16.3111	-2.49723	0.43479	-5.74353	9.27241e-09	9.07129e-07	-5.64599
FAM209A	6.91568	-2.49621	0.614585	-4.06162	4.87334e-05	0.0011502	-5.64202
AOC2	11.0728	-2.49593	0.509643	-4.89742	9.71042e-07	5.16131e-05	-5.64093
AL161443.1	11.2786	-2.49392	0.532723	-4.68145	2.84851e-06	0.000119928	-5.63305
AC018647.3	16.7065	-2.48967	0.453431	-5.49073	4.00282e-08	3.33585e-06	-5.61648
AC092653.1	5.18561	-2.4734	0.923102	-2.67944	0.00737448	0.0401191	-5.5535
LMOD3	15.7227	-2.47154	0.40325	-6.12905	8.84054e-10	1.08503e-07	-5.54635
USP32P3	88.8081	-2.46957	0.217324	-11.3635	6.35204e-30	5.3598e-27	-5.53878
AC004466.1	6.76193	-2.4636	0.827805	-2.97607	0.0029197	0.0210866	-5.51593
TAT	2.93047	-2.45143	0.926396	-2.6462	0.00814018	0.0428173	-5.46958
AC073840.1	5.10213	-2.44467	0.761406	-3.21074	0.00132395	0.0121263	-5.44402
AC005324.2	3.7946	-2.44426	0.805911	-3.03292	0.00242203	0.0184324	-5.44247
SYCP3	5.58999	-2.43956	0.724294	-3.36819	0.000756622	0.00819809	-5.42477
ARL9	2.62551	-2.43732	0.924947	-2.63509	0.00841152	0.0437446	-5.41634
AC027801.1	16.9361	-2.42576	0.467256	-5.19151	2.08593e-07	1.38954e-05	-5.37313
BX255925.1	3.87158	-2.42031	0.822213	-2.94365	0.00324364	0.0226187	-5.35285
RUFY1-AS1	26.2783	-2.40534	0.293479	-8.19595	2.48621e-16	7.62852e-14	-5.29762
AC107071.1	15.887	-2.40284	0.410288	-5.85647	4.72819e-09	5.06617e-07	-5.28841
MYO1G	4.06522	-2.39934	0.806508	-2.97497	0.00293012	0.0211318	-5.27562
PKN3	41.4214	-2.38617	0.353524	-6.74968	1.48174e-11	2.50055e-09	-5.22769
ZNF426	3.73754	-2.38443	0.829621	-2.87412	0.00405156	0.0264246	-5.22137
DOK3	18.0781	-2.38145	0.410585	-5.80014	6.62579e-09	6.91643e-07	-5.21061
MTND5P15	5.86387	-2.37846	0.77887	-3.05373	0.00226017	0.0175838	-5.1998
AL139424.2	6.89981	-2.37056	0.770839	-3.0753	0.00210293	0.0167465	-5.17141
COL7A1	54.3854	-2.35313	0.310852	-7.56996	3.7335e-14	9.57052e-12	-5.10933
CT45A11P	6.77955	-2.35306	0.644532	-3.65081	0.000261419	0.00388123	-5.10907
UCP3	11.7229	-2.3521	0.4728	-4.97482	6.53083e-07	3.67377e-05	-5.10565
DSCR9	11.9878	-2.34475	0.498503	-4.70359	2.55627e-06	0.000110373	-5.07974
ALDH8A1	6.4721	-2.34337	0.604998	-3.87335	0.000107351	0.00205479	-5.07485
RASGRP2	6.37106	-2.34176	0.696406	-3.36264	0.00077202	0.00830722	-5.06921
ALMS1P1	20.1645	-2.34135	0.378269	-6.18965	6.02985e-10	7.63191e-08	-5.06778
AL035252.3	12.7873	-2.33416	0.516115	-4.52256	6.10974e-06	0.000220157	-5.04257
MIR22HG	304.562	-2.33113	0.121279	-19.2213	2.45561e-82	8.28809e-79	-5.03201
LINC02883	5.40691	-2.32261	0.899787	-2.58129	0.00984314	0.0486416	-5.00237
MAP7D2	6.30623	-2.31951	0.667601	-3.47439	0.000512012	0.0061682	-4.99162
LINC00930	4.2892	-2.31334	0.803646	-2.87855	0.00399508	0.0261996	-4.97031
H2AZP2	7.08954	-2.31175	0.637506	-3.62624	0.000287574	0.00413906	-4.96486
HSD11B1L	10.3749	-2.30841	0.556131	-4.15083	3.3127e-05	0.000859762	-4.95336
AC134312.3	3.928	-2.28571	0.75611	-3.02299	0.00250293	0.0188427	-4.87604
AC008667.1	4.85132	-2.28046	0.87262	-2.61334	0.00896613	0.0456443	-4.85831
AL034417.4	12.2759	-2.27869	0.482738	-4.72034	2.35447e-06	0.000103653	-4.85237
TSSK4	4.15949	-2.27741	0.884917	-2.57359	0.010065	0.0493407	-4.84807
REC8	43.9393	-2.27311	0.334318	-6.79924	1.05175e-11	1.82042e-09	-4.83363
CCDC144CP	81.7466	-2.26724	0.203469	-11.1429	7.75653e-29	5.81769e-26	-4.814
AC124283.1	6.51013	-2.26284	0.668739	-3.38373	0.000715074	0.00784895	-4.79934
AL031590.1	7.48038	-2.25696	0.623798	-3.61809	0.000296787	0.00425001	-4.77982
GNB1L	12.2963	-2.25581	0.548085	-4.11581	3.85825e-05	0.000965803	-4.77603
AL807752.1	5.01669	-2.25269	0.715876	-3.14676	0.00165093	0.0141425	-4.7657
AC112777.1	6.10658	-2.24928	0.790823	-2.84423	0.00445186	0.0281998	-4.75446
AL133373.2	6.26452	-2.24814	0.708049	-3.17512	0.00149774	0.0132264	-4.7507
C3orf20	12.0497	-2.24442	0.492683	-4.5555	5.22602e-06	0.000192422	-4.73847
DSTNP3	4.49974	-2.24342	0.791533	-2.83427	0.00459304	0.0288683	-4.73518
SUSD2	15.2928	-2.24233	0.603232	-3.7172	0.000201444	0.00320711	-4.73161
MIR3929	6.7885	-2.23892	0.647012	-3.4604	0.00053937	0.00639882	-4.72045
AL390719.2	7.19048	-2.23862	0.613833	-3.64696	0.00026536	0.00392248	-4.71947
C19orf18	4.19891	-2.23732	0.730037	-3.06466	0.00217914	0.0171644	-4.71519
AL110504.1	8.1941	-2.23684	0.59815	-3.7396	0.000184316	0.00300681	-4.71364
CCDC17	54.8636	-2.23313	0.217087	-10.2868	8.08395e-25	4.67737e-22	-4.70153
NEB	31.9645	-2.22799	0.298421	-7.46594	8.27092e-14	2.018e-11	-4.68481
IL20RB	52.7527	-2.21751	0.220802	-10.0429	9.86908e-24	5.55163e-21	-4.65089
CDRT15P4	14.4707	-2.21129	0.47909	-4.61562	3.91927e-06	0.000155018	-4.63091
DNLZ	4.83013	-2.20794	0.831368	-2.65579	0.00791231	0.0420105	-4.62014
BAAT	8.42917	-2.20588	0.591394	-3.72997	0.0001915	0.0030975	-4.61357
AC084880.1	5.1588	-2.19989	0.845278	-2.60256	0.00925295	0.0466471	-4.59445
LAG3	8.79313	-2.18067	0.550404	-3.96195	7.43407e-05	0.00156984	-4.53364
BSN-DT	5.03654	-2.16432	0.840751	-2.57427	0.0100451	0.0493178	-4.48256
RASIP1	11.9092	-2.16231	0.444292	-4.86685	1.13388e-06	5.8727e-05	-4.4763
AC051619.7	6.32411	-2.15196	0.79153	-2.71874	0.00655314	0.0370588	-4.44432
SNX22	12.3919	-2.15076	0.543279	-3.95886	7.53092e-05	0.00158409	-4.44063
AIFM3	12.6875	-2.14512	0.45718	-4.69207	2.70452e-06	0.000115304	-4.42329
THSD1	7.86685	-2.14452	0.579326	-3.70175	0.000214122	0.00334324	-4.42145
AC090971.3	25.3844	-2.13654	0.330395	-6.46664	1.00206e-10	1.50316e-08	-4.39707
TTYH2	11.3719	-2.13324	0.535893	-3.98073	6.87034e-05	0.00148012	-4.38703
AL139099.1	5.57649	-2.11783	0.669779	-3.16199	0.00156697	0.0136192	-4.34041
AC010327.7	9.96379	-2.1041	0.506582	-4.15353	3.27392e-05	0.000853877	-4.29929
CHD5	25.6274	-2.10256	0.353304	-5.95114	2.66288e-09	2.97934e-07	-4.2947
MYO7A	21.1144	-2.0999	0.406844	-5.16144	2.4506e-07	1.56552e-05	-4.2868
AL354813.1	34.1655	-2.08988	0.32404	-6.44946	1.12248e-10	1.65922e-08	-4.25713
AC005828.4	15.2116	-2.08811	0.429433	-4.86248	1.15926e-06	5.95008e-05	-4.2519
CCNP	5.50985	-2.08068	0.707484	-2.94095	0.00327208	0.0227404	-4.23005
AL391095.1	20.5057	-2.07389	0.352849	-5.87756	4.16369e-09	4.50903e-07	-4.2102
AC139100.2	7.33546	-2.07289	0.604657	-3.42821	0.000607576	0.0069475	-4.20729
AC011317.1	26.5465	-2.06496	0.308089	-6.70247	2.04923e-11	3.3739e-09	-4.18421
AK1	21.1595	-2.05996	0.376508	-5.47124	4.46901e-08	3.60212e-06	-4.16976
AC011816.2	3.91541	-2.05968	0.787921	-2.61407	0.00894695	0.0455696	-4.16895
LCAL1	6.49499	-2.05279	0.669506	-3.06613	0.00216853	0.0171074	-4.14907
AC084033.1	5.20791	-2.04906	0.746593	-2.74454	0.00605952	0.0350303	-4.13835
THBS3-AS1	16.6907	-2.04738	0.434954	-4.70713	2.51223e-06	0.000109174	-4.13356
GPD1	8.08816	-2.04411	0.657741	-3.10777	0.00188505	0.0155432	-4.12418
SMARCE1P6	5.63091	-2.04386	0.632172	-3.23308	0.00122464	0.0114656	-4.12348
PILRA	6.18442	-2.04054	0.710533	-2.87185	0.00408081	0.0265469	-4.114
KLHL3	11.1232	-2.03713	0.513078	-3.97042	7.17468e-05	0.00152781	-4.1043
AC021739.2	8.98487	-2.02398	0.555294	-3.64489	0.00026751	0.00394276	-4.06705
SETP3	8.3948	-2.02285	0.533722	-3.79008	0.000150597	0.00261781	-4.06385
MRM1	17.8931	-2.02153	0.486291	-4.15703	3.22406e-05	0.000844638	-4.06013
ABCA10	108.762	-2.01796	0.181198	-11.1368	8.30926e-29	6.00967e-26	-4.0501
AMH	11.8852	-2.01516	0.573799	-3.51196	0.000444807	0.00559143	-4.04226
AC091544.4	17.2316	-2.01061	0.44843	-4.48367	7.33702e-06	0.000253121	-4.02954
VN1R42P	7.03711	-2.00544	0.755783	-2.65346	0.00796703	0.0422136	-4.01512
LINC01191	6.84727	-1.99877	0.677796	-2.94893	0.00318877	0.0223833	-3.9966
AC073288.2	4.87223	-1.98658	0.685296	-2.89887	0.00374514	0.0250803	-3.96297
SH3BP1	7.11416	-1.98365	0.755207	-2.62663	0.00862361	0.0443315	-3.95492
NDUFA13	22.6889	-1.98236	0.359555	-5.51337	3.52036e-08	2.98288e-06	-3.95139
AC016831.6	21.397	-1.9801	0.342436	-5.7824	7.3642e-09	7.47852e-07	-3.94522
DRICH1	5.86898	-1.97734	0.674782	-2.93034	0.00338588	0.0233223	-3.93767
AC026979.2	7.57988	-1.9662	0.675166	-2.91218	0.00358919	0.0242686	-3.90738
ATP2A1	16.3282	-1.95463	0.409008	-4.77895	1.76209e-06	8.31795e-05	-3.87616
C5AR1	22.4287	-1.95359	0.381327	-5.12315	3.00474e-07	1.87228e-05	-3.87338
ANO7L1	6.59386	-1.95282	0.706	-2.76604	0.00567424	0.0334719	-3.8713
TLK2P2	8.29592	-1.95197	0.582008	-3.35385	0.000796969	0.00850786	-3.86901
AP006222.1	5.50493	-1.94022	0.745384	-2.60299	0.00924159	0.0466353	-3.83765
LINC00324	30.3871	-1.93642	0.302393	-6.40366	1.51692e-10	2.19423e-08	-3.82756
AC023137.1	18.975	-1.93621	0.42389	-4.56771	4.93087e-06	0.000184566	-3.82698
PPIAP2	8.79645	-1.92569	0.657905	-2.92701	0.00342238	0.0234773	-3.7992
AP001062.1	31.7068	-1.92222	0.33054	-5.81541	6.04865e-09	6.35582e-07	-3.79007
PPFIA4	108.108	-1.91347	0.495275	-3.86345	0.000111798	0.00210993	-3.76714
AC115284.4	9.05202	-1.91345	0.536973	-3.5634	0.000366089	0.00489278	-3.76708
ADAM8	27.106	-1.91242	0.347709	-5.50006	3.7966e-08	3.17707e-06	-3.76441
TAGLN	24.9041	-1.91116	0.353143	-5.41185	6.23768e-08	4.85686e-06	-3.7611
MIR645	8.23377	-1.91096	0.65554	-2.91509	0.00355584	0.0241046	-3.76059
AC007570.1	5.33547	-1.90546	0.705878	-2.69942	0.00694609	0.0385913	-3.74628
DNAH12	8.03543	-1.90528	0.543025	-3.50863	0.000450417	0.00563745	-3.74581
AC073957.3	11.9013	-1.90376	0.478975	-3.97465	7.04824e-05	0.00151041	-3.74186
AL354809.1	6.77555	-1.90042	0.66186	-2.87134	0.0040874	0.0265642	-3.73322
AC010207.1	17.5463	-1.89607	0.373628	-5.07475	3.8801e-07	2.36675e-05	-3.72197
NPIPB6	5.44477	-1.88679	0.699157	-2.69866	0.00696192	0.0386422	-3.69811
DNAH17	5.65419	-1.88389	0.656088	-2.8714	0.00408663	0.0265642	-3.69069
TSPY26P	25.0896	-1.88187	0.3246	-5.79751	6.73086e-09	6.99009e-07	-3.68553
GPR75	33.5552	-1.88024	0.305394	-6.15679	7.4236e-10	9.27995e-08	-3.68137
MINAR2	33.9006	-1.87948	0.303259	-6.19762	5.73234e-10	7.30099e-08	-3.67943
ATP8B3	12.1381	-1.87744	0.447688	-4.19362	2.74537e-05	0.00074827	-3.67421
PARD6G-AS1	15.3464	-1.87707	0.419066	-4.47916	7.49358e-06	0.000256339	-3.67327
PLEKHD1	8.81819	-1.87333	0.670671	-2.79323	0.00521852	0.0316598	-3.66379
C9orf163	10.6846	-1.87032	0.64053	-2.91996	0.00350072	0.023854	-3.65614
CDKL2	13.9946	-1.87002	0.398739	-4.68984	2.73414e-06	0.000116184	-3.65538
COL11A2	93.4031	-1.867	0.234084	-7.97578	1.51417e-15	4.31881e-13	-3.64773
GUSBP5	8.30058	-1.86431	0.542763	-3.43485	0.00059288	0.0068257	-3.64094
UBAP1L	79.1877	-1.86409	0.217858	-8.55646	1.16387e-17	4.20886e-15	-3.64039
TOR4A	14.2282	-1.86257	0.432202	-4.30948	1.63637e-05	0.000493863	-3.63654
AC079779.2	10.5683	-1.8433	0.522877	-3.52531	0.00042299	0.00538402	-3.58831
CYP2D7	13.1742	-1.83981	0.465082	-3.95589	7.62509e-05	0.00159685	-3.57964
AL023284.4	8.05673	-1.83828	0.586859	-3.13241	0.00173379	0.0146724	-3.57583
AC019186.1	7.09733	-1.83563	0.676315	-2.71417	0.0066442	0.03749	-3.56928
AC100827.2	11.671	-1.83475	0.510236	-3.59588	0.000323298	0.00448763	-3.56709
RPL7P1	32.7529	-1.83184	0.348039	-5.26332	1.41477e-07	9.84552e-06	-3.55992
AC009404.1	31.7258	-1.81942	0.258957	-7.02593	2.12648e-12	4.34983e-10	-3.52938
LINC02803	25.3366	-1.81693	0.296866	-6.12035	9.33685e-10	1.13904e-07	-3.52329
DCAF4L1	11.8824	-1.81668	0.495471	-3.66656	0.000245831	0.00370411	-3.52269
GDPD2	5.63456	-1.81505	0.69529	-2.61049	0.00904125	0.0458998	-3.51871
CCDC181	10.6347	-1.81343	0.545517	-3.32423	0.000886625	0.00913742	-3.51476
C3orf35	180.718	-1.80557	0.133592	-13.5156	1.26572e-41	1.50777e-38	-3.49568
WDR97	25.9825	-1.80526	0.381209	-4.73561	2.18395e-06	9.78476e-05	-3.49491
AC015726.1	6.00094	-1.80426	0.695916	-2.59264	0.00952429	0.0476591	-3.4925
AC005962.1	9.47424	-1.80006	0.541385	-3.32492	0.000884444	0.00911959	-3.48235
AL645608.7	11.6076	-1.79958	0.538231	-3.34351	0.00082726	0.00873454	-3.48119
ADAM2	31.255	-1.78857	0.449282	-3.98094	6.86429e-05	0.00148012	-3.45471
AC108673.3	7.92747	-1.78852	0.561999	-3.18242	0.00146049	0.0129551	-3.4546
ADCY10P1	63.963	-1.78685	0.229889	-7.77267	7.6847e-15	2.07497e-12	-3.4506
BHLHA15	39.4038	-1.78601	0.346777	-5.1503	2.60074e-07	1.64074e-05	-3.44859
CFAP70	19.3334	-1.77469	0.328655	-5.39988	6.66865e-08	5.09611e-06	-3.42166
LIMD2	21.559	-1.77342	0.441623	-4.0157	5.92706e-05	0.001319	-3.41864
LINC00628	13.7518	-1.76402	0.511108	-3.45136	0.00055777	0.00655185	-3.39643
C20orf204	44.6275	-1.7584	0.251656	-6.9873	2.80222e-12	5.50949e-10	-3.38322
SLFNL1	6.85971	-1.74412	0.560628	-3.11101	0.00186448	0.0154239	-3.34991
AL022324.2	8.20737	-1.7425	0.608258	-2.86474	0.00417348	0.0269511	-3.34615
CSPG5	16.7181	-1.74155	0.439421	-3.96329	7.39244e-05	0.00156594	-3.34395
CAVIN4	7.95438	-1.73496	0.562003	-3.0871	0.00202122	0.016301	-3.3287
AC008679.1	44.9053	-1.73309	0.253423	-6.83873	7.98969e-12	1.43185e-09	-3.3244
ISG15	103.215	-1.7307	0.471328	-3.67196	0.000240696	0.00365392	-3.31889
SNORD46	17.6101	-1.72834	0.426322	-4.05407	5.03337e-05	0.00117162	-3.31346
AJM1	35.0511	-1.7266	0.435491	-3.96471	7.34856e-05	0.00155991	-3.30946
MC1R	84.4921	-1.7097	0.255457	-6.69272	2.19063e-11	3.54899e-09	-3.27093
GRIN2C	13.3964	-1.70932	0.424549	-4.0262	5.66844e-05	0.00127973	-3.27006
PPIAP72	14.8863	-1.70671	0.415516	-4.10746	4.00039e-05	0.00099401	-3.26416
AL133351.4	16.7694	-1.70624	0.47922	-3.56046	0.000370206	0.00492255	-3.2631
SERPINF2	7.14909	-1.70445	0.622767	-2.7369	0.00620216	0.0355707	-3.25904
TTC36	13.0101	-1.70297	0.445092	-3.82612	0.000130179	0.00235379	-3.25571
MAMDC4	85.3048	-1.70159	0.279754	-6.08243	1.18375e-09	1.41847e-07	-3.25258
AL136295.5	8.53687	-1.70067	0.539007	-3.15519	0.00160396	0.013828	-3.25051
AC080038.2	41.738	-1.69989	0.245376	-6.92769	4.27761e-12	8.02092e-10	-3.24876
NPIPB11	9.10586	-1.69923	0.60213	-2.82204	0.00477189	0.0296358	-3.24729
LINC02804	12.1563	-1.69773	0.4903	-3.46263	0.000534928	0.00636476	-3.24389
ASPHD1	12.7488	-1.68379	0.591777	-2.84531	0.00443679	0.0281333	-3.21271
LINC02236	6.25266	-1.6809	0.597535	-2.81305	0.00490738	0.0301973	-3.20627
GTF2IP14	13.2913	-1.68008	0.421889	-3.98227	6.82594e-05	0.00147704	-3.20445
TMEM269	9.19941	-1.66975	0.608039	-2.74612	0.00603052	0.0349225	-3.18159
SIPA1	35.6676	-1.66251	0.349102	-4.76225	1.91445e-06	8.82806e-05	-3.16567
IFI27	155.092	-1.65549	0.428239	-3.8658	0.000110724	0.00209754	-3.1503
H4C11	29.4061	-1.64198	0.377101	-4.35421	1.33546e-05	0.000418524	-3.12094
XPC-AS1	8.62827	-1.64034	0.523188	-3.13528	0.00171692	0.014555	-3.11739
SMG1P7	235.108	-1.63994	0.111987	-14.6439	1.47307e-48	2.48593e-45	-3.11652
RPL34P6	13.181	-1.63859	0.466706	-3.51097	0.000446473	0.00560519	-3.11362
AC008532.1	10.7147	-1.63361	0.544354	-3.001	0.00269097	0.0198741	-3.10287
MUC20P1	6.40874	-1.63121	0.629673	-2.59057	0.00958172	0.0478637	-3.09773
CDK5R1	30.6748	-1.62272	0.335465	-4.83722	1.31669e-06	6.63289e-05	-3.07955
AC011498.7	12.3761	-1.62025	0.500932	-3.23448	0.00121864	0.01142	-3.07429
PIP5KL1	52.4424	-1.61477	0.246774	-6.5435	6.00971e-11	9.29027e-09	-3.06262
C17orf107	23.2653	-1.61386	0.340657	-4.73748	2.16387e-06	9.71632e-05	-3.06069
PTPRH	17.7541	-1.61131	0.380904	-4.23022	2.33459e-05	0.00065391	-3.05529
AL391095.3	8.41582	-1.6105	0.571957	-2.81577	0.00486605	0.0300251	-3.05357
LINC01030	38.0623	-1.60996	0.295013	-5.45724	4.83605e-08	3.8557e-06	-3.05243
LBX2-AS1	10.3462	-1.59334	0.57067	-2.79206	0.00523737	0.0317266	-3.01748
TNXB	28.9029	-1.59188	0.339262	-4.69217	2.70323e-06	0.000115304	-3.01441
LRP3	53.2557	-1.59162	0.295977	-5.37751	7.55239e-08	5.66457e-06	-3.01387
ESAM	13.4788	-1.59082	0.440527	-3.61118	0.000304807	0.00433169	-3.01221
AC025178.1	32.2736	-1.5872	0.274252	-5.78736	7.15011e-09	7.31297e-07	-3.00465
FOSB	26.5318	-1.58312	0.446959	-3.54199	0.000397123	0.00514532	-2.99618
PRRT2	28.1122	-1.57614	0.413044	-3.8159	0.000135688	0.00242406	-2.9817
PYCARD-AS1	6.62454	-1.57394	0.596611	-2.63814	0.0083363	0.0434914	-2.97717
LINC00607	7.18837	-1.57162	0.546623	-2.87515	0.0040383	0.0263805	-2.97239
CLIC3	47.3267	-1.56697	0.386159	-4.05783	4.95299e-05	0.00116226	-2.96281
TUBB3	39.2719	-1.56615	0.32341	-4.84261	1.28143e-06	6.50384e-05	-2.96114
TAS2R5	11.3559	-1.56526	0.467434	-3.34861	0.000812176	0.00862474	-2.9593
IRAK2	11.6815	-1.55822	0.559351	-2.78577	0.00534009	0.032166	-2.94491
AC013268.3	8.65766	-1.55455	0.586289	-2.65151	0.00801327	0.0423699	-2.93743
DPM3	43.2535	-1.55365	0.36545	-4.25134	2.12498e-05	0.000606953	-2.93559
AL589666.2	19.4471	-1.5524	0.344174	-4.51051	6.46705e-06	0.000229762	-2.93305
HAGHL	58.4186	-1.54993	0.321052	-4.82766	1.38149e-06	6.87383e-05	-2.92802
TUBBP5	38.9026	-1.54963	0.283789	-5.4605	4.74803e-08	3.80049e-06	-2.92742
AL353795.3	51.0199	-1.54957	0.222741	-6.95683	3.48008e-12	6.71192e-10	-2.9273
LINC00672	23.9125	-1.54537	0.362458	-4.26359	2.01167e-05	0.000585321	-2.9188
AC027373.1	81.5381	-1.5345	0.168888	-9.08587	1.02877e-19	4.84502e-17	-2.89688
REP15	24.4417	-1.52713	0.313959	-4.86411	1.14971e-06	5.93951e-05	-2.88212
KCP	16.462	-1.52663	0.426932	-3.57582	0.000349126	0.00470998	-2.88113
AC009088.1	11.723	-1.52478	0.458318	-3.32691	0.000878162	0.00908257	-2.87743
SPATC1L	11.4819	-1.51816	0.575048	-2.64005	0.00828939	0.0433353	-2.86425
DND1	7.31641	-1.51545	0.561341	-2.6997	0.0069402	0.0385692	-2.85889
FNDC7	8.3413	-1.51511	0.520291	-2.91205	0.00359068	0.0242707	-2.85821
NMRAL2P	11.2965	-1.51442	0.576824	-2.62544	0.00865383	0.0444343	-2.85683
MMP14	10.3625	-1.5108	0.458513	-3.29499	0.000984245	0.00981023	-2.84967
MSS51	70.8093	-1.50871	0.212272	-7.10743	1.18226e-12	2.49396e-10	-2.84555
MYO15A	11.6313	-1.50512	0.526271	-2.85998	0.00423668	0.0272494	-2.83849
CNIH2	26.609	-1.50302	0.334808	-4.48918	7.14967e-06	0.000248777	-2.83435
TMOD4	38.1098	-1.50078	0.259564	-5.78191	7.38583e-09	7.47852e-07	-2.82995
ST6GALNAC4	50.5048	-1.50067	0.287123	-5.22657	1.72685e-07	1.18446e-05	-2.82973
AL358472.1	8.50606	-1.49858	0.546141	-2.74393	0.0060708	0.0350755	-2.82564
LINC01341	35.1129	-1.49327	0.271276	-5.50462	3.69957e-08	3.10871e-06	-2.81526
AC010327.6	8.14065	-1.49303	0.580721	-2.571	0.0101406	0.0496271	-2.8148
NAPRT	88.6718	-1.48634	0.309776	-4.79811	1.60173e-06	7.72299e-05	-2.80177
TRPV1	33.2023	-1.47892	0.274623	-5.38525	7.23431e-08	5.44617e-06	-2.78739
CNTF	28.8695	-1.47446	0.294315	-5.00979	5.44889e-07	3.18918e-05	-2.77879
AL049830.3	74.7546	-1.47288	0.183054	-8.04617	8.54268e-16	2.54408e-13	-2.77576
C15orf62	9.42347	-1.47152	0.570048	-2.58139	0.00984041	0.0486416	-2.77313
GDF9	27.1292	-1.4709	0.342701	-4.29208	1.77005e-05	0.000526362	-2.77195
AC004846.2	16.4368	-1.46855	0.395375	-3.71432	0.000203754	0.0032388	-2.76743
RIN1	28.1227	-1.466	0.328759	-4.45919	8.2271e-06	0.000276756	-2.76254
MAPK11	39.6049	-1.46143	0.29998	-4.87178	1.10598e-06	5.74823e-05	-2.75382
WASHC1	12.8413	-1.457	0.538242	-2.70695	0.00679038	0.0380708	-2.74536
LRRC37A3	143.941	-1.45563	0.136704	-10.6481	1.78037e-26	1.16304e-23	-2.74277
PIDD1	26.2335	-1.45463	0.43189	-3.36805	0.000757021	0.00819809	-2.74086
SNORD71	13.5847	-1.45407	0.490858	-2.96231	0.00305343	0.0217575	-2.7398
AC096921.2	8.54704	-1.45027	0.558535	-2.59655	0.00941648	0.0472832	-2.73258
IFITM10	38.3897	-1.44668	0.267131	-5.41564	6.10706e-08	4.79357e-06	-2.72581
MAPK12	21.6129	-1.44555	0.38591	-3.74582	0.000179803	0.0029555	-2.72367
NONOP2	8.35785	-1.44271	0.555798	-2.59574	0.00943875	0.0473415	-2.7183
AC011912.1	32.4274	-1.43248	0.274101	-5.2261	1.73127e-07	1.18446e-05	-2.6991
GUCA1B	17.5931	-1.42682	0.407771	-3.49907	0.00046689	0.00576524	-2.68853
AC073869.1	12.6886	-1.42338	0.412743	-3.44858	0.000563544	0.00660054	-2.68213
NAIP	33.5369	-1.42138	0.309026	-4.59957	4.23372e-06	0.000164247	-2.67842
ATP2C2-AS1	16.7661	-1.42011	0.40663	-3.49239	0.00047871	0.00587181	-2.67606
RPL26P6	9.13901	-1.41965	0.49623	-2.86087	0.00422479	0.0271952	-2.6752
ZGLP1	10.0162	-1.41899	0.504405	-2.81319	0.00490519	0.030193	-2.67398
ARAP1	336.192	-1.41021	0.160163	-8.80488	1.30993e-18	5.00518e-16	-2.65776
DNHD1	97.6943	-1.40507	0.212635	-6.60792	3.89748e-11	6.16624e-09	-2.64831
SH2B2	13.2841	-1.39724	0.502686	-2.77954	0.00544362	0.0326343	-2.63397
ZNF101P2	10.4373	-1.39715	0.453748	-3.07913	0.00207607	0.0165979	-2.6338
AC055764.2	8.84291	-1.39225	0.51948	-2.68009	0.00736031	0.0400897	-2.62488
PLAC8L1	12.1009	-1.39045	0.395338	-3.51712	0.000436263	0.00551834	-2.6216
WASH8P	82.2304	-1.38156	0.234779	-5.88453	3.99196e-09	4.36979e-07	-2.6055
AMDHD2	65.6128	-1.37945	0.309076	-4.46315	8.07652e-06	0.000272143	-2.60169
AP001350.2	13.2459	-1.37433	0.47684	-2.88217	0.00394951	0.0259849	-2.59248
SLC45A3	63.9762	-1.37218	0.216659	-6.33337	2.39858e-10	3.30434e-08	-2.58862
ZNF137P	79.4721	-1.37193	0.201926	-6.79422	1.08897e-11	1.86888e-09	-2.58817
SNORA14B	19.5119	-1.37079	0.379274	-3.61424	0.000301227	0.00428983	-2.58612
UNC13D	86.5002	-1.36928	0.246294	-5.55952	2.70521e-08	2.41336e-06	-2.58341
CTU1	14.3373	-1.36858	0.445048	-3.07512	0.00210417	0.0167498	-2.58216
WDR81	86.1454	-1.36622	0.287061	-4.75934	1.94225e-06	8.85865e-05	-2.57795
STAC3	43.3332	-1.3634	0.243273	-5.60442	2.08951e-08	1.9234e-06	-2.57292
BAIAP3	46.4391	-1.35997	0.358517	-3.79332	0.000148648	0.00259282	-2.56679
CLDN15	68.5448	-1.35664	0.213085	-6.36667	1.93175e-10	2.69792e-08	-2.56088
KCNAB3	33.9243	-1.34895	0.273062	-4.9401	7.80831e-07	4.2693e-05	-2.54727
H3C13	67.97	-1.34717	0.477734	-2.81991	0.00480366	0.0297473	-2.54413
ITGB1BP2	38.85	-1.34438	0.278036	-4.83526	1.3297e-06	6.67032e-05	-2.5392
CD320	35.061	-1.33768	0.345088	-3.87636	0.000106033	0.0020334	-2.52745
ZDHHC11	38.4418	-1.33593	0.289581	-4.61332	3.96283e-06	0.000156377	-2.52439
ZNF853	15.5594	-1.33388	0.416852	-3.19989	0.00137478	0.0124191	-2.5208
ANKRD20A21P	16.5122	-1.33325	0.399136	-3.34034	0.000836753	0.00880721	-2.5197
AC010624.5	115.119	-1.33245	0.152862	-8.71669	2.86463e-18	1.05476e-15	-2.51829
AL121845.1	17.0506	-1.33196	0.407772	-3.26644	0.00108907	0.010588	-2.51745
PYCARD	92.2999	-1.3311	0.239305	-5.56237	2.66136e-08	2.38474e-06	-2.51595
SPRED3	17.6442	-1.33008	0.424888	-3.13041	0.0017456	0.0147415	-2.51416
SERPINE2	13.8478	-1.32972	0.475958	-2.79376	0.00520987	0.0316167	-2.51353
AL049543.1	72.8727	-1.32357	0.244448	-5.4145	6.14598e-08	4.80549e-06	-2.50284
FAM174C	34.8453	-1.32271	0.359375	-3.68059	0.000232692	0.00356448	-2.50136
AC020661.1	11.4869	-1.32107	0.503178	-2.62546	0.00865319	0.0444343	-2.49852
TIGD3	15.3877	-1.32027	0.452379	-2.91851	0.00351704	0.0239327	-2.49713
BLZF2P	9.13279	-1.31942	0.499468	-2.64166	0.00825012	0.0432049	-2.49566
AC141586.1	24.5737	-1.31836	0.344449	-3.82743	0.00012949	0.00234441	-2.49382
RASA4	18.8527	-1.31621	0.417142	-3.15531	0.00160328	0.013828	-2.49011
TBX19	17.4411	-1.31568	0.378075	-3.47994	0.000501523	0.00605987	-2.48919
SMG1P6	44.5018	-1.31231	0.267109	-4.91302	8.96854e-07	4.81756e-05	-2.48339
PAPLN	14.5024	-1.30928	0.47331	-2.76623	0.00567089	0.0334619	-2.47818
FBXL22	17.332	-1.3031	0.378524	-3.44259	0.000576177	0.00669814	-2.46759
TBX4	14.5684	-1.30307	0.386317	-3.37305	0.0007434	0.00808951	-2.46753
AC096720.2	10.6527	-1.30193	0.475023	-2.74077	0.00612959	0.0353453	-2.46558
CKB	125.739	-1.299	0.240103	-5.41019	6.29591e-08	4.86635e-06	-2.46059
AC037459.2	35.9844	-1.29153	0.270644	-4.77208	1.82337e-06	8.50835e-05	-2.44788
AC022167.2	31.1457	-1.28892	0.288304	-4.47068	7.79701e-06	0.000264042	-2.44345
NEK10	23.879	-1.28749	0.317009	-4.06136	4.87886e-05	0.0011502	-2.44102
N4BP2L1	24.2678	-1.28413	0.340479	-3.77155	0.000162236	0.00275394	-2.43536
CCDC89	202.655	-1.28272	0.134537	-9.5343	1.50898e-21	7.83545e-19	-2.43297
PDLIM2	30.3625	-1.28167	0.333508	-3.84299	0.000121546	0.00224378	-2.4312
POPDC2	17.2758	-1.27742	0.383461	-3.33128	0.000864474	0.00899151	-2.42404
HYAL3	20.5022	-1.27331	0.421903	-3.01802	0.0025443	0.0190761	-2.41716
AC005332.5	177.424	-1.27223	0.163388	-7.78654	6.88694e-15	1.88469e-12	-2.41534
AL049776.1	13.076	-1.27211	0.487751	-2.60811	0.00910433	0.0461622	-2.41514
ZNF547	53.4104	-1.27114	0.203751	-6.23871	4.41199e-10	5.76433e-08	-2.41353
LSMEM1	25.4613	-1.27024	0.332619	-3.8189	0.000134047	0.00240229	-2.41201
FAM171A2	27.2272	-1.26987	0.396483	-3.20285	0.00136077	0.0123275	-2.41141
BST2	49.5993	-1.2695	0.380139	-3.33957	0.000839075	0.00881907	-2.41079
YJEFN3	46.4196	-1.26659	0.255167	-4.96377	6.91394e-07	3.84509e-05	-2.40592
HELZ2	170.772	-1.26517	0.304816	-4.15062	3.31576e-05	0.000859762	-2.40356
ADCY7	16.8064	-1.2651	0.400156	-3.16152	0.0015695	0.0136203	-2.40344
AC034198.2	15.8447	-1.26097	0.411842	-3.06178	0.00220025	0.017277	-2.39657
TNNT2	12.4466	-1.25701	0.45777	-2.74595	0.00603358	0.0349303	-2.39001
AL162431.1	17.2887	-1.25599	0.386843	-3.24678	0.0011672	0.0111024	-2.38831
AC005808.1	13.5602	-1.25352	0.454348	-2.75894	0.005799	0.0340196	-2.38422
PHLDB1	159.288	-1.25056	0.191947	-6.51513	7.26244e-11	1.1058e-08	-2.37934
NEK9	333.078	-1.25054	0.0953986	-13.1086	2.94028e-39	2.97718e-36	-2.3793
SH3D21	171.953	-1.24931	0.198378	-6.29761	3.02264e-10	4.13591e-08	-2.37727
GCAT	47.5256	-1.24611	0.233261	-5.34215	9.18499e-08	6.66685e-06	-2.37202
AC103746.1	51.1458	-1.24406	0.245142	-5.07485	3.87794e-07	2.36675e-05	-2.36864
GPX2	35.1156	-1.24312	0.338245	-3.67519	0.000237669	0.00362701	-2.36709
AC021016.1	17.777	-1.24307	0.356162	-3.49018	0.000482701	0.00590646	-2.36701
FAM83E	137.286	-1.24012	0.208047	-5.96077	2.51055e-09	2.84028e-07	-2.36218
RENBP	19.4875	-1.23953	0.397633	-3.11728	0.00182529	0.0151865	-2.36122
AC090229.1	9.9817	-1.23807	0.471676	-2.62484	0.00866899	0.0444557	-2.35883
SLC25A10	40.3342	-1.23732	0.379057	-3.26419	0.00109777	0.0106368	-2.3576
AP002807.1	18.2448	-1.23652	0.40071	-3.08582	0.00202994	0.0163583	-2.35629
DDX60L	42.6644	-1.23368	0.427634	-2.8849	0.0039154	0.0258814	-2.35166
ARHGEF2	144.23	-1.23329	0.147417	-8.36604	5.95866e-17	1.94627e-14	-2.35103
GHRLOS	40.546	-1.22941	0.240118	-5.12002	3.05504e-07	1.89778e-05	-2.34471
PITPNM1	68.0725	-1.22865	0.275837	-4.45426	8.41813e-06	0.000282712	-2.34348
DGCR6L	86.9529	-1.22704	0.405295	-3.02753	0.00246563	0.0186451	-2.34086
CD101	15.2963	-1.22632	0.397824	-3.08256	0.00205229	0.0164743	-2.33969
NDUFA4L2	10.4571	-1.22501	0.468995	-2.61199	0.00900162	0.045733	-2.33757
INPP5E	115.179	-1.22346	0.184339	-6.637	3.20121e-11	5.14505e-09	-2.33506
C1GALT1P1	34.1984	-1.22322	0.271526	-4.50497	6.63835e-06	0.000234204	-2.33467
TWF2	40.7368	-1.22233	0.314006	-3.8927	9.91338e-05	0.00193999	-2.33323
NR4A1	96.4419	-1.22045	0.237838	-5.13142	2.87571e-07	1.79741e-05	-2.33019
VWA1	45.0686	-1.22026	0.348259	-3.50388	0.000458527	0.00569808	-2.32989
PRKD2	126.949	-1.2197	0.211967	-5.75421	8.70485e-09	8.68384e-07	-2.32899
PFKFB4	173.3	-1.21968	0.212174	-5.7485	9.00384e-09	8.8513e-07	-2.32895
SLC25A25-AS1	92.5652	-1.21883	0.176484	-6.90621	4.97788e-12	9.16428e-10	-2.32758
USP50	13.6552	-1.21579	0.404648	-3.00456	0.00265969	0.0196862	-2.32268
DOK7	65.9628	-1.21281	0.343493	-3.5308	0.000414302	0.00530343	-2.31788
SNX18P7	16.0372	-1.21164	0.429515	-2.82095	0.00478811	0.0296889	-2.31601
BX255925.3	92.8824	-1.20996	0.257165	-4.705	2.53871e-06	0.000110089	-2.31331
ALDOC	211.62	-1.20802	0.224785	-5.37411	7.69622e-08	5.75115e-06	-2.3102
DPF1	18.1776	-1.19824	0.442455	-2.70816	0.00676571	0.0379641	-2.29459
FAM131A	138.057	-1.19756	0.162612	-7.36456	1.77732e-13	4.18518e-11	-2.29352
SNORD12C	33.14	-1.19664	0.266877	-4.48387	7.32998e-06	0.000253121	-2.29206
MIR3143	17.9541	-1.19456	0.400371	-2.98363	0.00284848	0.0207126	-2.28875
ZNHIT2	24.6335	-1.19149	0.379885	-3.13645	0.00171004	0.0145168	-2.28389
AL353796.1	28.4202	-1.18746	0.306519	-3.87402	0.000107053	0.00205102	-2.27752
MCRIP2	81.6922	-1.18575	0.310665	-3.81682	0.000135181	0.00241834	-2.27482
AL023806.3	33.9057	-1.18549	0.288911	-4.10331	4.07287e-05	0.00100708	-2.2744
AC011944.2	21.5619	-1.18438	0.370491	-3.19678	0.00138971	0.0125247	-2.27265
CFAP251	114.046	-1.18212	0.183922	-6.42729	1.29903e-10	1.89257e-08	-2.26909
SPHK1	46.6649	-1.17858	0.303972	-3.87726	0.000105639	0.00203091	-2.26354
CYP4F26P	12.3396	-1.1773	0.426411	-2.76095	0.00576337	0.0338989	-2.26153
WTIP	38.1783	-1.17528	0.291643	-4.02987	5.58081e-05	0.00126686	-2.25837
FAAP100	104.315	-1.17465	0.257407	-4.56339	5.03333e-06	0.0001867	-2.25738
OR8A1	50.5778	-1.17428	0.28087	-4.18085	2.90419e-05	0.000778978	-2.2568
KCND1	20.4871	-1.16875	0.332917	-3.51065	0.000447009	0.00560519	-2.24818
TGM1	18.8004	-1.16691	0.38492	-3.03158	0.00243279	0.0184795	-2.24531
GPC1	194.302	-1.16499	0.2993	-3.89238	9.92637e-05	0.00193999	-2.24232
BOP1	96.0301	-1.1646	0.276367	-4.21396	2.50932e-05	0.000691377	-2.24171
H2AC12	399.296	-1.16054	0.25158	-4.613	3.96908e-06	0.000156377	-2.23541
CCDC106	35.3969	-1.15874	0.34221	-3.38605	0.000709065	0.00779972	-2.23262
WASH9P	24.0271	-1.15615	0.337501	-3.42561	0.000613431	0.00700654	-2.22861
AP001273.1	29.9844	-1.14987	0.310923	-3.69825	0.000217088	0.00338025	-2.21894
MAPKBP1	103.657	-1.14737	0.191479	-5.99216	2.07078e-09	2.36923e-07	-2.2151
AC005674.1	37.7564	-1.14429	0.271629	-4.2127	2.52341e-05	0.000694314	-2.21038
SNHG9	27.5279	-1.14414	0.392955	-2.91162	0.00359564	0.024288	-2.21014
ANKRD23	27.5325	-1.14215	0.309323	-3.69242	0.00022213	0.0034391	-2.2071
TMEM81	61.6149	-1.14017	0.187621	-6.07699	1.22457e-09	1.45023e-07	-2.20407
NDUFB7	138.798	-1.13988	0.418597	-2.72311	0.00646713	0.0366954	-2.20363
TMEM160	16.55	-1.1374	0.437716	-2.59849	0.00936354	0.0470991	-2.19984
PCYT2	336.396	-1.13708	0.162254	-7.00807	2.41629e-12	4.84478e-10	-2.19936
AC006017.1	25.2419	-1.13459	0.340741	-3.32977	0.000869172	0.00901582	-2.19556
VTRNA1-3	53.6805	-1.13271	0.252712	-4.4822	7.38785e-06	0.000254009	-2.1927
ISOC2	232.416	-1.13239	0.287653	-3.93666	8.26234e-05	0.00169525	-2.19222
CCDC168	11.2778	-1.1315	0.425439	-2.65961	0.00782317	0.0417701	-2.19087
FNDC10	46.5043	-1.12972	0.354051	-3.19085	0.00141856	0.0127224	-2.18817
OSGIN1	109.68	-1.12912	0.261227	-4.32238	1.54355e-05	0.000470053	-2.18726
LRFN4	27.9834	-1.12852	0.409817	-2.75372	0.0058922	0.0344069	-2.18635
AC027601.5	76.4057	-1.12841	0.225933	-4.99444	5.90063e-07	3.37456e-05	-2.18618
LRP5L	24.1308	-1.12788	0.348127	-3.23984	0.00119595	0.0113066	-2.18537
LRRC45	73.6242	-1.12719	0.292909	-3.84827	0.000118953	0.00220596	-2.18433
MVD	251.968	-1.12206	0.259673	-4.32104	1.55294e-05	0.0004722	-2.17657
ZNF579	23.275	-1.12061	0.405592	-2.7629	0.0057291	0.0337366	-2.17439
EGFL7	53.6803	-1.12027	0.303202	-3.69478	0.000220074	0.00341511	-2.17387
NBPF20	150.927	-1.11801	0.144499	-7.73709	1.01715e-14	2.6751e-12	-2.17047
DPYSL4	24.7033	-1.11753	0.399238	-2.79915	0.00512377	0.0311783	-2.16974
P2RY11	19.0572	-1.11402	0.406755	-2.7388	0.00616639	0.0354458	-2.16448
CHD2	3979.19	-1.11258	0.0518556	-21.4553	4.07188e-102	2.74865e-98	-2.16232
AGAP2-AS1	35.9741	-1.11232	0.349763	-3.18021	0.00147169	0.0130202	-2.16193
CCDC124	42.2655	-1.11138	0.357467	-3.10905	0.00187687	0.0154821	-2.16053
AC131649.2	351.802	-1.10985	0.122902	-9.03039	1.71069e-19	7.69848e-17	-2.15823
STUB1	463.469	-1.10953	0.250638	-4.4268	9.56428e-06	0.00031545	-2.15775
EMP3	30.0296	-1.10856	0.368419	-3.00896	0.00262144	0.0195029	-2.1563
AL133517.1	18.4318	-1.1064	0.417141	-2.65233	0.00799377	0.0422999	-2.15307
MIR23AHG	242.837	-1.10528	0.14523	-7.61056	2.72912e-14	7.08558e-12	-2.1514
SNORA80E	13.3124	-1.10439	0.406073	-2.71969	0.0065343	0.0369833	-2.15008
CPTP	44.0573	-1.10421	0.312803	-3.53005	0.000415483	0.00530848	-2.14981
PTOV1-AS2	24.4693	-1.09937	0.395488	-2.77977	0.0054398	0.0326211	-2.1426
ISYNA1	119.386	-1.09505	0.251508	-4.35394	1.33714e-05	0.000418524	-2.1362
SFN	370.246	-1.09282	0.271983	-4.01797	5.8701e-05	0.00130776	-2.13291
ACADS	47.429	-1.08975	0.253238	-4.30328	1.68284e-05	0.000504878	-2.12838
FASN	741.16	-1.08815	0.352867	-3.08374	0.00204419	0.0164404	-2.12601
LINC02631	61.1769	-1.08615	0.194811	-5.5754	2.46961e-08	2.24269e-06	-2.12306
ESS2	101.371	-1.08483	0.21776	-4.98177	6.30059e-07	3.56406e-05	-2.12112
VSIG10L	20.0811	-1.08396	0.401495	-2.69982	0.00693778	0.0385692	-2.11985
STX1A	39.7925	-1.08345	0.284971	-3.80198	0.000143545	0.00252557	-2.1191
HSPB1	1408.69	-1.08188	0.362801	-2.98201	0.00286363	0.0207631	-2.11679
NCKIPSD	136.34	-1.07847	0.203017	-5.31222	1.08296e-07	7.74951e-06	-2.1118
MCRIP1	77.0655	-1.07341	0.400168	-2.68239	0.00730972	0.0399096	-2.1044
RN7SL3	12439.2	-1.06621	0.270462	-3.94217	8.07478e-05	0.0016635	-2.09392
DTX2	38.8256	-1.06409	0.325647	-3.26763	0.00108452	0.010559	-2.09086
AGER	40.413	-1.06339	0.30965	-3.43418	0.00059434	0.00683474	-2.08984
CORO1A	106.704	-1.0624	0.259934	-4.0872	4.36612e-05	0.00105619	-2.0884
C18orf32	27.5392	-1.06088	0.318361	-3.33232	0.000861248	0.00896256	-2.08621
FGD5-AS1	4023.94	-1.06025	0.0698308	-15.1832	4.57e-52	1.0283e-48	-2.0853
BMP8A	24.8573	-1.06012	0.318281	-3.33077	0.000866076	0.00899431	-2.0851
RELB	23.8332	-1.05919	0.364446	-2.9063	0.00365735	0.0246063	-2.08376
GNRH1	34.7237	-1.0585	0.288131	-3.67369	0.000239072	0.00363746	-2.08277
ZMYND10	20.5657	-1.05741	0.367733	-2.87548	0.00403414	0.0263619	-2.08119
AC026979.4	32.3189	-1.05629	0.293352	-3.60077	0.000317279	0.00444813	-2.07958
EID3	28.8988	-1.05454	0.302648	-3.48438	0.00049328	0.00599965	-2.07706
FBXW9	55.9089	-1.05348	0.268614	-3.92189	8.7857e-05	0.00178063	-2.07553
SSR4P1	31.2506	-1.05328	0.312772	-3.36755	0.000758399	0.00820424	-2.07524
RPRM	44.9174	-1.05189	0.305348	-3.44487	0.000571325	0.00666823	-2.07324
PPP1R16A	171.785	-1.0507	0.301923	-3.48004	0.000501345	0.00605987	-2.07154
AC080013.1	24.8292	-1.05067	0.324582	-3.23698	0.00120803	0.0113606	-2.07148
AC073073.2	25.4235	-1.05038	0.331941	-3.16437	0.00155421	0.013549	-2.07108
PNPLA6	49.8857	-1.04982	0.292359	-3.59085	0.000329602	0.00452527	-2.07027
DAPK3	95.1302	-1.04979	0.226174	-4.64153	3.45835e-06	0.000139512	-2.07023
IFI6	385.952	-1.0492	0.26861	-3.90605	9.3819e-05	0.00186456	-2.06938
WDR90	187.596	-1.04783	0.196435	-5.33421	9.59632e-08	6.89132e-06	-2.06741
ELMO3	123.722	-1.04596	0.246872	-4.23686	2.26663e-05	0.000641084	-2.06474
AC011978.1	27.6751	-1.04547	0.352153	-2.9688	0.00298965	0.0214464	-2.06404
LRRC37A2	40.9881	-1.04424	0.270779	-3.85644	0.000115051	0.00215332	-2.06229
KAT2A	141.926	-1.04303	0.163328	-6.38609	1.70186e-10	2.4101e-08	-2.06055
NUBP2	114.845	-1.04207	0.244739	-4.25788	2.06378e-05	0.0005962	-2.05918
C15orf39	44.6616	-1.03813	0.275341	-3.77033	0.000163029	0.00276508	-2.05356
ANK2	16.9028	-1.03736	0.403371	-2.57171	0.0101197	0.0495488	-2.05246
SBNO2	123.879	-1.03619	0.325169	-3.18661	0.00143948	0.0128305	-2.0508
TCHH	53.0536	-1.03609	0.25202	-4.11116	3.9368e-05	0.000982351	-2.05067
WASH3P	67.4262	-1.0357	0.250398	-4.13624	3.53046e-05	0.000899841	-2.05011
IKBKE	97.8222	-1.0357	0.225907	-4.58462	4.54805e-06	0.000173451	-2.05011
BMP1	41.9193	-1.0354	0.290755	-3.56109	0.000369323	0.00491404	-2.04969
NBEAP2	36.1182	-1.03388	0.283984	-3.64063	0.000271975	0.00398824	-2.04753
PDC-AS1	26.1347	-1.03346	0.30851	-3.34985	0.000808562	0.0086044	-2.04693
TPRN	132.29	-1.03293	0.326807	-3.16067	0.00157408	0.0136342	-2.04617
PLXNA4	50.2957	-1.03141	0.349172	-2.95387	0.00313817	0.0221509	-2.04402
RASSF7	57.1657	-1.03067	0.332601	-3.09882	0.00194291	0.0158932	-2.04298
RPUSD1	74.7439	-1.02952	0.284346	-3.62065	0.000293865	0.00421165	-2.04134
THEM6	348.989	-1.02803	0.287219	-3.57927	0.000344561	0.00466474	-2.03924
SCRIB	300.129	-1.0225	0.281502	-3.63229	0.000280917	0.00407802	-2.03143
NME3	43.1484	-1.02202	0.353548	-2.89075	0.00384327	0.02556	-2.03076
RN7SL600P	19.1485	-1.02032	0.349003	-2.92354	0.00346078	0.0236532	-2.02838
TMC6	214.742	-1.02016	0.19676	-5.1848	2.16244e-07	1.4218e-05	-2.02815
PLEKHO1	51.1606	-1.01883	0.267295	-3.81164	0.000138048	0.00245444	-2.02628
IZUMO1	42.7733	-1.01559	0.26189	-3.87794	0.000105344	0.00202788	-2.02173
GALK1	91.9427	-1.01433	0.250707	-4.0459	5.21224e-05	0.0012022	-2.01997
TMEM104	82.1903	-1.01403	0.231758	-4.37537	1.21229e-05	0.000386007	-2.01954
AC011379.2	21.1301	-1.01388	0.344691	-2.94143	0.00326702	0.0227277	-2.01934
MSI1	35.2495	-1.01384	0.314662	-3.22201	0.00127295	0.0117684	-2.01928
LGALS3BP	128.693	-1.01234	0.257475	-3.93182	8.43059e-05	0.00172278	-2.01719
METRN	117.213	-1.01031	0.237332	-4.25696	2.07227e-05	0.000596949	-2.01435
TCAF1P1	40.7965	-1.01028	0.331682	-3.04592	0.00231969	0.0178888	-2.0143
RNF166	62.1432	-1.00943	0.277412	-3.63873	0.000273985	0.00400611	-2.01311
SNORA11	16.2399	-1.00743	0.375022	-2.68633	0.00722419	0.0396319	-2.01033
ZDHHC12	232.12	-1.0069	0.336766	-2.9899	0.00279069	0.0204024	-2.00958
AP5Z1	186.354	-1.00566	0.200949	-5.00459	5.59812e-07	3.25114e-05	-2.00787
IFITM1	74.7174	-1.00542	0.292038	-3.44279	0.000575743	0.00669693	-2.00753
TSNARE1	31.3892	-1.00442	0.317922	-3.15932	0.00158138	0.0136798	-2.00613
KRT8P46	48.6234	-1.00403	0.251899	-3.98585	6.72388e-05	0.00146257	-2.0056
SLC2A6	29.7319	-1.00321	0.351354	-2.85526	0.0043001	0.0275313	-2.00445
RECQL4	199.014	-0.999709	0.362442	-2.75826	0.00581102	0.0340505	-1.9996
MUC20	28.6911	-0.999387	0.356478	-2.8035	0.00505511	0.0308998	-1.99915
HLA-DMA	49.8893	-0.998455	0.236651	-4.21911	2.45272e-05	0.000676704	-1.99786
ELOB	548.726	-0.998055	0.313665	-3.18191	0.00146305	0.0129721	-1.99731
ATP13A2	97.5125	-0.997198	0.252745	-3.94547	7.96423e-05	0.00164998	-1.99612
LAMA5	406.493	-0.996924	0.31014	-3.21444	0.00130701	0.0120146	-1.99574
CYBA	306.665	-0.994379	0.290673	-3.42096	0.00062401	0.00710333	-1.99222
CDH24	133.562	-0.993971	0.163628	-6.07457	1.24318e-09	1.45523e-07	-1.99166
GPSM1	53.538	-0.993224	0.332687	-2.98546	0.00283153	0.0206264	-1.99063
DNAH1	100.298	-0.993185	0.202972	-4.89322	9.91994e-07	5.23148e-05	-1.99057
CEP131	49.2537	-0.988635	0.327397	-3.01968	0.0025304	0.0189859	-1.98431
SUPT4H1	87.1419	-0.987354	0.232709	-4.24287	2.20681e-05	0.000626788	-1.98255
UPP1	20.8269	-0.986802	0.342579	-2.88051	0.00397031	0.0260816	-1.98179
PRO1804	60.826	-0.985953	0.209618	-4.70357	2.55648e-06	0.000110373	-1.98062
AC004980.1	43.5976	-0.983684	0.24295	-4.04891	5.14561e-05	0.00118954	-1.97751
ISG20	138.114	-0.983459	0.210119	-4.68049	2.86192e-06	0.000120242	-1.9772
RPL41P1	87.661	-0.979494	0.250475	-3.91055	9.20864e-05	0.00184091	-1.97177
SLC27A5	42.6002	-0.978439	0.265162	-3.68996	0.000224288	0.00346457	-1.97033
POLR2J4	48.5445	-0.978433	0.266307	-3.67408	0.000238704	0.00363703	-1.97032
ATAD3A	78.3107	-0.97784	0.283949	-3.44371	0.000573782	0.00668565	-1.96951
AC007390.1	56.0918	-0.977515	0.214209	-4.56338	5.03374e-06	0.0001867	-1.96907
C3orf62	52.5831	-0.977272	0.22164	-4.40928	1.03715e-05	0.000336053	-1.96874
TGFB2	23.3789	-0.976073	0.333693	-2.92506	0.00344384	0.0235613	-1.9671
IRF7	33.3079	-0.975272	0.3727	-2.61677	0.00887651	0.045302	-1.96601
EP400P1	220.428	-0.974919	0.13142	-7.41836	1.1858e-13	2.82514e-11	-1.96553
FKBP8	600.681	-0.97485	0.300365	-3.24555	0.00117223	0.0111314	-1.96544
ETFB	153.986	-0.973231	0.218817	-4.4477	8.67942e-06	0.000290045	-1.96323
NDOR1	86.9136	-0.972077	0.229904	-4.2282	2.35572e-05	0.000658009	-1.96166
AMPD2	153.555	-0.971778	0.183045	-5.30896	1.10255e-07	7.83428e-06	-1.96126
AOX1	36.5764	-0.970439	0.262242	-3.70054	0.000215137	0.00335651	-1.95944
PARD6A	20.7012	-0.970074	0.375694	-2.58209	0.00982051	0.0485891	-1.95894
SPATA2L	53.1248	-0.967371	0.341287	-2.83448	0.0045901	0.0288588	-1.95527
RN7SL1	182043	-0.966092	0.279624	-3.45497	0.000550361	0.00648852	-1.95354
GADD45GIP1	107.676	-0.964166	0.254407	-3.78986	0.000150733	0.00261793	-1.95094
IKBKG	64.2883	-0.96281	0.300075	-3.20857	0.00133398	0.0121578	-1.9491
TCEA3	31.203	-0.962086	0.288353	-3.33648	0.00084846	0.00887051	-1.94812
H3C3	556.938	-0.961335	0.253945	-3.7856	0.000153339	0.00264279	-1.94711
PDGFRL	251.097	-0.959718	0.107342	-8.94072	3.86642e-19	1.59794e-16	-1.94493
SLC26A6	212.368	-0.958107	0.158621	-6.04023	1.53894e-09	1.78086e-07	-1.94276
SSPOP	35.0153	-0.957854	0.357649	-2.6782	0.00740193	0.0401943	-1.94242
CCDC138	224.651	-0.957848	0.155794	-6.14817	7.83819e-10	9.67873e-08	-1.94241
ZNF205	36.721	-0.957703	0.342647	-2.79501	0.0051898	0.0315328	-1.94221
ABCA7	47.4606	-0.956864	0.330981	-2.89099	0.0038403	0.02556	-1.94109
DMPK	94.3936	-0.950021	0.237229	-4.00466	6.21078e-05	0.00137009	-1.9319
NCKAP5L	102.742	-0.94996	0.245814	-3.86454	0.000111298	0.00210447	-1.93182
DLG4	103.114	-0.949604	0.19011	-4.99503	5.88262e-07	3.37456e-05	-1.93134
PLA2G3	24.7126	-0.945213	0.366256	-2.58075	0.00985867	0.0486709	-1.92547
MBD3	89.488	-0.945029	0.263971	-3.58005	0.000343533	0.00465655	-1.92523
AC012020.1	66.05	-0.944932	0.227063	-4.16155	3.16099e-05	0.000832422	-1.9251
ARHGEF25	23.2569	-0.944451	0.359251	-2.62894	0.00856505	0.0442138	-1.92446
ZC3H3	47.4869	-0.94441	0.360018	-2.62323	0.00870995	0.0446319	-1.9244
TMEM54	187.149	-0.944279	0.289521	-3.26152	0.00110815	0.0106965	-1.92423
CCDC40	22.7919	-0.94391	0.350534	-2.69277	0.00708602	0.0391646	-1.92373
HGH1	167.101	-0.943878	0.220726	-4.27625	1.90067e-05	0.000557834	-1.92369
MFSD3	53.2393	-0.943113	0.293857	-3.20943	0.00133	0.0121567	-1.92267
DPP7	211.63	-0.941456	0.324154	-2.90435	0.00368017	0.024727	-1.92047
SDF2L1	51.5367	-0.940173	0.29567	-3.17981	0.00147372	0.0130324	-1.91876
MPP2	35.1679	-0.938485	0.304776	-3.07927	0.00207511	0.0165979	-1.91652
HLA-F-AS1	42.5748	-0.938257	0.276348	-3.3952	0.000685794	0.00760987	-1.91621
CDT1	154.831	-0.938156	0.30259	-3.10042	0.00193248	0.0158568	-1.91608
TP53I13	103.752	-0.937024	0.274819	-3.40961	0.000650565	0.00731922	-1.91457
HRAS	148.788	-0.936146	0.195615	-4.78567	1.7042e-06	8.10135e-05	-1.91341
B4GALNT4	60.1694	-0.935228	0.282173	-3.31438	0.000918476	0.00936121	-1.91219
COPE	409.668	-0.934	0.264719	-3.52827	0.000418278	0.00533746	-1.91057
AC025442.2	119.412	-0.933599	0.16533	-5.64687	1.63391e-08	1.55344e-06	-1.91003
LIF	30.3592	-0.932501	0.291142	-3.20291	0.00136046	0.0123275	-1.90858
DVL1	124.966	-0.931872	0.204871	-4.54857	5.40113e-06	0.000198149	-1.90775
AC015712.6	40.1062	-0.931044	0.245733	-3.78885	0.000151348	0.00262085	-1.90666
ARL2	71.1285	-0.929558	0.240603	-3.86345	0.000111799	0.00210993	-1.90469
CACTIN	58.1761	-0.926503	0.257391	-3.5996	0.000318712	0.00444813	-1.90066
NAA10	153.936	-0.925896	0.229253	-4.03875	5.37374e-05	0.00123243	-1.89986
MDC1	386.197	-0.925736	0.111553	-8.29863	1.05322e-16	3.33261e-14	-1.89965
LLGL1	146.219	-0.925166	0.248473	-3.7234	0.000196556	0.00315658	-1.8989
RNH1	252.314	-0.924711	0.214562	-4.30977	1.63428e-05	0.000493863	-1.8983
SSNA1	228.534	-0.92452	0.307634	-3.00526	0.00265357	0.0196827	-1.89805
SLC43A2	266.723	-0.92435	0.173198	-5.33696	9.4516e-08	6.81154e-06	-1.89783
GEM	74.4324	-0.924253	0.217245	-4.25443	2.09586e-05	0.000600644	-1.8977
CORO1B	647.673	-0.923955	0.294906	-3.13305	0.00173002	0.0146588	-1.89731
BTBD2	130.198	-0.923412	0.333238	-2.77103	0.00558798	0.0331368	-1.8966
TRIM16L	458.774	-0.922152	0.127236	-7.24756	4.24333e-13	9.54796e-11	-1.89494
CACNB4	36.1886	-0.918731	0.293754	-3.12756	0.00176267	0.0148238	-1.89045
PCDHGA8	61.043	-0.915665	0.245002	-3.73737	0.000185955	0.00302604	-1.88644
ABHD17A	57.6765	-0.913649	0.256963	-3.55557	0.000377157	0.00497141	-1.8838
RHOT2	284.63	-0.912992	0.263777	-3.46123	0.000537723	0.00638891	-1.88295
ATAD3B	121.035	-0.911976	0.207583	-4.39331	1.11639e-05	0.000359428	-1.88162
SIRT6	44.6593	-0.910805	0.32714	-2.78415	0.00536686	0.032308	-1.88009
MIIP	42.8403	-0.908692	0.323099	-2.81243	0.00491689	0.0302466	-1.87734
GAS6	23.1685	-0.908203	0.348063	-2.60931	0.00907253	0.046047	-1.87671
TNS2	43.4517	-0.907756	0.294891	-3.07828	0.00208199	0.016619	-1.87613
TMUB1	59.4972	-0.905033	0.251687	-3.59587	0.000323315	0.00448763	-1.87259
CTU2	90.276	-0.90231	0.244477	-3.69077	0.000223572	0.00345615	-1.86906
WDR24	42.052	-0.898596	0.343682	-2.61461	0.00893287	0.0455093	-1.86425
ENKD1	30.1295	-0.897938	0.323756	-2.7735	0.00554563	0.0330561	-1.8634
CDK2AP2	233.627	-0.896665	0.202577	-4.42629	9.58671e-06	0.000315676	-1.86176
NOXRED1	31.7128	-0.896044	0.264069	-3.39322	0.000690753	0.00764813	-1.86096
TMEM25	87.3335	-0.896037	0.18685	-4.7955	1.62273e-06	7.80566e-05	-1.86095
AC005840.2	28.0442	-0.89589	0.302755	-2.95912	0.00308516	0.0219012	-1.86076
KLHL25	104.291	-0.89285	0.213812	-4.17587	2.96852e-05	0.000790993	-1.85684
RBBP8NL	51.2489	-0.891908	0.337626	-2.6417	0.00824903	0.0432049	-1.85563
TMEM105	37.79	-0.89032	0.269044	-3.3092	0.000935639	0.00949279	-1.85359
NBPF25P	51.8247	-0.889897	0.23749	-3.7471	0.000178893	0.00294446	-1.85304
PIN1	125.859	-0.888228	0.18509	-4.7989	1.59537e-06	7.72299e-05	-1.8509
MRPL38	30.1763	-0.888152	0.301008	-2.95059	0.00317164	0.0223094	-1.8508
DYRK1B	65.4591	-0.886487	0.253193	-3.50123	0.000463113	0.00573608	-1.84867
POLR2E	224.907	-0.884023	0.211117	-4.18736	2.82223e-05	0.000762041	-1.84551
SIGIRR	94.0387	-0.882387	0.266005	-3.31719	0.000909289	0.00929633	-1.84342
ACAP3	210.306	-0.881967	0.29638	-2.9758	0.0029223	0.0210903	-1.84289
CASS4	37.3439	-0.881796	0.248752	-3.54488	0.000392788	0.00510221	-1.84267
THAP3	75.5448	-0.877864	0.224164	-3.91618	8.99648e-05	0.00181101	-1.83765
AC012073.1	23.7207	-0.876762	0.300813	-2.91464	0.00356098	0.0241101	-1.83625
GAA	209.497	-0.876612	0.286697	-3.05763	0.00223095	0.0174486	-1.83606
POLD1	136.226	-0.875525	0.23209	-3.77235	0.000161715	0.00274939	-1.83468
OSBPL5	53.485	-0.875423	0.26178	-3.34411	0.000825458	0.00872518	-1.83455
POMT1	545.085	-0.87534	0.103163	-8.48498	2.15763e-17	7.66565e-15	-1.83444
TFF1	8693.6	-0.875284	0.213126	-4.10689	4.01023e-05	0.000995235	-1.83437
TBL3	110.116	-0.875037	0.256158	-3.41601	0.000635468	0.0071922	-1.83405
AC092117.1	43.6561	-0.874798	0.324018	-2.69985	0.00693713	0.0385692	-1.83375
DUS3L	58.487	-0.874211	0.289824	-3.01636	0.00255832	0.01916	-1.83301
TSSC4	99.4185	-0.873808	0.264066	-3.30905	0.000936133	0.00949306	-1.83249
AKNA	87.9894	-0.872383	0.188954	-4.61691	3.89503e-06	0.000154663	-1.83068
LZTR1	40.0769	-0.872155	0.282449	-3.08784	0.00201619	0.0162904	-1.8304
PPFIA3	105.222	-0.871506	0.24255	-3.5931	0.000326772	0.00449886	-1.82957
AGAP2	58.0749	-0.870256	0.254712	-3.41662	0.000634029	0.0071891	-1.82799
PLK3	41.7879	-0.870122	0.25314	-3.43731	0.000587519	0.0067805	-1.82782
ANKHD1-EIF4EBP3	82.8102	-0.867981	0.241001	-3.60157	0.000316306	0.0044457	-1.82511
TRMT61A	85.6095	-0.867241	0.227009	-3.8203	0.000133292	0.00239299	-1.82417
CSKMT	52.5594	-0.866555	0.23486	-3.68967	0.000224548	0.00346594	-1.8233
JAG2	56.3495	-0.865277	0.285465	-3.03111	0.00243654	0.0184874	-1.82169
HES6	95.6696	-0.864415	0.197604	-4.37448	1.21723e-05	0.000386889	-1.8206
POLR2L	142.896	-0.864202	0.228262	-3.78601	0.000153083	0.00264133	-1.82033
MATN1-AS1	33.7203	-0.863117	0.298684	-2.88973	0.00385567	0.025634	-1.81896
TGFB1	31.5616	-0.862465	0.328145	-2.6283	0.00858123	0.0442444	-1.81814
TPTE2P5	25.1342	-0.861768	0.32211	-2.67539	0.00746429	0.0404529	-1.81726
PHKG2	467.865	-0.858595	0.110562	-7.76576	8.11571e-15	2.16252e-12	-1.81327
SLC22A18	50.163	-0.858403	0.255135	-3.3645	0.000766819	0.00826442	-1.81303
NFS1	336.43	-0.857954	0.122149	-7.02382	2.15889e-12	4.37196e-10	-1.81247
OLMALINC	310.374	-0.856573	0.115089	-7.44272	9.86334e-14	2.37789e-11	-1.81073
SLC9A1	192.141	-0.856402	0.212804	-4.02437	5.71285e-05	0.0012826	-1.81052
PLXNA3	345.154	-0.855714	0.237839	-3.59788	0.000320823	0.00446835	-1.80965
LMCD1	38.0178	-0.855502	0.308582	-2.77236	0.00556509	0.0330785	-1.80939
MAPK8IP3	262.506	-0.855082	0.248339	-3.4432	0.000574874	0.00669453	-1.80886
PCNX3	468.905	-0.852523	0.255096	-3.34197	0.000831858	0.0087719	-1.80566
EXOSC5	82.1099	-0.850407	0.247659	-3.43379	0.000595206	0.00684082	-1.80301
NDRG1	562.809	-0.849766	0.145757	-5.83003	5.5418e-09	5.87576e-07	-1.80221
LINC01293	59.5284	-0.849105	0.219827	-3.8626	0.000112185	0.00211335	-1.80138
CD163L1	52.4098	-0.849005	0.231634	-3.66528	0.000247067	0.00371444	-1.80126
PACSIN3	272.146	-0.848847	0.258157	-3.28811	0.00100863	0.00999794	-1.80106
H1-10	216.218	-0.847832	0.203203	-4.17235	3.01478e-05	0.000800162	-1.79979
KPTN	37.8143	-0.84624	0.303051	-2.7924	0.00523185	0.0317026	-1.79781
FCSK	150.578	-0.8448	0.190073	-4.4446	8.80566e-06	0.000293295	-1.79602
THOC6	209.452	-0.844756	0.152875	-5.52581	3.27972e-08	2.82628e-06	-1.79596
PPP1R3F	67.785	-0.844611	0.199488	-4.23389	2.29679e-05	0.000647326	-1.79578
BNIPL	239.034	-0.843204	0.114991	-7.33276	2.2546e-13	5.18841e-11	-1.79403
KLHL17	35.1303	-0.842698	0.314241	-2.6817	0.00732498	0.0399618	-1.7934
AC007952.4	36.3897	-0.842214	0.313954	-2.68261	0.00730511	0.0398967	-1.7928
MRPL4	168.287	-0.841478	0.24123	-3.48829	0.000486124	0.00592685	-1.79189
RPL36	1068.56	-0.841254	0.238104	-3.53314	0.000410652	0.00528128	-1.79161
SLC52A2	189.065	-0.840877	0.221248	-3.8006	0.000144346	0.00253526	-1.79114
AC102953.2	36.2893	-0.839028	0.273891	-3.06336	0.00218864	0.0172192	-1.78884
POLRMT	105.782	-0.838295	0.251885	-3.32808	0.000874456	0.00904886	-1.78794
CELSR3	221.262	-0.83703	0.205841	-4.06639	4.77464e-05	0.00113354	-1.78637
LYPLA2	214.947	-0.836454	0.193724	-4.31776	1.57621e-05	0.000478558	-1.78566
AGAP9	45.7423	-0.834583	0.254672	-3.27709	0.00104881	0.0102954	-1.78334
MAP3K14	40.5527	-0.83424	0.269839	-3.09162	0.00199068	0.0161557	-1.78292
RRP7BP	47.4241	-0.834006	0.284835	-2.92803	0.00341118	0.0234327	-1.78263
SELENOO	40.1153	-0.833691	0.289691	-2.87787	0.00400374	0.0262394	-1.78224
RMRP	15957.3	-0.833356	0.214455	-3.88593	0.000101938	0.00198115	-1.78183
TIAM2	107.768	-0.830188	0.173968	-4.77207	1.82343e-06	8.50835e-05	-1.77792
NES	102.991	-0.830017	0.231493	-3.58549	0.000336442	0.00458892	-1.77771
H1-5	2374.16	-0.829039	0.212279	-3.90543	9.40591e-05	0.00186563	-1.7765
TBC1D10A	82.8562	-0.827786	0.253096	-3.27064	0.00107305	0.0104926	-1.77496
ADRM1	939.393	-0.82725	0.232144	-3.56352	0.000365915	0.00489278	-1.7743
AC116913.1	36.7978	-0.827067	0.250128	-3.30658	0.000944427	0.00953895	-1.77408
RPS15	1305.97	-0.826608	0.253106	-3.26585	0.00109134	0.0105948	-1.77351
PKD1P6	30.1764	-0.825124	0.311943	-2.64511	0.00816633	0.0429103	-1.77169
CSMD3	39.6721	-0.822563	0.317503	-2.59072	0.00957745	0.0478542	-1.76855
NMB	77.3014	-0.822537	0.202846	-4.05498	5.01377e-05	0.0011715	-1.76851
FLOT1	894.871	-0.822106	0.0982113	-8.37078	5.72376e-17	1.90019e-14	-1.76798
TMEM132A	272.339	-0.821727	0.215983	-3.80459	0.000142042	0.00250906	-1.76752
TRAF2	143.38	-0.821219	0.230602	-3.5612	0.000369158	0.00491404	-1.7669
PLXNB2	603.3	-0.821101	0.242721	-3.3829	0.00071724	0.00786827	-1.76675
ARHGEF10L	128.644	-0.819037	0.229237	-3.57288	0.000353077	0.00475409	-1.76423
KLHL21	145.063	-0.818933	0.167273	-4.8958	9.79076e-07	5.17683e-05	-1.7641
SLC38A10	300.595	-0.817425	0.252106	-3.24238	0.00118535	0.0112276	-1.76226
PRKAR1B	93.9161	-0.817334	0.226691	-3.60549	0.00031156	0.00441217	-1.76215
HCN2	61.2493	-0.817103	0.294946	-2.77035	0.00559959	0.0331877	-1.76186
MTG2	314.627	-0.816168	0.151972	-5.37052	7.85114e-08	5.84534e-06	-1.76072
OBSCN	74.8217	-0.816064	0.240015	-3.40005	0.000673727	0.00751716	-1.7606
SPDEF	476.721	-0.81409	0.297558	-2.7359	0.00622097	0.0356468	-1.75819
RBM42	260.866	-0.813254	0.263576	-3.08546	0.00203236	0.0163691	-1.75717
CEP170B	193.827	-0.81007	0.22503	-3.59983	0.000318426	0.00444813	-1.7533
STOML1	42.2708	-0.809528	0.296297	-2.73215	0.00629225	0.0359139	-1.75264
SHROOM1	47.1139	-0.808482	0.260172	-3.10749	0.00188681	0.0155514	-1.75137
LRP5	233.54	-0.808409	0.314078	-2.57391	0.0100557	0.049319	-1.75128
MVK	247.758	-0.807965	0.16738	-4.82713	1.38515e-06	6.87515e-05	-1.75074
H2AC13	789.35	-0.807784	0.247094	-3.26913	0.00107879	0.0105201	-1.75052
LINC01291	54.3727	-0.807703	0.251972	-3.20553	0.00134813	0.0122536	-1.75042
ICAM3	71.2754	-0.807029	0.251587	-3.20775	0.00133776	0.0121739	-1.74961
ARHGAP27P1-BPTFP1-KPNA2P3	88.708	-0.806078	0.173456	-4.64717	3.36519e-06	0.00013712	-1.74845
EGLN1	32.5472	-0.806024	0.281503	-2.86329	0.00419271	0.0270317	-1.74839
U1	66.8695	-0.804902	0.220449	-3.65119	0.000261031	0.00387831	-1.74703
MAPK8IP1	81.2696	-0.8037	0.24988	-3.21634	0.00129837	0.0119515	-1.74557
SF3B5	485.342	-0.803037	0.172007	-4.66863	3.03221e-06	0.000125831	-1.74477
ROGDI	124.325	-0.802644	0.22358	-3.58996	0.00033073	0.00453461	-1.74429
ATG2A	123.191	-0.801985	0.263515	-3.04342	0.00233905	0.017997	-1.7435
C20orf27	114.756	-0.800898	0.218204	-3.67041	0.000242165	0.00366798	-1.74219
CHPF	194.055	-0.800318	0.22434	-3.56743	0.000360493	0.00483787	-1.74149
FCHO1	60.2904	-0.799032	0.295802	-2.70124	0.00690811	0.0385177	-1.73993
TCEA2	150.292	-0.79856	0.192811	-4.14168	3.44773e-05	0.000884917	-1.73936
DBN1	149.027	-0.796804	0.206353	-3.86137	0.000112752	0.00212206	-1.73725
H2AC14	548.868	-0.796729	0.208098	-3.82862	0.000128862	0.00233625	-1.73716
IL17RE	46.4538	-0.796612	0.243316	-3.27398	0.00106046	0.0103896	-1.73702
H3C1	141.08	-0.796121	0.257492	-3.09183	0.0019893	0.0161555	-1.73643
CLUH	265.478	-0.794535	0.203896	-3.89677	9.74852e-05	0.00191854	-1.73452
MXD4	250.11	-0.794385	0.203406	-3.90542	9.40609e-05	0.00186563	-1.73434
NRM	137.961	-0.793878	0.177086	-4.483	7.36011e-06	0.000253486	-1.73373
KLC2	314.845	-0.791907	0.191926	-4.12611	3.68952e-05	0.000931573	-1.73136
CPSF1	366.484	-0.79087	0.287525	-2.75061	0.00594837	0.0346425	-1.73012
CYB5D1	41.5645	-0.790295	0.276398	-2.85926	0.00424628	0.0272824	-1.72943
TMEM143	45.0554	-0.789959	0.25243	-3.12942	0.0017515	0.0147606	-1.72903
MED16	59.7523	-0.789708	0.299039	-2.64082	0.00827068	0.043279	-1.72872
SLC16A3	85.6204	-0.788258	0.267008	-2.95219	0.00315531	0.022241	-1.72699
SCAF1	71.1258	-0.787788	0.260981	-3.01856	0.00253978	0.0190493	-1.72643
CHCHD6	52.8674	-0.786764	0.238186	-3.30314	0.000956078	0.00961347	-1.7252
CXXC1	114.445	-0.78518	0.222132	-3.53475	0.000408161	0.00526476	-1.72331
SLC4A8	61.7133	-0.784438	0.287574	-2.72778	0.0063763	0.0362613	-1.72242
C12orf57	258.582	-0.784409	0.188208	-4.16777	3.07591e-05	0.000813189	-1.72239
PAXX	226.331	-0.783913	0.299122	-2.62071	0.00877472	0.0448955	-1.72179
TANGO6	180.795	-0.782889	0.133154	-5.87958	4.1132e-09	4.4783e-07	-1.72057
IKZF4	44.2817	-0.782273	0.268421	-2.91435	0.00356428	0.0241163	-1.71984
SF3A2	84.3729	-0.781807	0.224487	-3.48265	0.000496482	0.00602773	-1.71928
MAP4K2	99.9989	-0.781132	0.251139	-3.11036	0.0018686	0.0154328	-1.71848
ATF3	120.118	-0.779238	0.154489	-5.04397	4.55972e-07	2.70788e-05	-1.71622
BCAR1	150.108	-0.777932	0.238912	-3.25614	0.00112937	0.0108444	-1.71467
TONSL	141.39	-0.77788	0.224121	-3.4708	0.000518912	0.00622181	-1.71461
SNHG3	452.294	-0.776336	0.112004	-6.9313	4.16998e-12	7.89217e-10	-1.71277
IGFBP2	276.834	-0.776332	0.206045	-3.76779	0.0001647	0.00278101	-1.71277
EDNRA	34.149	-0.775016	0.282857	-2.73996	0.00614472	0.0353815	-1.71121
HPX	30.4549	-0.771622	0.292445	-2.63852	0.00832687	0.0434607	-1.70719
TCAF2	130.203	-0.771321	0.166298	-4.63819	3.5147e-06	0.000141223	-1.70683
LENG1	56.3209	-0.771145	0.289899	-2.66005	0.00781291	0.0417512	-1.70662
SBF1	217.007	-0.769458	0.212148	-3.62698	0.000286753	0.00413078	-1.70463
CTSD	817.607	-0.768741	0.265263	-2.89803	0.00375512	0.0251222	-1.70378
LRRC69	36.5274	-0.767867	0.26037	-2.94914	0.00318663	0.0223833	-1.70275
B4GALT2	157.265	-0.766688	0.158674	-4.83183	1.35286e-06	6.76461e-05	-1.70136
IFITM3	380.201	-0.764261	0.229099	-3.33595	0.000850098	0.00887388	-1.6985
NINJ1	209.477	-0.762579	0.21708	-3.5129	0.00044325	0.00557531	-1.69652
TRPV3	86.9004	-0.761254	0.20525	-3.70891	0.000208153	0.00328039	-1.69496
AC104162.1	31.9144	-0.760889	0.283169	-2.68705	0.00720856	0.0395854	-1.69453
AL390719.1	27.5352	-0.760475	0.288828	-2.63297	0.00846425	0.0439399	-1.69405
METTL26	156.536	-0.75994	0.211103	-3.59986	0.000318389	0.00444813	-1.69342
NOSIP	185.729	-0.759678	0.214081	-3.54855	0.000387352	0.00506082	-1.69311
PTOV1	418.258	-0.75873	0.263999	-2.87399	0.00405319	0.0264266	-1.692
ARHGEF1	155.63	-0.756495	0.228075	-3.31687	0.000910306	0.00929633	-1.68938
TKT	2505.38	-0.755732	0.175109	-4.31579	1.59034e-05	0.000481404	-1.68849
C7orf50	545.166	-0.752323	0.170211	-4.41995	9.87229e-06	0.000321938	-1.6845
CHMP1A	911.374	-0.751815	0.208851	-3.59976	0.000318506	0.00444813	-1.68391
ANKRD9	242.825	-0.751692	0.151846	-4.95036	7.40774e-07	4.09875e-05	-1.68377
FBXL6	74.667	-0.749897	0.262405	-2.85779	0.00426603	0.027374	-1.68167
CACNA1H	164.746	-0.749191	0.290276	-2.58096	0.00985266	0.0486639	-1.68085
RFNG	74.7973	-0.749072	0.257785	-2.9058	0.00366313	0.0246365	-1.68071
TUBB6	261.249	-0.748486	0.163303	-4.58343	4.57405e-06	0.000174115	-1.68003
NFKBID	42.5289	-0.748167	0.286956	-2.60725	0.00912717	0.0462433	-1.67966
UBE2S	341.005	-0.747803	0.252007	-2.96738	0.00300345	0.021515	-1.67923
MT2A	98.0133	-0.747767	0.198602	-3.76516	0.000166446	0.00279031	-1.67919
MSTO2P	45.2717	-0.747523	0.290822	-2.57038	0.0101587	0.0496796	-1.67891
JUNB	153.802	-0.747423	0.203431	-3.67408	0.000238711	0.00363703	-1.67879
SYNE4	124.565	-0.74739	0.180666	-4.13686	3.52094e-05	0.00089915	-1.67875
ARHGAP27	146.068	-0.747069	0.183694	-4.06693	4.76369e-05	0.00113227	-1.67838
RPS28	414.326	-0.745994	0.236147	-3.15903	0.00158297	0.0136878	-1.67713
BAD	73.1115	-0.744193	0.246122	-3.02367	0.00249728	0.0188071	-1.67504
GCHFR	63.5083	-0.7439	0.2651	-2.8061	0.00501444	0.0307068	-1.6747
AC016394.1	38.3177	-0.74365	0.283645	-2.62176	0.00874776	0.0448143	-1.67441
C9orf16	127.11	-0.743018	0.251159	-2.95835	0.00309288	0.0219281	-1.67367
ARMC6	221.554	-0.741155	0.197801	-3.74697	0.000178985	0.00294446	-1.67151
MTMR11	227.906	-0.739476	0.139225	-5.31136	1.08812e-07	7.75896e-06	-1.66957
PLXNB1	546.738	-0.738203	0.167075	-4.4184	9.94351e-06	0.000322799	-1.6681
GMPPB	322.076	-0.737952	0.167021	-4.41833	9.94649e-06	0.000322799	-1.66781
H3C7	1003.78	-0.73789	0.185762	-3.97222	7.1205e-05	0.00152319	-1.66773
DEF6	85.7758	-0.736664	0.196909	-3.74114	0.000183189	0.00299658	-1.66632
AC004890.2	35.3868	-0.736113	0.276908	-2.65833	0.00785286	0.0418224	-1.66568
AC091133.1	30.2226	-0.734582	0.263786	-2.78476	0.00535675	0.0322568	-1.66391
AC139530.1	51.7426	-0.733833	0.260558	-2.81639	0.00485671	0.0299949	-1.66305
LRRC14	184.19	-0.733555	0.182025	-4.02996	5.57859e-05	0.00126686	-1.66273
PAFAH1B3	257.326	-0.733234	0.196907	-3.72375	0.000196282	0.00315658	-1.66236
AC087741.1	34.2412	-0.732873	0.276781	-2.64785	0.00810064	0.0426648	-1.66195
C19orf25	60.6671	-0.732206	0.239716	-3.05448	0.00225452	0.0175534	-1.66118
DHX37	159.791	-0.731936	0.189761	-3.85715	0.000114715	0.00215102	-1.66087
FAM83G	230.82	-0.728215	0.175518	-4.14894	3.34014e-05	0.000862771	-1.65659
MAFK	90.0733	-0.726203	0.223742	-3.24572	0.00117155	0.0111314	-1.65428
NFKBIB	88.5946	-0.725302	0.204883	-3.54008	0.000400004	0.00517272	-1.65325
DPM2	509.077	-0.724692	0.122684	-5.90698	3.48436e-09	3.87702e-07	-1.65255
H2BC13	656.191	-0.724642	0.231521	-3.12992	0.00174856	0.014748	-1.65249
JMJD6	269.421	-0.724482	0.115351	-6.28066	3.37142e-10	4.58219e-08	-1.65231
SH3GL1	135.531	-0.724258	0.24374	-2.97144	0.00296407	0.0213234	-1.65205
RAMP3	273.742	-0.723129	0.24649	-2.93371	0.00334936	0.0231258	-1.65076
TEAD4	41.4904	-0.722859	0.264815	-2.72968	0.00633968	0.0361139	-1.65045
FAM53B	176.855	-0.720253	0.187266	-3.84614	0.000119991	0.00221919	-1.64747
H3C11	214.934	-0.720039	0.213484	-3.37279	0.000744099	0.00809278	-1.64723
SDSL	126.333	-0.71955	0.22476	-3.20141	0.00136755	0.012374	-1.64667
DGKQ	90.7416	-0.719108	0.235874	-3.0487	0.00229836	0.0178057	-1.64616
SYTL1	233.713	-0.717964	0.196586	-3.65216	0.000260043	0.00386647	-1.64486
TRAPPC6A	109.954	-0.717755	0.256339	-2.80002	0.00510987	0.0311031	-1.64462
MICALL2	197.21	-0.717354	0.207719	-3.45349	0.000553378	0.00651917	-1.64416
MMP15	93.3889	-0.716382	0.247402	-2.89562	0.0037841	0.0252606	-1.64306
LLGL2	1593.91	-0.716318	0.244789	-2.92626	0.00343059	0.0234865	-1.64298
RTN4RL1	102.787	-0.715871	0.211383	-3.3866	0.000707641	0.00779251	-1.64247
ZNF276	269.721	-0.71572	0.138523	-5.16681	2.38129e-07	1.53578e-05	-1.6423
MRC2	116.911	-0.715432	0.238492	-2.99981	0.00270147	0.0199371	-1.64197
AGPAT2	123.531	-0.715045	0.249378	-2.86731	0.00413972	0.0267924	-1.64153
NPEPL1	197.679	-0.714393	0.186818	-3.82401	0.0001313	0.00236562	-1.64079
ASPSCR1	124.096	-0.713264	0.241217	-2.95695	0.00310703	0.0219818	-1.63951
ID3	114.798	-0.710233	0.165975	-4.27916	1.87599e-05	0.000552993	-1.63607
MIR193BHG	423.075	-0.710197	0.0965408	-7.35644	1.88874e-13	4.39643e-11	-1.63603
DYNC2I2	976.843	-0.710104	0.215843	-3.28991	0.0010022	0.00995858	-1.63592
ENO3	62.1469	-0.709609	0.237153	-2.9922	0.00276973	0.0203004	-1.63536
SIVA1	251.654	-0.70756	0.189214	-3.73947	0.000184408	0.00300681	-1.63304
RPL35	3767.9	-0.707063	0.184612	-3.82999	0.00012815	0.00232932	-1.63248
MALRD1	195.263	-0.705463	0.166209	-4.24443	2.19155e-05	0.000623328	-1.63067
AC007566.1	46.427	-0.704945	0.231779	-3.04145	0.00235441	0.018074	-1.63008
ADGRL1	210.014	-0.704913	0.268339	-2.62695	0.00861544	0.0443181	-1.63005
UNC45A	738.22	-0.704633	0.157071	-4.48608	7.25443e-06	0.000251127	-1.62973
NPR2	131.121	-0.704238	0.154062	-4.57114	4.85073e-06	0.000182249	-1.62928
EPHB3	66.7831	-0.704094	0.27182	-2.5903	0.00958929	0.0478779	-1.62912
NUMBL	48.2015	-0.703534	0.267907	-2.62604	0.00863847	0.0443891	-1.62849
UNC93B1	131.071	-0.703392	0.1952	-3.60345	0.000314026	0.00443412	-1.62833
PFKL	878.126	-0.701972	0.261529	-2.68411	0.00727242	0.0398145	-1.62673
CDR2L	64.3661	-0.701619	0.266707	-2.63067	0.00852165	0.0441022	-1.62633
MT1X	35.9286	-0.701026	0.270566	-2.59096	0.00957076	0.0478474	-1.62566
VWA7	87.6347	-0.700113	0.216353	-3.23598	0.00121227	0.0113814	-1.62463
MYO18A	294.227	-0.700069	0.164714	-4.2502	2.1358e-05	0.000608326	-1.62458
MOB3A	65.0901	-0.698265	0.230482	-3.02958	0.0024489	0.0185532	-1.62255
HYAL2	142.957	-0.698102	0.233452	-2.99035	0.00278662	0.0203946	-1.62237
ZP3	58.2035	-0.696956	0.269093	-2.59002	0.00959707	0.0478813	-1.62108
DCXR	348.855	-0.696837	0.237898	-2.92914	0.00339906	0.0233849	-1.62095
SLC39A13	107.954	-0.696343	0.247493	-2.81358	0.00489928	0.0301658	-1.62039
MAP2K7	73.0079	-0.696279	0.241567	-2.88235	0.00394725	0.0259849	-1.62032
KDM4B	133.18	-0.695647	0.156474	-4.44577	8.75765e-06	0.000292176	-1.61961
RGS16	71.9505	-0.695392	0.236142	-2.9448	0.00323166	0.0225748	-1.61932
FBXO6	53.5988	-0.695151	0.240462	-2.8909	0.00384145	0.02556	-1.61905
INF2	220.675	-0.695029	0.217662	-3.19316	0.00140724	0.0126582	-1.61892
EPN3	160.054	-0.694857	0.199666	-3.4801	0.000501226	0.00605987	-1.61872
LINC01588	109.545	-0.694627	0.183655	-3.78224	0.000155426	0.00267568	-1.61847
NT5DC2	310.956	-0.694456	0.145909	-4.75952	1.94058e-06	8.85865e-05	-1.61827
DOT1L	81.1967	-0.694259	0.224868	-3.08741	0.0020191	0.0162904	-1.61805
ST14	410.318	-0.69424	0.222094	-3.12588	0.00177274	0.0148838	-1.61803
MCM5	524.622	-0.693959	0.148329	-4.6785	2.88981e-06	0.000121162	-1.61772
RPS9	1975.85	-0.693552	0.213329	-3.2511	0.0011496	0.0109763	-1.61726
GPRC5C	227.495	-0.692747	0.19293	-3.59067	0.000329835	0.00452539	-1.61636
DOK4	84.2553	-0.691551	0.214568	-3.22299	0.00126859	0.0117592	-1.61502
FAM3A	172.117	-0.690331	0.211252	-3.2678	0.00108386	0.0105576	-1.61365
ATG4D	146.198	-0.690238	0.2075	-3.32644	0.000879616	0.00909296	-1.61355
KRT19	6301.81	-0.689561	0.194357	-3.54791	0.000388302	0.00506995	-1.61279
BATF	55.048	-0.688713	0.255915	-2.69118	0.00711997	0.0392665	-1.61185
AC008467.1	68.1478	-0.688411	0.212113	-3.24549	0.00117249	0.0111314	-1.61151
A1BG-AS1	77.9247	-0.688128	0.216803	-3.17398	0.00150362	0.0132617	-1.61119
LRWD1	117.057	-0.688117	0.255941	-2.68857	0.00717581	0.039467	-1.61118
AL365181.2	75.1981	-0.687303	0.178338	-3.85394	0.000116233	0.00217344	-1.61027
GNB2	1037.19	-0.686561	0.253437	-2.709	0.00674866	0.0379104	-1.60944
NOTCH3	426.248	-0.686096	0.239304	-2.86704	0.00414328	0.0268069	-1.60892
TTC38	111.295	-0.685997	0.203778	-3.36639	0.000761586	0.00822553	-1.60881
CFAP44	565.491	-0.684334	0.100855	-6.78533	1.15823e-11	1.97104e-09	-1.60696
H4C1	380.509	-0.683772	0.236764	-2.88799	0.00387711	0.0257114	-1.60633
ILVBL	461.715	-0.682929	0.166728	-4.09606	4.20241e-05	0.00103532	-1.6054
PEMT	56.5716	-0.682126	0.245357	-2.78014	0.00543351	0.0326134	-1.6045
H2AC8	951.665	-0.681312	0.160147	-4.25429	2.09716e-05	0.000600644	-1.6036
TOM1	104.705	-0.681244	0.232523	-2.92979	0.00339186	0.0233555	-1.60352
MOB2	62.0139	-0.681025	0.25257	-2.69638	0.00700975	0.0388172	-1.60328
TMEM259	194.103	-0.680976	0.228327	-2.98246	0.00285943	0.0207547	-1.60322
JDP2	153.199	-0.68082	0.195535	-3.48182	0.000498009	0.00603542	-1.60305
RASAL1	194.11	-0.680105	0.152121	-4.47081	7.79249e-06	0.000264042	-1.60226
GUK1	422.079	-0.679602	0.250151	-2.71677	0.00659218	0.0372332	-1.6017
SART1	346.802	-0.678692	0.234148	-2.89856	0.00374876	0.0250887	-1.60069
PAK4	274.044	-0.678666	0.199522	-3.40145	0.000670285	0.00749114	-1.60066
STK25	602.577	-0.678515	0.150296	-4.51452	6.34605e-06	0.000226656	-1.60049
TRMT1	114.583	-0.67837	0.222581	-3.04774	0.00230571	0.0178353	-1.60033
AL590064.1	116.096	-0.678281	0.147312	-4.60439	4.13683e-06	0.000161106	-1.60023
TRPM4	194.043	-0.678003	0.174646	-3.88214	0.000103539	0.00200456	-1.59992
GMIP	102.777	-0.676844	0.187187	-3.61587	0.000299337	0.00426592	-1.59864
AIP	248.235	-0.674151	0.256068	-2.63271	0.00847072	0.043951	-1.59566
SSH3	523.337	-0.673442	0.162655	-4.14031	3.46836e-05	0.000889085	-1.59487
RN7SL4P	414.015	-0.673202	0.221136	-3.04429	0.00233231	0.0179519	-1.59461
OAS1	162.411	-0.672783	0.25583	-2.62981	0.00854338	0.0441582	-1.59414
AIFM2	150.049	-0.672633	0.167345	-4.01943	5.83384e-05	0.00130111	-1.59398
RBM10	526.501	-0.6706	0.16374	-4.09553	4.2121e-05	0.00103644	-1.59173
ALDH4A1	228.745	-0.670448	0.172394	-3.88905	0.000100636	0.00196237	-1.59157
SLC26A11	92.7662	-0.669292	0.20451	-3.27267	0.00106538	0.0104278	-1.59029
NUDT1	153.623	-0.667876	0.201537	-3.31392	0.000919993	0.00936691	-1.58873
NPHP4	84.893	-0.667865	0.241966	-2.76016	0.00577723	0.0339213	-1.58872
NAGLU	196.053	-0.667074	0.171388	-3.89219	9.93418e-05	0.00193999	-1.58785
RPLP1	1610.55	-0.666764	0.194878	-3.42145	0.000622885	0.00709451	-1.58751
GRB7	70.867	-0.666622	0.215197	-3.09772	0.00195014	0.0159307	-1.58735
PUF60	1271.23	-0.666397	0.192191	-3.46737	0.000525574	0.00628671	-1.5871
GPS1	420.035	-0.666113	0.228124	-2.91996	0.00350076	0.023854	-1.58679
MGRN1	146.719	-0.665901	0.205547	-3.23965	0.00119675	0.0113066	-1.58656
NUDT22	144.462	-0.665373	0.205584	-3.2365	0.00121003	0.0113657	-1.58598
BRAT1	152.518	-0.664848	0.240075	-2.76934	0.00561705	0.0332094	-1.5854
PGLS	142.696	-0.664809	0.198054	-3.3567	0.000788774	0.00844263	-1.58536
CCDC57	248.831	-0.664239	0.172919	-3.84133	0.000122368	0.00225074	-1.58473
IER3	548.107	-0.66364	0.119279	-5.56377	2.64002e-08	2.37613e-06	-1.58407
MLST8	118.627	-0.663595	0.2552	-2.60029	0.00931447	0.0469106	-1.58403
PGAP6	257.452	-0.663465	0.209852	-3.16159	0.0015691	0.0136203	-1.58388
FHOD1	97.7426	-0.663386	0.227987	-2.90976	0.00361708	0.024384	-1.5838
NR2F6	150.521	-0.662687	0.175851	-3.76845	0.000164262	0.00277669	-1.58303
CENPB	575.384	-0.662571	0.167828	-3.94791	7.88355e-05	0.00163911	-1.5829
PHPT1	484.981	-0.661755	0.246415	-2.68553	0.00724149	0.0396935	-1.58201
H1-4	1793.54	-0.661421	0.216477	-3.05539	0.0022477	0.0175205	-1.58164
ARFGAP1	714.488	-0.660729	0.209469	-3.15431	0.00160878	0.0138636	-1.58088
ESRRA	172.545	-0.659843	0.180822	-3.64913	0.000263131	0.00389808	-1.57991
ATP13A1	251.036	-0.659803	0.187941	-3.51069	0.000446951	0.00560519	-1.57987
DDX49	319.623	-0.659048	0.16809	-3.9208	8.8256e-05	0.00178549	-1.57904
NPR1	47.1003	-0.65791	0.220347	-2.98579	0.00282851	0.0206118	-1.57779
AC021148.2	224.954	-0.65637	0.137698	-4.76673	1.8724e-06	8.67688e-05	-1.57611
LMNA	849.486	-0.655574	0.192053	-3.4135	0.000641336	0.00723952	-1.57524
C1orf35	86.9252	-0.655345	0.231898	-2.826	0.00471332	0.0294143	-1.57499
LSR	364.852	-0.655342	0.237414	-2.76034	0.00577421	0.0339213	-1.57499
APRT	793.753	-0.655143	0.240243	-2.72701	0.0063912	0.0363358	-1.57477
RHOF	228.067	-0.655099	0.180441	-3.63054	0.000282832	0.00408911	-1.57472
NEK8	87.3915	-0.654829	0.218192	-3.00116	0.00268957	0.019871	-1.57443
MYL6B	171.841	-0.654788	0.184109	-3.55653	0.00037579	0.00496744	-1.57439
AC024075.1	47.1259	-0.654719	0.251193	-2.60644	0.00914881	0.0463297	-1.57431
THAP4	218.736	-0.65469	0.21203	-3.08772	0.00201695	0.0162904	-1.57428
NDUFS8	371.843	-0.654674	0.186064	-3.51854	0.000433925	0.00550746	-1.57426
NIBAN2	1039.84	-0.654364	0.203903	-3.20919	0.00133108	0.0121567	-1.57392
PLEKHA6	626.131	-0.654356	0.126645	-5.16686	2.38063e-07	1.53578e-05	-1.57391
RRP12	247.359	-0.653717	0.172439	-3.79102	0.000150032	0.00261022	-1.57322
ERC2	66.4454	-0.652644	0.214931	-3.03654	0.00239314	0.0182863	-1.57205
TSR3	108.363	-0.651545	0.213856	-3.04665	0.00231408	0.0178796	-1.57085
CNP	274.528	-0.648827	0.135917	-4.7737	1.80869e-06	8.47864e-05	-1.56789
RPL8	6555.26	-0.648176	0.193835	-3.34395	0.000825943	0.00872518	-1.56719
ARRDC1	349.57	-0.647165	0.246331	-2.62721	0.00860877	0.0443181	-1.56609
PSMD9	104.115	-0.646175	0.208994	-3.09183	0.00198926	0.0161555	-1.56501
RNF215	74.0823	-0.645322	0.230467	-2.80006	0.00510937	0.0311031	-1.56409
ATP6V0E2	208.648	-0.643849	0.19426	-3.31437	0.000918509	0.00936121	-1.56249
FGFRL1	120.089	-0.643705	0.214776	-2.9971	0.00272562	0.0200569	-1.56234
OGFR	264.722	-0.643557	0.164872	-3.90337	9.48616e-05	0.00187491	-1.56218
SIRT7	311.407	-0.643257	0.159969	-4.02113	5.79185e-05	0.0012946	-1.56185
TFPT	136.6	-0.641984	0.239208	-2.68379	0.00727935	0.0398201	-1.56047
FKBP11	150.252	-0.641851	0.13882	-4.62363	3.7708e-06	0.00015032	-1.56033
FBXL19	136.461	-0.640892	0.22562	-2.84059	0.00450306	0.0284158	-1.55929
N4BP3	230.444	-0.640751	0.176158	-3.63737	0.000275436	0.00402153	-1.55914
GNB5	482.676	-0.640535	0.0855213	-7.48977	6.89933e-14	1.72492e-11	-1.55891
NCAPH2	252.096	-0.640483	0.186061	-3.44232	0.000576742	0.00670086	-1.55885
SEMA3B	306.141	-0.6404	0.161601	-3.96284	7.40627e-05	0.00156723	-1.55876
ARHGEF19	134.82	-0.640204	0.216707	-2.95424	0.00313444	0.0221478	-1.55855
ANKRD39	118.074	-0.640036	0.183476	-3.48839	0.000485939	0.00592685	-1.55837
EIF3G	676.94	-0.639948	0.139674	-4.58173	4.6115e-06	0.000174883	-1.55827
ZNF335	298.362	-0.639157	0.170069	-3.75823	0.000171121	0.0028545	-1.55742
RPLP2	1429.07	-0.638589	0.141192	-4.52283	6.1017e-06	0.000220157	-1.55681
RUVBL2	560.506	-0.638084	0.174158	-3.66383	0.000248473	0.00372844	-1.55626
MSRB1	166.878	-0.637564	0.203665	-3.13046	0.00174534	0.0147415	-1.5557
JUP	1386.4	-0.636609	0.21963	-2.89855	0.00374888	0.0250887	-1.55467
TK1	563.13	-0.636482	0.168731	-3.77217	0.000161833	0.00274939	-1.55453
HSF4	85.9133	-0.635816	0.235784	-2.69661	0.00700503	0.0388123	-1.55382
DPH2	214.326	-0.635623	0.125448	-5.06682	4.04516e-07	2.44533e-05	-1.55361
AP1M1	245.141	-0.63334	0.198058	-3.19775	0.00138507	0.012494	-1.55115
BSG	1619	-0.632693	0.212043	-2.9838	0.00284695	0.0207089	-1.55046
DEDD2	151.251	-0.631539	0.185846	-3.39818	0.000678348	0.00755385	-1.54922
ANKRD13D	357.012	-0.631379	0.173625	-3.63645	0.000276422	0.00402884	-1.54904
RABEP2	133.339	-0.629394	0.235105	-2.67708	0.00742679	0.0403109	-1.54692
HMOX1	123.366	-0.62936	0.19285	-3.26347	0.00110055	0.0106485	-1.54688
BLVRB	869.207	-0.628208	0.158832	-3.95517	7.64809e-05	0.00160002	-1.54564
TAB1	82.2115	-0.627004	0.202338	-3.09879	0.00194313	0.0158932	-1.54435
PLOD1	392.463	-0.626635	0.169062	-3.70654	0.000210108	0.00330323	-1.54396
ABCB9	153.156	-0.626191	0.170124	-3.68078	0.000232521	0.00356448	-1.54348
SDF4	390.582	-0.625536	0.23317	-2.68275	0.00730205	0.0398967	-1.54278
H4-16	655.655	-0.625488	0.154121	-4.05842	4.9406e-05	0.00116073	-1.54273
NDUFS6	284.329	-0.625467	0.184548	-3.38919	0.000700995	0.00773616	-1.54271
NTMT1	359.932	-0.625226	0.146427	-4.26989	1.95573e-05	0.000570685	-1.54245
PPP1R12C	177.687	-0.625192	0.2304	-2.71351	0.00665754	0.0375444	-1.54242
PPP1R37	332.171	-0.624798	0.233573	-2.67496	0.00747386	0.0404607	-1.542
DEF8	422.341	-0.624575	0.122288	-5.1074	3.26624e-07	2.02277e-05	-1.54176
PLA2G4F	101.937	-0.624549	0.20197	-3.09228	0.00198626	0.0161555	-1.54173
PACS2	395.203	-0.624402	0.221882	-2.81412	0.00489113	0.0301248	-1.54157
NR1H2	257.873	-0.624056	0.187238	-3.33296	0.000859285	0.00895132	-1.5412
AGAP3	283.818	-0.623964	0.168376	-3.70578	0.00021074	0.0033083	-1.5411
GPRIN1	112.524	-0.623147	0.222518	-2.80044	0.00510329	0.0310911	-1.54023
RPL28	1263.32	-0.623045	0.194241	-3.20758	0.00133856	0.0121739	-1.54012
CHCHD5	81.0496	-0.622263	0.211769	-2.93841	0.00329904	0.0228719	-1.53929
SLC2A4RG	622.646	-0.620187	0.221349	-2.80185	0.00508098	0.0309944	-1.53707
BCAT2	275.214	-0.619415	0.187892	-3.29665	0.000978442	0.00976562	-1.53625
SRRT	832.402	-0.61918	0.132887	-4.65945	3.17054e-06	0.000130501	-1.536
DUS4L-BCAP29	87.2434	-0.616869	0.176257	-3.49983	0.000465562	0.00575586	-1.53354
B4GALT7	121.531	-0.61662	0.223659	-2.75696	0.00583411	0.0341464	-1.53328
MAN2B1	207.861	-0.615741	0.156837	-3.926	8.63697e-05	0.00175786	-1.53234
COMT	366.792	-0.615456	0.175112	-3.51464	0.000440357	0.00554927	-1.53204
PPP4C	2077.08	-0.613527	0.170438	-3.59972	0.000318559	0.00444813	-1.53
MAP2K3	122.889	-0.61306	0.204607	-2.99628	0.00273292	0.0201033	-1.5295
RRP9	123.946	-0.612538	0.192924	-3.17502	0.00149826	0.0132264	-1.52895
HS6ST1	185.296	-0.611317	0.196857	-3.10538	0.00190034	0.0156375	-1.52765
SCYL1	695.45	-0.611078	0.199537	-3.06248	0.00219509	0.0172565	-1.5274
SLC45A4	123.264	-0.611023	0.174935	-3.49285	0.000477895	0.00586537	-1.52734
VPS16	237.134	-0.610854	0.190047	-3.21423	0.00130797	0.0120175	-1.52716
ADCY5	116.344	-0.610775	0.234433	-2.60532	0.00917877	0.0464466	-1.52708
IRF3	437.58	-0.610438	0.155225	-3.9326	8.40335e-05	0.00171895	-1.52672
FAM234A	394.484	-0.609763	0.227483	-2.68048	0.00735166	0.040075	-1.52601
NT5C	182.95	-0.60872	0.206572	-2.94676	0.00321119	0.0224784	-1.52491
VASH1-AS1	52.3703	-0.608026	0.221004	-2.7512	0.00593767	0.0346025	-1.52417
CHTF18	112.828	-0.607999	0.233107	-2.60824	0.00910079	0.0461558	-1.52414
POLR2J	345.974	-0.607748	0.171201	-3.54991	0.000385356	0.00503799	-1.52388
NACC1	554.107	-0.607366	0.170076	-3.57114	0.000355426	0.00477937	-1.52347
STK40	334.66	-0.606395	0.135436	-4.47735	7.55739e-06	0.000258085	-1.52245
U2AF2	1327.75	-0.606024	0.178332	-3.39829	0.000678093	0.00755385	-1.52206
FASTK	289.763	-0.604958	0.166397	-3.63563	0.000277299	0.00403419	-1.52093
TKFC	392.305	-0.604755	0.137833	-4.38759	1.14614e-05	0.000368419	-1.52072
B3GAT3	207.4	-0.604102	0.210994	-2.86313	0.00419479	0.0270365	-1.52003
ARMC7	74.4048	-0.603386	0.226939	-2.6588	0.00784192	0.0418132	-1.51928
EXOSC4	83.1036	-0.603346	0.230952	-2.61242	0.00899025	0.0457097	-1.51924
TRIM28	2001.89	-0.602481	0.183378	-3.28546	0.00101817	0.0100629	-1.51833
NOL3	241.535	-0.602276	0.145565	-4.1375	3.51103e-05	0.000897751	-1.51811
CLCN7	207.603	-0.601439	0.220598	-2.7264	0.0064029	0.0363819	-1.51723
FP565260.1	77.8108	-0.600871	0.204465	-2.93875	0.00329541	0.0228719	-1.51663
NSMF	240.961	-0.600739	0.125923	-4.77068	1.83606e-06	8.54758e-05	-1.51649
FBXO41	102.747	-0.600233	0.18847	-3.18478	0.00144866	0.0128953	-1.51596
EOGT	252.716	-0.599328	0.122201	-4.90446	9.36843e-07	4.99948e-05	-1.51501
CNKSR3	71.0365	-0.599198	0.202623	-2.95721	0.00310441	0.0219818	-1.51487
SLC6A8	119.374	-0.59919	0.186732	-3.20882	0.0013328	0.0121578	-1.51487
EPN1	261.205	-0.59883	0.201625	-2.97001	0.0029779	0.0213849	-1.51449
DBNDD1	261.883	-0.598586	0.19488	-3.07156	0.00212941	0.0168843	-1.51423
CCDC134	172.643	-0.598209	0.140605	-4.25453	2.0949e-05	0.000600644	-1.51384
C19orf48	592.098	-0.598183	0.171624	-3.48543	0.000491344	0.0059797	-1.51381
IFITM2	118.281	-0.59737	0.222638	-2.68314	0.00729343	0.0398756	-1.51296
ALG12	117.649	-0.597007	0.204454	-2.92	0.00350029	0.023854	-1.51258
CENPX	344.446	-0.595152	0.172411	-3.45193	0.000556587	0.00654556	-1.51063
AL022311.1	67.9272	-0.594643	0.215741	-2.75629	0.00584617	0.0341874	-1.5101
EML3	238.921	-0.594543	0.144822	-4.10535	4.03709e-05	0.00100067	-1.50999
MIR34AHG	180.553	-0.594534	0.127471	-4.66407	3.10021e-06	0.000128127	-1.50998
NPRL3	98.0803	-0.593973	0.211001	-2.81502	0.00487746	0.030068	-1.5094
MAP3K11	292.68	-0.592796	0.193862	-3.05782	0.00222951	0.0174458	-1.50817
RHOBTB2	171.293	-0.592448	0.184705	-3.20754	0.00133876	0.0121739	-1.5078
RABGGTA	228.888	-0.592341	0.202091	-2.93106	0.00337806	0.0232842	-1.50769
SEMA4C	1079.42	-0.592315	0.146253	-4.04993	5.12328e-05	0.00118788	-1.50766
AC240274.1	556.162	-0.591695	0.10175	-5.81517	6.05734e-09	6.35582e-07	-1.50702
TOMM40	628.294	-0.59129	0.16457	-3.59294	0.000326968	0.00449886	-1.50659
POLM	179.691	-0.591231	0.164179	-3.60114	0.000316819	0.00444813	-1.50653
ZNF862	234.88	-0.591132	0.116525	-5.07302	3.91554e-07	2.38119e-05	-1.50643
Z99129.4	68.4318	-0.591124	0.213189	-2.77277	0.00555817	0.0330568	-1.50642
SGTA	162.042	-0.589779	0.188922	-3.12181	0.00179742	0.0150163	-1.50502
SLC2A8	148.244	-0.589437	0.18886	-3.12103	0.00180217	0.0150498	-1.50466
RUSC1	467.97	-0.587736	0.108614	-5.41122	6.25965e-08	4.85686e-06	-1.50289
CYC1	1052.87	-0.58744	0.197388	-2.97607	0.00291966	0.0210866	-1.50258
TFF3	487.207	-0.587216	0.148925	-3.94304	8.04551e-05	0.0016635	-1.50234
HDAC5	124.725	-0.587136	0.187171	-3.1369	0.00170742	0.0145097	-1.50226
AC093838.2	88.6489	-0.586634	0.214775	-2.73139	0.00630675	0.0359769	-1.50174
LAD1	397.472	-0.586626	0.148952	-3.93836	8.20399e-05	0.00168669	-1.50173
QTRT1	79.4039	-0.586297	0.221867	-2.64256	0.00822821	0.0431571	-1.50139
HMGA1	352.448	-0.58625	0.167955	-3.49052	0.000482078	0.00590239	-1.50134
ALDH3B2	245.649	-0.586225	0.176713	-3.3174	0.000908607	0.00929633	-1.50131
NCALD	73.9423	-0.586046	0.221074	-2.65091	0.00802764	0.0424134	-1.50113
H4C6	469.107	-0.585845	0.161348	-3.63094	0.00028239	0.00408911	-1.50092
G6PD	1163.26	-0.585574	0.2175	-2.6923	0.00709613	0.0391841	-1.50064
SIDT2	220.751	-0.585555	0.152791	-3.83239	0.000126906	0.00231582	-1.50062
GRB14	457.152	0.587068	0.10725	5.47381	4.40458e-08	3.58383e-06	1.50219
MATN3	52.4332	0.591488	0.2155	2.74473	0.00605614	0.0350208	1.5068
AL355488.1	339.797	0.595285	0.155332	3.83233	0.000126935	0.00231582	1.51077
EIF4BP3	193.624	0.601364	0.176162	3.41369	0.000640886	0.00723848	1.51715
MCOLN3	324.136	0.604136	0.123769	4.88115	1.05468e-06	5.53325e-05	1.52007
RNF152	344.378	0.60687	0.127363	4.76489	1.88952e-06	8.73624e-05	1.52295
IDNK	111.842	0.615961	0.179197	3.43734	0.000587463	0.0067805	1.53258
AGR3	732.54	0.620772	0.131179	4.73225	2.22045e-06	9.86105e-05	1.5377
ARSK	64.5171	0.623715	0.220741	2.82555	0.00471993	0.0294374	1.54084
SMPDL3A	195.025	0.62867	0.162352	3.87227	0.000107827	0.00206001	1.54614
NR2F2-AS1	142.261	0.630646	0.160005	3.94142	8.10022e-05	0.00166705	1.54826
UGDH-AS1	77.6148	0.631982	0.191961	3.29225	0.000993904	0.00989068	1.54969
RSRP1	1001.94	0.634592	0.0927353	6.84305	7.75263e-12	1.40177e-09	1.5525
FBXO43	52.3244	0.635276	0.226975	2.79888	0.005128	0.0311947	1.55324
SLITRK6	2836.63	0.637444	0.104892	6.07714	1.22343e-09	1.45023e-07	1.55557
FRY	83.4404	0.641518	0.185267	3.46267	0.000534853	0.00636476	1.55997
GPR137C	170.2	0.641581	0.166698	3.84876	0.000118715	0.00220559	1.56004
AL117379.1	47.4602	0.64307	0.243068	2.64564	0.00815375	0.0428599	1.56165
C8orf88	77.4438	0.644504	0.199851	3.22493	0.00126005	0.0117052	1.5632
KRT23	76.3386	0.6483	0.192543	3.36704	0.000759805	0.00821068	1.56732
AL353763.2	48.8708	0.657944	0.249058	2.64173	0.00824836	0.0432049	1.57783
WDR5B-DT	104.358	0.663546	0.196838	3.37103	0.000748867	0.00813589	1.58397
FILIP1L	270.363	0.668116	0.128127	5.21448	1.84331e-07	1.24846e-05	1.589
CD302	125.698	0.678914	0.167983	4.04156	5.30959e-05	0.00122187	1.60093
TLCD4	109.808	0.689313	0.180841	3.81171	0.000138009	0.00245444	1.61252
CCT6B	50.4778	0.689664	0.254922	2.70539	0.00682241	0.0382081	1.61291
CCDC26	63.0317	0.691354	0.231496	2.98646	0.0028223	0.0205845	1.6148
AC097634.1	52.6311	0.694551	0.235613	2.94785	0.00319991	0.0224452	1.61838
CRYZL2P	53.8702	0.696332	0.247762	2.81049	0.00494666	0.0303652	1.62038
CLGN	152.813	0.697434	0.203946	3.4197	0.00062691	0.00713234	1.62162
ZNF564	49.2136	0.697787	0.238239	2.92893	0.00340129	0.0233849	1.62201
CSRP2	46.4531	0.718459	0.279085	2.57434	0.0100431	0.0493178	1.64542
UBR5-AS1	54.0693	0.720403	0.244628	2.94489	0.00323067	0.0225748	1.64764
PRKD1	35.9015	0.728411	0.272409	2.67396	0.00749617	0.0405462	1.65681
TMSB15B-AS1	42.9978	0.731254	0.270805	2.7003	0.00692779	0.0385643	1.66008
MT-TT	79.4351	0.731692	0.25676	2.84971	0.00437595	0.0278728	1.66059
LINC00494	53.5749	0.736496	0.242406	3.03827	0.00237943	0.0182315	1.66612
AL683813.1	46.6048	0.760882	0.269884	2.81929	0.00481295	0.0297882	1.69453
ARG2	33.0895	0.768925	0.288683	2.66357	0.00773171	0.0414988	1.704
SDR16C5	75.1189	0.778886	0.199078	3.91246	9.13614e-05	0.00183003	1.71581
KCNJ8	57.2764	0.799442	0.247157	3.23456	0.00121832	0.01142	1.74043
AC022968.1	46.9819	0.808963	0.272829	2.96509	0.00302591	0.02163	1.75195
SLC26A5	27.1011	0.82529	0.282652	2.91981	0.00350248	0.0238574	1.77189
LINC00858	58.6691	0.825664	0.255191	3.23547	0.00121443	0.0113964	1.77235
SIM1	118.233	0.836008	0.180331	4.63596	3.55279e-06	0.000142471	1.7851
SCIN	31.7627	0.841311	0.304313	2.76462	0.00569883	0.0335876	1.79168
OLA1P3	35.3983	0.843552	0.30432	2.77192	0.00557268	0.033114	1.79446
AC007686.3	25.9925	0.847092	0.313773	2.6997	0.00694022	0.0385692	1.79887
AC010210.1	46.1261	0.850544	0.263191	3.23166	0.00123074	0.0114961	1.80318
AC134349.2	55.8045	0.853567	0.229741	3.71534	0.000202933	0.00322828	1.80696
PIFO	29.7703	0.871014	0.30812	2.82686	0.00470062	0.0293622	1.82895
TCEA1P2	25.2973	0.92818	0.334748	2.77277	0.00555814	0.0330568	1.90287
FAM184A	70.0393	0.941284	0.202722	4.64322	3.43019e-06	0.00013896	1.92024
FBXL13	23.8182	0.945239	0.340578	2.7754	0.00551345	0.0328989	1.92551
RPS7P11	19.7242	0.980299	0.374822	2.61537	0.00891306	0.0454427	1.97287
AC010201.2	21.4196	1.01187	0.381285	2.65385	0.00795791	0.0421873	2.01653
AF127577.4	99.4959	1.09369	0.18892	5.78917	7.07365e-09	7.2715e-07	2.13419
LINC00893	22.155	1.13667	0.365133	3.11304	0.00185171	0.0153496	2.19873
DNAJB6P1	17.2385	1.18762	0.393598	3.01733	0.00255012	0.0191056	2.27776
AL358232.2	30.7279	1.19441	0.345471	3.45734	0.00054554	0.00644559	2.28851
PCF11-AS1	23.1362	1.21182	0.377602	3.20925	0.00133084	0.0121567	2.31629
AL021308.1	17.1668	1.25688	0.41906	2.99927	0.00270625	0.0199578	2.38978
SNORA70F	14.3434	1.30085	0.486661	2.67302	0.00751727	0.0405948	2.46374
CACYBPP2	13.8026	1.3468	0.496869	2.71058	0.00671653	0.0377614	2.54348
AC244517.11	14.7295	1.46776	0.526169	2.78953	0.0052785	0.0318804	2.76593
EMBP1	16.165	1.47551	0.440136	3.3524	0.000801148	0.00853898	2.78082
AL121672.2	10.8708	1.48751	0.51482	2.88939	0.00385992	0.0256454	2.80405
CNGB3	7.82148	1.54071	0.579406	2.65912	0.00783458	0.0417961	2.90937
AC007541.1	10.314	1.59709	0.594334	2.6872	0.00720542	0.0395854	3.02533
YWHAZP4	8.08236	1.61011	0.609699	2.64083	0.00827043	0.043279	3.05275
TMEM183B	8.99848	1.63263	0.59704	2.73455	0.00624664	0.0357347	3.10079
OSTCP8	8.77587	1.75139	0.677217	2.58616	0.00970528	0.0481946	3.36682
DAB2	9.26594	1.81206	0.699951	2.58884	0.00963006	0.0479843	3.51143
LINC02100	7.00706	1.85535	0.712549	2.60382	0.00921902	0.0465572	3.6184
AC099508.1	5.21718	1.99386	0.763782	2.6105	0.00904088	0.0458998	3.983
AC004540.2	7.93379	2.29143	0.81193	2.82221	0.00476945	0.0296358	4.89542
AL121906.2	5.52145	2.61643	1.0052	2.60291	0.00924371	0.0466353	6.13231
RAET1G	4.85423	2.74037	1.00103	2.73754	0.00618998	0.035532	6.68243
RPL30P13	3.54094	3.72287	1.43237	2.5991	0.00934695	0.0470507	13.2037
RN7SL233P	2.64828	3.85183	1.42849	2.69643	0.00700878	0.0388172	14.4383
FP671120.7	36.7147	5.92242	1.79982	3.29056	0.000999894	0.00994053	60.6492

## Sheet: EPB41L4A.AS1_Vs_NC
Gene	baseMean	log2FoldChange	lfcSE	stat	pvalue	padj	FoldChange
ITGA9	12.5995	-8.9603	1.23963	-7.22821	4.89403e-13	1.34491e-10	-498.102
AL512306.2	10.7133	-8.61625	1.24258	-6.93416	4.08649e-12	9.04939e-10	-392.419
SLC5A11	16.0151	-8.39831	1.21945	-6.88698	5.69902e-12	1.21485e-09	-337.399
RAB44	11.628	-7.94042	1.23403	-6.43456	1.23829e-10	2.06162e-08	-245.643
DGKI	5.5527	-7.62389	1.28535	-5.93139	3.00374e-09	3.82191e-07	-197.251
CACNA1B	28.1749	-7.60156	0.874374	-8.69372	3.50775e-18	1.48164e-15	-194.221
FAM71A	4.60881	-7.51583	1.3491	-5.57097	2.53318e-08	2.67497e-06	-183.016
RPL7P4	4.70548	-7.39598	1.33778	-5.52854	3.22909e-08	3.31767e-06	-168.428
SLC7A9	4.03623	-7.15881	1.31852	-5.42944	5.65303e-08	5.58182e-06	-142.895
RPL12P38	128.857	-7.0267	0.338149	-20.7799	6.58007e-96	5.00283e-92	-130.391
ACTBP14	3.51008	-6.86585	1.42743	-4.80993	1.50982e-06	9.15889e-05	-116.634
AC087072.1	4.14104	-6.85685	1.41329	-4.85168	1.22422e-06	7.71363e-05	-115.909
OTOAP1	11.0195	-6.80133	1.08235	-6.28387	3.3025e-10	5.05548e-08	-111.533
CERS3	3.16617	-6.7826	1.4076	-4.81855	1.44605e-06	8.86639e-05	-110.095
AC006372.3	5.41549	-6.56671	1.2928	-5.07944	3.78558e-07	2.84968e-05	-94.7928
AC079601.1	4.83374	-6.5323	1.30856	-4.99198	5.97621e-07	4.20714e-05	-92.5592
AC004893.2	6.04682	-6.52192	1.28171	-5.08845	3.60997e-07	2.73554e-05	-91.8951
SLC22A14	10.5023	-6.51269	1.08212	-6.01843	1.76113e-09	2.3086e-07	-91.3091
HSF5	21.0248	-6.47125	0.69905	-9.2572	2.09863e-20	1.1132e-17	-88.7236
C5orf64	2.39113	-6.43357	1.45838	-4.41146	1.02675e-05	0.000476001	-86.4367
EFCAB8	19.7941	-6.37518	0.708258	-9.00121	2.23243e-19	1.01839e-16	-83.0082
SEPTIN7P3	4.36094	-6.35931	1.33728	-4.75542	1.98034e-06	0.00011634	-82.1002
AL662797.1	22.0308	-6.20275	0.643638	-9.63702	5.57819e-22	3.34824e-19	-73.6571
MRLN	1.68488	-6.12704	1.73647	-3.52845	0.000418006	0.0100361	-69.8913
PKD1P2	1.72243	-6.11563	1.60563	-3.80888	0.000139599	0.00424549	-69.3406
AC021683.3	10.2387	-6.07493	0.937422	-6.48047	9.14377e-11	1.58e-08	-67.412
AC138028.6	8.74556	-6.0717	1.11511	-5.44493	5.18267e-08	5.13963e-06	-67.2611
AL512306.3	3.88091	-6.05729	1.32684	-4.56518	4.99059e-06	0.000259887	-66.5925
CLEC18B	5.72243	-6.0213	1.30112	-4.6278	3.69576e-06	0.000199755	-64.9519
JAML	9.02608	-5.9937	0.976202	-6.13982	8.26164e-10	1.16321e-07	-63.7213
SOX15	3.77965	-5.98297	1.32942	-4.50042	6.78192e-06	0.000335551	-63.249
PRDM14	1.46784	-5.96484	1.91001	-3.12293	0.00179059	0.030253	-62.459
AC007666.1	3.54467	-5.9603	1.31726	-4.52478	6.04583e-06	0.000305763	-62.2627
MIR3681HG	2.24128	-5.91761	1.45942	-4.05477	5.01843e-05	0.0018198	-60.4476
CATSPER4	3.52208	-5.89877	1.36291	-4.32806	1.50428e-05	0.000661783	-59.6631
LINC00486	6.54429	-5.88658	1.14078	-5.16012	2.46785e-07	1.97833e-05	-59.1613
PDE2A	27.4964	-5.8675	0.515775	-11.3761	5.50081e-30	4.481e-27	-58.384
TBC1D29P	3.00674	-5.83775	1.40628	-4.15119	3.30746e-05	0.00128737	-57.1923
AC084734.1	13.1256	-5.82159	0.729435	-7.98095	1.45208e-15	4.66486e-13	-56.5551
CETP	2.65995	-5.79826	1.50738	-3.84658	0.000119778	0.00372208	-55.6482
AL355377.4	3.44132	-5.72558	1.3508	-4.23864	2.24874e-05	0.000937688	-52.9141
MYBPHL	3.34055	-5.71621	1.3564	-4.21426	2.50594e-05	0.00102483	-52.5714
SLC2A5	7.67249	-5.71348	0.948337	-6.02474	1.69378e-09	2.24614e-07	-52.4723
PIGCP1	3.10746	-5.69733	1.41537	-4.02534	5.68939e-05	0.0020404	-51.8879
C1orf189	4.45312	-5.69164	1.31899	-4.31516	1.59489e-05	0.000692909	-51.6837
AC073333.2	1.55487	-5.67872	1.63006	-3.48376	0.000494429	0.0114608	-51.2231
AC008522.1	3.65537	-5.64818	1.3653	-4.13696	3.51932e-05	0.00135595	-50.1501
CYP21A1P	1.70351	-5.61542	1.5863	-3.53996	0.000400193	0.00971063	-49.0241
ZPLD2P	1.32047	-5.615	1.85897	-3.02049	0.00252363	0.0388404	-49.0099
LAT2	31.0338	-5.54924	0.456943	-12.1443	6.1531e-34	6.68314e-31	-46.8259
AC073288.2	4.87223	-5.50017	1.29479	-4.24793	2.15751e-05	0.000904605	-45.2603
SLC39A2	2.84486	-5.43712	1.38012	-3.93959	8.16209e-05	0.00274181	-43.3247
ERVW-1	2.32509	-5.40909	1.44821	-3.73501	0.000187709	0.00536523	-42.4912
AC008496.3	2.84618	-5.40438	1.38258	-3.9089	9.27186e-05	0.00305839	-42.3525
RPS20P2	1.40257	-5.4002	1.63408	-3.30473	0.000950682	0.0187093	-42.2302
CARMIL2	19.1762	-5.35521	0.585284	-9.14977	5.70575e-20	2.95778e-17	-40.9335
TRPC7-AS1	1.17745	-5.33415	1.6916	-3.15331	0.00161429	0.0280857	-40.3404
UCKL1-AS1	9.53084	-5.32798	0.957809	-5.56267	2.65681e-08	2.77085e-06	-40.168
FOXD4	2.95705	-5.30223	1.34044	-3.95558	7.63486e-05	0.00260694	-39.4576
RPS15AP36	4.77701	-5.27325	1.15289	-4.57393	4.78655e-06	0.00025098	-38.6729
AC018638.6	3.36164	-5.23327	1.36769	-3.82635	0.000130055	0.00398714	-37.6158
AC010536.3	1.28882	-5.21047	1.6945	-3.07492	0.00210557	0.0339383	-37.026
AC108448.2	1.77901	-5.20179	1.44483	-3.60029	0.000317866	0.00811892	-36.8039
SPON1-AS1	1.86729	-5.19929	1.50839	-3.44692	0.00056701	0.0127438	-36.7403
FGF18	7.86678	-5.18654	0.839877	-6.17536	6.60127e-10	9.59035e-08	-36.417
AC027290.1	2.43462	-5.1811	1.47993	-3.5009	0.000463691	0.0109164	-36.2798
RAPSN	6.79884	-5.17868	0.987723	-5.24305	1.5794e-07	1.38025e-05	-36.2192
GP5	5.59079	-5.17724	1.00915	-5.13027	2.89328e-07	2.26779e-05	-36.1829
RPSAP11	5.7645	-5.13421	0.967465	-5.30687	1.11524e-07	1.03038e-05	-35.1198
MIR194-2HG	1.57834	-5.1223	1.51338	-3.38468	0.000712612	0.01505	-34.8309
AC015845.2	2.29103	-5.12149	1.50008	-3.41415	0.000639808	0.013872	-34.8115
IFFO1	13.8952	-5.08467	0.6119	-8.30965	9.59879e-17	3.47522e-14	-33.9343
RNU6-1140P	2.22419	-5.07258	1.47248	-3.44492	0.000571222	0.0128024	-33.651
SNORD88A	2.137	-5.03813	1.51313	-3.32962	0.000869651	0.0175242	-32.8571
LCT	16.572	-5.00537	0.54943	-9.11012	8.22916e-20	4.17109e-17	-32.1193
SLA2	1.86932	-5.00269	1.49903	-3.33729	0.000846002	0.0171524	-32.0597
TMEM236	5.00425	-4.98253	1.00964	-4.93498	8.01609e-07	5.37762e-05	-31.6148
ABCA9	6.187	-4.95695	0.968949	-5.1158	3.12418e-07	2.41558e-05	-31.0592
LGALS4	27.3296	-4.94322	0.474964	-10.4076	2.28969e-25	1.53604e-22	-30.7651
HCLS1	89.5231	-4.9232	0.250519	-19.652	5.55521e-86	2.53418e-82	-30.341
PKD1L1	4.72793	-4.90482	1.05191	-4.66276	3.12001e-06	0.000171068	-29.9569
HOXA2	1.61152	-4.88191	1.46884	-3.32365	0.000888482	0.0177455	-29.485
GAPLINC	14.2624	-4.88097	0.589318	-8.2824	1.20713e-16	4.30209e-14	-29.4659
PSORS1C3	1.60226	-4.87966	1.67202	-2.91843	0.00351804	0.0487206	-29.439
LINC00304	1.15639	-4.87911	1.64567	-2.96481	0.00302872	0.0443118	-29.4278
RSPH10B2	5.43075	-4.85689	1.03471	-4.69395	2.67982e-06	0.000150552	-28.978
CDC42P4	2.65529	-4.83004	1.38926	-3.4767	0.000507626	0.0117191	-28.4438
FDPSP4	2.66134	-4.81592	1.40052	-3.43866	0.000584598	0.0129835	-28.1667
RIIAD1	1.50993	-4.79203	1.59891	-2.99705	0.00272606	0.0410279	-27.7041
Z99916.1	1.79914	-4.78305	1.51418	-3.15883	0.00158404	0.0277286	-27.5322
ACOT12	1.53074	-4.78257	1.51989	-3.14666	0.00165145	0.0285363	-27.5232
AC026992.1	1.29843	-4.77248	1.59714	-2.98814	0.00280683	0.0417204	-27.3313
TMCO2	4.89885	-4.77203	0.982206	-4.85848	1.1829e-06	7.51553e-05	-27.3227
AC025262.1	2.63027	-4.76581	1.42403	-3.3467	0.000817785	0.0166991	-27.2052
MROH3P	4.14417	-4.73429	1.02718	-4.60903	4.04545e-06	0.000215088	-26.6173
TEX43	1.94208	-4.72511	1.50023	-3.1496	0.00163494	0.0283609	-26.4485
OTOA	2.54471	-4.71778	1.39518	-3.38149	0.000720931	0.0151555	-26.3144
KIF19BP	1.84799	-4.70699	1.48933	-3.16048	0.00157508	0.0276141	-26.1183
PRLH	2.59803	-4.687	1.28592	-3.64485	0.000267544	0.00703854	-25.7588
FBXW10	10.5087	-4.68222	0.689096	-6.79473	1.08514e-11	2.25009e-09	-25.6738
APBB1	1.91722	-4.67427	1.51711	-3.08104	0.00206276	0.0333922	-25.5327
ARF4P2	1.93598	-4.60301	1.55494	-2.96024	0.00307401	0.0447163	-24.3021
AP000426.1	2.61251	-4.58872	1.32287	-3.46877	0.000522853	0.0119977	-24.0626
TMEM88	4.66431	-4.58103	1.00435	-4.5612	5.08624e-06	0.000263156	-23.9347
AL109806.2	2.37382	-4.57825	1.36543	-3.35297	0.000799493	0.0164786	-23.8886
AC005277.1	1.99767	-4.5691	1.56497	-2.9196	0.00350479	0.0485989	-23.7376
AC005696.3	8.63271	-4.56485	0.769697	-5.93072	3.01611e-09	3.82191e-07	-23.6678
SPX	2.69838	-4.55954	1.3883	-3.28425	0.00102253	0.0198324	-23.5807
GPBAR1	4.3912	-4.55493	1.11917	-4.06992	4.70301e-05	0.00172461	-23.5055
RSPH10B	1.73364	-4.50196	1.53893	-2.92539	0.00344028	0.0480523	-22.6581
TLL2	8.51693	-4.49743	0.749611	-5.99969	1.9769e-09	2.56199e-07	-22.5872
ANKRD26P1	2.32815	-4.43959	1.32437	-3.35224	0.000801602	0.0165016	-21.6996
AP000769.1	188.204	-4.43338	0.169217	-26.1995	2.6955e-151	6.14816e-147	-21.6063
SLC22A1	9.25717	-4.43043	0.698767	-6.34035	2.29236e-10	3.60597e-08	-21.5621
STPG4	9.99373	-4.42823	0.677916	-6.53211	6.48479e-11	1.1466e-08	-21.5293
LAMB4	26.4174	-4.39278	0.378702	-11.5996	4.14174e-31	3.77876e-28	-21.0067
AC104695.2	2.32238	-4.37483	1.43985	-3.03839	0.00237847	0.0372344	-20.747
SCARF1	10.237	-4.3731	0.676838	-6.46108	1.03958e-10	1.75643e-08	-20.7222
PHYHD1	7.90718	-4.32862	0.765941	-5.65137	1.59172e-08	1.73711e-06	-20.093
ENG	2.20943	-4.32722	1.3178	-3.28366	0.00102468	0.0198572	-20.0734
ABCA6	23.7372	-4.31727	0.463164	-9.32124	1.14991e-20	6.24485e-18	-19.9355
AP000769.4	1.62356	-4.30585	1.4785	-2.91231	0.00358763	0.0494144	-19.7783
CDRT1	55.9048	-4.30315	0.311571	-13.8111	2.18418e-43	3.11368e-40	-19.7413
AC092353.1	3.86085	-4.29272	1.05938	-4.0521	5.07594e-05	0.00183773	-19.5992
TP53AIP1	2.94824	-4.25778	1.25157	-3.40196	0.000669053	0.0143831	-19.1302
EPHX3	12.0349	-4.25432	0.596525	-7.13184	9.90381e-13	2.59651e-10	-19.0844
AC018511.5	2.75331	-4.23639	1.14511	-3.69955	0.00021598	0.00597851	-18.8486
PYGM	47.1292	-4.20213	0.303996	-13.823	1.85295e-43	2.81759e-40	-18.4063
LAMB1	19.276	-4.20131	0.470979	-8.92037	4.6475e-19	2.07852e-16	-18.3958
LINC02516	10.3539	-4.1959	0.653745	-6.41825	1.37852e-10	2.26207e-08	-18.327
RSPH9	4.72041	-4.18354	0.952978	-4.38996	1.13371e-05	0.000520298	-18.1706
TEX29	4.66784	-4.1794	1.0019	-4.17146	3.0266e-05	0.00120478	-18.1186
DHX58	9.5853	-4.17919	0.67489	-6.1924	5.92555e-10	8.77636e-08	-18.1159
MANEALP1	3.25748	-4.15887	1.11539	-3.72863	0.000192526	0.00546184	-17.8626
OLFML3	43.3776	-4.14087	0.289555	-14.3008	2.16256e-46	3.7943e-43	-17.6411
TCHHL1	2.53257	-4.14002	1.28001	-3.23438	0.00121908	0.0227824	-17.6307
AC008507.4	4.10165	-4.13562	1.17874	-3.50851	0.000450631	0.0106956	-17.5771
MSH4	8.74335	-4.07546	0.612043	-6.65878	2.7611e-11	5.32545e-09	-16.8592
TAT	2.93047	-4.04601	1.14408	-3.53649	0.000405484	0.00980773	-16.5185
VWA3A	4.74819	-4.03555	0.848876	-4.754	1.99435e-06	0.00011634	-16.3992
AC012618.3	5.93116	-4.01329	0.811726	-4.94415	7.6478e-07	5.14568e-05	-16.1481
CILP2	21.282	-3.97252	0.45169	-8.79478	1.43325e-18	6.28671e-16	-15.6981
RHOG2P	5.01963	-3.96901	0.855573	-4.63901	3.50079e-06	0.000190118	-15.66
FERMT3	23.1166	-3.96051	0.435451	-9.0952	9.44138e-20	4.68149e-17	-15.568
AC005324.2	3.7946	-3.95146	1.04075	-3.79675	0.000146603	0.00441143	-15.4707
OIT3	2.6908	-3.94493	1.1255	-3.50506	0.000456507	0.0107901	-15.4008
LSMEM2	5.51275	-3.94468	0.819824	-4.81161	1.49716e-06	9.13066e-05	-15.3981
AL021978.1	2.23374	-3.9267	1.28304	-3.06045	0.00221002	0.0353	-15.2074
AC134312.3	3.928	-3.92382	1.01371	-3.87075	0.000108503	0.00344205	-15.1771
TSPOAP1	4.07327	-3.89383	1.07162	-3.6336	0.000279495	0.0073024	-14.8648
LRRN4CL	8.39873	-3.8926	0.630822	-6.17068	6.79964e-10	9.81602e-08	-14.8522
MYOCOS	6.90772	-3.89067	0.705265	-5.51661	3.45603e-08	3.51914e-06	-14.8323
SLC45A2	2.43456	-3.86844	1.32893	-2.91095	0.00360332	0.0495109	-14.6055
LINC02193	3.65314	-3.85988	1.02317	-3.77248	0.00016163	0.00478781	-14.5191
CLDN11	6.96771	-3.85076	0.725291	-5.30926	1.10072e-07	1.02861e-05	-14.4276
SELPLG	2.22541	-3.82482	1.30149	-2.93881	0.00329475	0.0468808	-14.1706
CPNE9	3.6277	-3.81032	0.938105	-4.06172	4.87124e-05	0.00177206	-14.0288
HDC	3.03085	-3.8103	1.02445	-3.71936	0.000199725	0.00565201	-14.0286
LINC00539	5.94519	-3.80575	0.806707	-4.71763	2.38605e-06	0.000136058	-13.9844
SPTBN5	4.85764	-3.7817	0.83617	-4.52265	6.10702e-06	0.000308175	-13.7533
C19orf38	13.5473	-3.77695	0.564895	-6.68611	2.29181e-11	4.54556e-09	-13.708
AL390728.2	6.41454	-3.76866	0.782021	-4.81913	1.44185e-06	8.86639e-05	-13.6295
FBLN5	2.68564	-3.76105	1.07901	-3.48564	0.000490967	0.0114228	-13.5578
LINGO4	2.99657	-3.72392	1.2701	-2.93198	0.00336805	0.0474795	-13.2133
AC040173.1	10.2723	-3.72322	0.563716	-6.60479	3.98094e-11	7.38222e-09	-13.2069
HK3	3.13796	-3.72251	1.00468	-3.70516	0.000211256	0.0058869	-13.2004
VSIG1	5.34138	-3.72017	0.81094	-4.58748	4.48631e-06	0.000236754	-13.179
ARL9	2.62551	-3.67673	1.11128	-3.30855	0.000937797	0.0185037	-12.7881
MPP4	6.58585	-3.66901	0.704929	-5.2048	1.94206e-07	1.64671e-05	-12.7199
IMPG2	56.2564	-3.66079	0.243232	-15.0506	3.42198e-51	7.8052e-48	-12.6476
GNAT1	8.02379	-3.6523	0.75582	-4.83223	1.35011e-06	8.46006e-05	-12.5734
IDI2-AS1	18.0715	-3.64932	0.445399	-8.19338	2.53987e-16	8.91261e-14	-12.5475
C7orf61	4.36837	-3.6337	0.932433	-3.89701	9.73868e-05	0.00315525	-12.4123
C1QTNF9	4.56423	-3.61383	0.914464	-3.95186	7.75463e-05	0.00263706	-12.2426
AC022532.1	3.00493	-3.5966	1.22846	-2.92772	0.00341454	0.0478098	-12.0972
COL20A1	6.52455	-3.589	0.708601	-5.0649	4.08606e-07	3.04572e-05	-12.0336
AC107959.1	13.8588	-3.58757	0.51637	-6.94767	3.71361e-12	8.38651e-10	-12.0217
AC007823.1	4.89361	-3.58091	0.897273	-3.99088	6.58273e-05	0.00229919	-11.9664
ITGB7	40.6721	-3.54857	0.293865	-12.0755	1.42251e-33	1.47482e-30	-11.7011
ARHGAP30	31.1135	-3.54053	0.352695	-10.0385	1.03218e-23	6.36295e-21	-11.6361
LINC00930	4.2892	-3.53811	0.964022	-3.67015	0.000242406	0.00654325	-11.6165
RNF14P3	5.51361	-3.53088	0.781903	-4.51576	6.30909e-06	0.000316273	-11.5585
PNLDC1	5.8356	-3.51468	0.715398	-4.9129	8.97376e-07	5.93282e-05	-11.4294
AC006372.1	1.95505	-3.50882	1.17468	-2.98703	0.002817	0.0418201	-11.3831
RPL7P19	5.23541	-3.50309	0.739068	-4.73987	2.13853e-06	0.000122866	-11.338
AC107071.1	15.887	-3.50205	0.483677	-7.24047	4.47136e-13	1.24375e-10	-11.3298
SLC25A34	8.63467	-3.49633	0.660587	-5.29276	1.20483e-07	1.09924e-05	-11.285
AL121938.1	20.6235	-3.48197	0.366004	-9.51345	1.8444e-21	1.07869e-18	-11.1732
KLHL41	4.82546	-3.48009	0.891032	-3.90568	9.39606e-05	0.00307041	-11.1586
KRT15	222.047	-3.47028	0.178511	-19.4402	3.52855e-84	1.34138e-80	-11.083
C19orf18	4.19891	-3.47018	0.903714	-3.83991	0.000123078	0.00379876	-11.0823
AVIL	121.099	-3.45556	0.174153	-19.8422	1.28829e-87	7.34613e-84	-10.9705
TERB1	3.32224	-3.41886	0.974445	-3.50852	0.000450609	0.0106956	-10.695
GPX1	3.99788	-3.37731	0.960292	-3.51696	0.000436524	0.0104149	-10.3913
DNAH10	22.5836	-3.37529	0.359219	-9.39619	5.6574e-21	3.14731e-18	-10.3768
AL158211.4	6.41953	-3.37243	0.826306	-4.08133	4.47792e-05	0.00165807	-10.3562
HGFAC	2.87908	-3.36768	1.05451	-3.1936	0.0014051	0.0255167	-10.3222
AC139100.2	7.33546	-3.36492	0.73081	-4.60438	4.13701e-06	0.000219444	-10.3025
TG	4.57713	-3.3595	0.821361	-4.09016	4.31079e-05	0.00161453	-10.2638
NEXN	3.79266	-3.35835	0.997786	-3.3658	0.000763221	0.0158627	-10.2557
AP001992.1	32.5116	-3.3482	0.310894	-10.7696	4.79242e-27	3.41595e-24	-10.1837
AC098476.1	2.40327	-3.34111	1.14845	-2.90924	0.00362311	0.049723	-10.1339
C8G	3.42151	-3.33998	1.01853	-3.27922	0.00104095	0.0200026	-10.1259
AC006042.1	3.12606	-3.33871	1.00483	-3.32267	0.000891616	0.017777	-10.117
SV2A	15.8304	-3.33608	0.470509	-7.09035	1.33772e-12	3.39023e-10	-10.0985
OVCH1	7.5621	-3.29176	0.654593	-5.02871	4.93793e-07	3.57553e-05	-9.79305
AC027020.2	5.72776	-3.28308	0.729189	-4.50237	6.71983e-06	0.000333201	-9.73434
MYH3	14.9178	-3.27336	0.467297	-7.00488	2.47205e-12	5.87343e-10	-9.66895
LRIT3	4.23494	-3.26192	0.810196	-4.02609	5.6713e-05	0.00203711	-9.59259
SLC6A3	5.40518	-3.25431	0.722543	-4.50396	6.66989e-06	0.000331446	-9.54209
TMED6	3.70348	-3.25414	0.98773	-3.29457	0.000985726	0.0192825	-9.54103
GCNA	89.1819	-3.25228	0.187641	-17.3325	2.67659e-67	7.63129e-64	-9.5287
AL021407.2	9.59139	-3.24114	0.602252	-5.38169	7.3788e-08	7.16184e-06	-9.45539
HOXA9	3.46065	-3.23572	1.01745	-3.18023	0.00147156	0.0263048	-9.41997
AC005776.2	5.23105	-3.22804	0.914086	-3.53144	0.000413306	0.0099547	-9.36993
AMHR2	2.71043	-3.21882	0.987786	-3.25862	0.00111956	0.0212623	-9.31023
H2AZP2	7.08954	-3.21851	0.711238	-4.52522	6.03321e-06	0.000305763	-9.30825
SERPINC1	4.00278	-3.2149	0.869273	-3.69837	0.000216984	0.00599176	-9.28498
FOXD4L1	5.36398	-3.1878	0.771611	-4.13135	3.60634e-05	0.0013848	-9.11218
ITGA10	66.1209	-3.18478	0.218616	-14.5679	4.49263e-48	8.53937e-45	-9.09314
CCDC62	14.5097	-3.17243	0.490276	-6.4707	9.75476e-11	1.66042e-08	-9.01564
NPAS1	3.36606	-3.14616	1.05044	-2.99508	0.00274375	0.0411524	-8.85297
CEL	15.1699	-3.1377	0.470031	-6.67553	2.46342e-11	4.80241e-09	-8.80123
ZNF426	3.73754	-3.13544	0.917559	-3.41715	0.0006328	0.0137856	-8.78741
CDKL4	46.4144	-3.13516	0.27253	-11.5039	1.26114e-30	1.06538e-27	-8.78569
MSANTD1	15.3883	-3.12928	0.447088	-6.99926	2.57325e-12	6.05086e-10	-8.75
RCN1P2	6.64622	-3.12259	0.74311	-4.20206	2.64501e-05	0.00107158	-8.7095
RILP	27.245	-3.11279	0.36426	-8.54552	1.27961e-17	5.21188e-15	-8.65053
PLIN1	5.98317	-3.10902	0.645178	-4.81886	1.44382e-06	8.86639e-05	-8.62799
TDRD12	28.3436	-3.10883	0.327328	-9.4976	2.14793e-21	1.22481e-18	-8.62682
ZNF763	5.62987	-3.10869	0.781025	-3.98027	6.88358e-05	0.00238613	-8.62601
AHRR	3.39243	-3.07258	1.02868	-2.98692	0.00281808	0.0418201	-8.41274
AC068338.3	5.16941	-3.06944	0.736974	-4.16492	3.11464e-05	0.00122697	-8.39445
ALOX12P1	2.87195	-3.05938	1.0116	-3.02429	0.00249218	0.0385384	-8.33613
PITRM1-AS1	13.0106	-3.04808	0.459036	-6.64016	3.13336e-11	5.90651e-09	-8.27108
DRG1P1	18.4214	-3.02854	0.408209	-7.41909	1.17924e-13	3.44838e-11	-8.15985
FAM209B	3.52627	-3.00368	0.993587	-3.02306	0.00250229	0.0386163	-8.02042
AC022023.2	3.36611	-3.00265	0.91211	-3.29198	0.000994834	0.0193446	-8.01471
CCDC28B	6.39195	-2.99857	0.724346	-4.13969	3.47782e-05	0.0013445	-7.99205
AIFM3	12.6875	-2.992	0.519321	-5.76136	8.34365e-09	9.66042e-07	-7.95575
FRZB	4.57188	-2.96117	0.804912	-3.67887	0.000234267	0.00634607	-7.78755
C4A	5.46667	-2.93994	0.760442	-3.86609	0.000110596	0.00348423	-7.67377
QRICH2	36.6297	-2.93774	0.290598	-10.1093	5.02402e-24	3.18314e-21	-7.66209
KRT18P4	27.1047	-2.93604	0.325091	-9.03144	1.69429e-19	8.05103e-17	-7.65308
ROPN1L	5.95388	-2.93262	0.68069	-4.30831	1.64509e-05	0.000713362	-7.63496
AC009509.4	4.30055	-2.92928	0.933287	-3.13867	0.00169714	0.0291272	-7.61732
RASGRP2	6.37106	-2.92373	0.737948	-3.96198	7.4332e-05	0.00254189	-7.58807
GRM2	7.36257	-2.92339	0.60569	-4.82654	1.38926e-06	8.63425e-05	-7.58625
C1orf162	9.53461	-2.90524	0.551924	-5.26384	1.41075e-07	1.2472e-05	-7.49143
CDKL2	13.9946	-2.89899	0.459695	-6.30634	2.85711e-10	4.40323e-08	-7.45906
AC144831.1	12.1989	-2.87728	0.477884	-6.02088	1.73468e-09	2.28707e-07	-7.34766
AP004609.1	4.60619	-2.86883	0.833994	-3.43987	0.000581996	0.0129636	-7.30473
AC073957.3	11.9013	-2.86091	0.540255	-5.29549	1.18698e-07	1.0873e-05	-7.26475
EEF1A1P39	2.89306	-2.85976	0.895939	-3.19191	0.00141333	0.0255602	-7.25894
ALDH8A1	6.4721	-2.85425	0.643048	-4.43862	9.05374e-06	0.000425787	-7.23125
AC110615.1	3.23949	-2.85412	0.854202	-3.34127	0.000833959	0.0169534	-7.23062
TTLL10	11.0911	-2.83008	0.529833	-5.34146	9.22003e-08	8.69007e-06	-7.11115
AL031590.1	7.48038	-2.81349	0.678891	-4.14425	3.40925e-05	0.00132248	-7.02985
USP32P3	88.8081	-2.81032	0.224126	-12.539	4.56712e-36	5.48271e-33	-7.01438
ALMS1P1	20.1645	-2.79871	0.401301	-6.9741	3.07828e-12	7.08399e-10	-6.9582
ATP8B5P	5.32925	-2.79592	0.818554	-3.41568	0.00063622	0.0138294	-6.94475
ALPK3	62.659	-2.79513	0.242297	-11.536	8.69037e-31	7.62379e-28	-6.94093
SPOCK2	11.7938	-2.79158	0.519183	-5.37687	7.57908e-08	7.29414e-06	-6.92387
TMEM151A	3.19812	-2.78873	0.933297	-2.98804	0.0028077	0.0417204	-6.91023
DDN	7.88158	-2.78579	0.549893	-5.06606	4.06134e-07	3.03722e-05	-6.89615
ZNF513	11.1507	-2.78569	0.546229	-5.09986	3.39902e-07	2.60162e-05	-6.89567
AL807752.5	4.58302	-2.78243	0.836878	-3.32477	0.000884901	0.0177206	-6.8801
LINC02389	4.87269	-2.77777	0.933605	-2.97532	0.00292685	0.04307	-6.85792
SPON2	7.67117	-2.77719	0.584267	-4.75329	2.00133e-06	0.00011645	-6.85516
RUFY1-AS1	26.2783	-2.77402	0.307328	-9.02624	1.77671e-19	8.2704e-17	-6.84011
KRT13	17.8413	-2.75737	0.392136	-7.03167	2.04072e-12	5.00467e-10	-6.76162
AC099508.2	4.39286	-2.74722	0.72186	-3.80576	0.000141371	0.00428795	-6.71424
LINC01934	6.03552	-2.72843	0.753667	-3.62021	0.000294364	0.00764709	-6.62736
AL731571.1	6.37202	-2.72188	0.697874	-3.90024	9.60964e-05	0.00312231	-6.5973
LINC02362	3.8467	-2.70277	0.885158	-3.05343	0.00226241	0.0359105	-6.5105
AC005828.4	15.2116	-2.70148	0.463038	-5.83424	5.40366e-09	6.59102e-07	-6.50467
RPL23AP15	4.3074	-2.69884	0.901264	-2.9945	0.00274892	0.0411688	-6.49279
AC027307.3	7.53366	-2.68165	0.620759	-4.31996	1.56059e-05	0.00068151	-6.41591
CILP	4.28468	-2.66743	0.812626	-3.28249	0.00102895	0.0198893	-6.35298
FITM1	5.75817	-2.6597	0.783093	-3.3964	0.000682773	0.0145732	-6.31902
GCATP1	16.3111	-2.65689	0.43902	-6.05186	1.43184e-09	1.90987e-07	-6.30671
AOC3	5.96987	-2.64556	0.670575	-3.94521	7.97292e-05	0.00269015	-6.25739
GRIN2C	13.3964	-2.64216	0.487536	-5.41941	5.97953e-08	5.87875e-06	-6.24265
AC010285.2	4.40508	-2.64195	0.816475	-3.2358	0.00121302	0.0226971	-6.24175
SLC22A13	12.3028	-2.64026	0.502543	-5.25379	1.48998e-07	1.31216e-05	-6.23444
AL157827.2	8.38968	-2.63862	0.534882	-4.93309	8.09376e-07	5.4138e-05	-6.22736
AC092338.3	9.00942	-2.63407	0.531847	-4.95268	7.31996e-07	4.98391e-05	-6.20773
VWCE	4.94109	-2.62492	0.774726	-3.38819	0.00070355	0.0149	-6.1685
AOC2	11.0728	-2.61776	0.511899	-5.11382	3.15707e-07	2.43276e-05	-6.13795
AL008628.1	10.1713	-2.61453	0.50137	-5.21477	1.84045e-07	1.57224e-05	-6.12424
JCADP1	5.00043	-2.61084	0.73471	-3.55357	0.000380043	0.00936114	-6.10859
LINC01909	11.0406	-2.61045	0.488557	-5.34318	9.13299e-08	8.64375e-06	-6.10692
LINC00639	14.9851	-2.60887	0.408211	-6.39099	1.64818e-10	2.64742e-08	-6.10026
CD226	3.14805	-2.6048	0.887594	-2.93467	0.00333901	0.0472453	-6.08306
FAM71F2	18.0345	-2.59899	0.384545	-6.75862	1.39309e-11	2.78728e-09	-6.05863
AC016876.2	10.532	-2.59596	0.497546	-5.21753	1.8133e-07	1.55487e-05	-6.04592
NCCRP1	4.47652	-2.58889	0.802253	-3.22702	0.00125085	0.0232523	-6.01635
AC012443.2	30.08	-2.5791	0.305052	-8.45462	2.80004e-17	1.08248e-14	-5.97565
GPT	5.70157	-2.57849	0.676553	-3.81121	0.000138287	0.00421121	-5.97312
SLC22A20P	18.3624	-2.57596	0.40044	-6.43283	1.25251e-10	2.07019e-08	-5.96269
CDRT15P4	14.4707	-2.57361	0.499457	-5.15282	2.56599e-07	2.04643e-05	-5.95297
BX255925.1	3.87158	-2.54008	0.82515	-3.07833	0.00208165	0.0336263	-5.81622
LMOD3	15.7227	-2.53851	0.401811	-6.31767	2.65534e-10	4.1201e-08	-5.80988
CPT1C	24.1748	-2.53067	0.315003	-8.03382	9.44846e-16	3.16926e-13	-5.77841
CCDC144CP	81.7466	-2.49473	0.207281	-12.0355	2.31253e-33	2.19777e-30	-5.63622
RPL13AP20	3.91747	-2.49353	0.827661	-3.01274	0.00258903	0.0394477	-5.63153
LINC02236	6.25266	-2.49299	0.662271	-3.76431	0.000167012	0.00490267	-5.62944
CCDC17	54.8636	-2.44828	0.221092	-11.0736	1.68512e-28	1.23986e-25	-5.45764
DSCR9	11.9878	-2.44376	0.499182	-4.89553	9.80429e-07	6.33502e-05	-5.44058
CHRNA10	12.4207	-2.43904	0.476672	-5.1168	3.10761e-07	2.41094e-05	-5.42279
NLRP3P1	11.4198	-2.43066	0.470681	-5.16414	2.41552e-07	1.95374e-05	-5.3914
ZNF192P1	7.12946	-2.4188	0.608545	-3.97473	7.04588e-05	0.00243131	-5.34727
RRH	6.86212	-2.41734	0.555063	-4.35507	1.33024e-05	0.00059145	-5.34184
BAAT	8.42917	-2.41361	0.600356	-4.0203	5.81248e-05	0.00206704	-5.32806
ERICH5	6.0587	-2.40919	0.757811	-3.17914	0.00147711	0.0263407	-5.31176
AL161443.1	11.2786	-2.39767	0.519568	-4.61474	3.93586e-06	0.000210241	-5.26952
SMARCE1P6	5.63091	-2.39686	0.659035	-3.63693	0.000275912	0.00723365	-5.26656
AC016831.6	21.397	-2.39241	0.359335	-6.65786	2.77841e-11	5.32545e-09	-5.25032
APC2	3.15416	-2.38255	0.814117	-2.92655	0.00342744	0.047961	-5.21459
TTYH2	11.3719	-2.3771	0.543626	-4.37267	1.22736e-05	0.000561019	-5.19491
AL133373.2	6.26452	-2.3712	0.710433	-3.33768	0.000844816	0.0171436	-5.1737
AC107982.3	7.40605	-2.36945	0.671893	-3.52654	0.000421035	0.0100982	-5.16746
MYO1G	4.06522	-2.36317	0.791654	-2.98511	0.00283479	0.0419317	-5.145
AC006111.2	13.7505	-2.36194	0.405637	-5.82281	5.78673e-09	6.98357e-07	-5.14063
RASIP1	11.9092	-2.35736	0.451347	-5.22293	1.76111e-07	1.51582e-05	-5.1243
FLACC1	36.0107	-2.3523	0.300858	-7.81863	5.33996e-15	1.62399e-12	-5.10638
AC016999.2	5.39351	-2.34303	0.69085	-3.39151	0.000695082	0.0147618	-5.07366
AC104964.3	4.91829	-2.34274	0.773306	-3.02951	0.00244949	0.0380589	-5.07265
ANKRD20A21P	16.5122	-2.3423	0.442071	-5.29847	1.16778e-07	1.07403e-05	-5.0711
RNA5SP221	7.83684	-2.33948	0.667918	-3.50264	0.000460665	0.0108771	-5.0612
SETP3	8.3948	-2.3383	0.550952	-4.24411	2.19463e-05	0.000918483	-5.05706
AGBL2	90.9508	-2.33717	0.179737	-13.0033	1.17207e-38	1.57257e-35	-5.05309
THSD1	7.86685	-2.32018	0.585574	-3.96223	7.42531e-05	0.00254189	-4.99393
YEATS2-AS1	10.5922	-2.31836	0.510447	-4.54183	5.5768e-06	0.000287136	-4.98765
MRPL40P1	4.86081	-2.31686	0.656133	-3.53108	0.000413866	0.00995766	-4.98246
AL807752.1	5.01669	-2.31025	0.712306	-3.24333	0.0011814	0.0221783	-4.95968
AL356806.1	5.9004	-2.30601	0.595018	-3.87553	0.000106395	0.00339882	-4.94513
UCP3	11.7229	-2.29863	0.461884	-4.97664	6.46975e-07	4.49904e-05	-4.91991
AC108134.2	82.1685	-2.29049	0.186653	-12.2714	1.28993e-34	1.4711e-31	-4.89223
RASL10A	5.84171	-2.28367	0.717109	-3.18456	0.00144976	0.0260375	-4.86916
AC092692.1	13.8023	-2.28049	0.492924	-4.62646	3.71976e-06	0.000200577	-4.85843
DNAH12	8.03543	-2.27984	0.566923	-4.02142	5.78476e-05	0.00206164	-4.85623
ECM1	21.558	-2.27422	0.347565	-6.54328	6.01824e-11	1.07242e-08	-4.83735
LAG3	8.79313	-2.23858	0.547681	-4.08739	4.36258e-05	0.00162858	-4.71933
KCNJ14	23.6902	-2.23745	0.32275	-6.93246	4.13571e-12	9.07032e-10	-4.71563
IQCN	182.456	-2.22258	0.184154	-12.0691	1.53737e-33	1.52461e-30	-4.66727
AL353807.3	8.41112	-2.21658	0.518906	-4.27164	1.94038e-05	0.000822641	-4.64791
IL20RB	52.7527	-2.20921	0.217736	-10.1463	3.44173e-24	2.24293e-21	-4.62422
TBX4	14.5684	-2.20259	0.435721	-5.05505	4.30287e-07	3.1865e-05	-4.60305
AC009404.1	31.7258	-2.19952	0.270287	-8.13772	4.02779e-16	1.37119e-13	-4.59327
AC078983.1	16.6666	-2.19014	0.434792	-5.03722	4.72331e-07	3.44198e-05	-4.56351
DRICH1	5.86898	-2.1879	0.687015	-3.18464	0.00144934	0.0260375	-4.5564
AL354836.1	16.001	-2.1745	0.392148	-5.54511	2.93767e-08	3.0457e-06	-4.51431
FAM71D	5.40542	-2.17015	0.634073	-3.42256	0.000620343	0.0135661	-4.50071
MROH6	33.8646	-2.16709	0.305526	-7.09298	1.31255e-12	3.36382e-10	-4.49116
CCNP	5.50985	-2.16207	0.706546	-3.06005	0.00221297	0.0353224	-4.47557
SLFNL1	6.85971	-2.15785	0.586503	-3.67918	0.000233987	0.00634607	-4.46249
NECAB2	9.53699	-2.15545	0.521208	-4.13549	3.54197e-05	0.00136237	-4.45507
LINC00324	30.3871	-2.15035	0.308389	-6.97285	3.10579e-12	7.08399e-10	-4.43936
AIDAP2	7.52188	-2.13019	0.589227	-3.61523	0.000300083	0.0077603	-4.37775
PPIEL	25.5022	-2.12747	0.371389	-5.72842	1.01372e-08	1.1561e-06	-4.36951
AC011317.1	26.5465	-2.1249	0.306762	-6.92687	4.30252e-12	9.34629e-10	-4.36172
C3orf35	180.718	-2.12249	0.136855	-15.509	3.01582e-54	7.64309e-51	-4.35444
AC124283.1	6.51013	-2.11991	0.650058	-3.26111	0.00110978	0.0210942	-4.34666
SNORC	17.585	-2.10567	0.370586	-5.682	1.33128e-08	1.48123e-06	-4.30397
AC010327.7	9.96379	-2.10271	0.500063	-4.20489	2.61212e-05	0.00106393	-4.29515
TOR4A	14.2282	-2.10157	0.440062	-4.77563	1.79147e-06	0.000106411	-4.29177
MIR22HG	304.562	-2.08951	0.117703	-17.7524	1.65231e-70	5.38395e-67	-4.25603
AMY2B	6.82832	-2.08281	0.532911	-3.90837	9.29215e-05	0.00305839	-4.23632
AC090971.3	25.3844	-2.08004	0.324332	-6.41332	1.42382e-10	2.3197e-08	-4.2282
AL589993.1	6.41788	-2.07029	0.598204	-3.46084	0.000538494	0.012258	-4.1997
USP50	13.6552	-2.06886	0.452157	-4.57553	4.75022e-06	0.000249649	-4.19554
AL078582.1	7.21292	-2.06056	0.593198	-3.47365	0.000513429	0.0118291	-4.17149
AL390719.2	7.19048	-2.05875	0.59281	-3.47287	0.000514928	0.0118517	-4.16625
MAP7D2	6.30623	-2.05755	0.641421	-3.20779	0.00133757	0.0244657	-4.16278
DCAF4L1	11.8824	-2.04903	0.502707	-4.07601	4.58158e-05	0.00168823	-4.13829
DNAH17	5.65419	-2.03772	0.661619	-3.0799	0.00207069	0.033473	-4.10597
HSD11B1L	10.3749	-2.02851	0.533516	-3.80216	0.00014344	0.00432766	-4.07984
AC084864.2	10.2319	-2.0269	0.457304	-4.43228	9.32406e-06	0.000435804	-4.07528
AC108066.2	12.5812	-2.02608	0.481161	-4.21081	2.54456e-05	0.00103826	-4.07296
REEP2	16.7527	-2.02121	0.379988	-5.31915	1.04252e-07	9.78555e-06	-4.05925
AC023818.1	7.80199	-2.01478	0.575695	-3.49974	0.00046571	0.0109503	-4.0412
PLAC8L1	12.1009	-2.00672	0.423016	-4.74383	2.09712e-06	0.000121097	-4.01867
MYO1A	7.00143	-2.00542	0.640607	-3.1305	0.00174508	0.0297041	-4.01506
NRADDP	8.34408	-2.00197	0.562223	-3.56082	0.000369698	0.00916198	-4.00548
ABCA10	108.762	-1.99793	0.178445	-11.1963	4.24905e-29	3.34195e-26	-3.99427
AC091544.4	17.2316	-1.99468	0.442686	-4.50586	6.61057e-06	0.000329215	-3.98528
LRGUK	14.427	-1.99398	0.420408	-4.74297	2.10606e-06	0.000121306	-3.98335
RPL7P1	32.7529	-1.99168	0.350677	-5.67954	1.35059e-08	1.49542e-06	-3.977
TBR1	11.8548	-1.98923	0.440504	-4.51581	6.30761e-06	0.000316273	-3.97025
LSMEM1	25.4613	-1.95893	0.356837	-5.4897	4.02607e-08	4.0633e-06	-3.88773
SNX22	12.3919	-1.95352	0.52169	-3.7446	0.000180681	0.00522721	-3.87319
AC104938.1	5.07447	-1.93676	0.623858	-3.10449	0.00190608	0.0315728	-3.82845
AC010536.1	19.8102	-1.93277	0.423081	-4.56832	4.91645e-06	0.000256612	-3.81788
REC8	43.9393	-1.93042	0.316513	-6.09901	1.06727e-09	1.46647e-07	-3.81166
GUSBP5	8.30058	-1.92983	0.540926	-3.56764	0.000360215	0.0089696	-3.8101
AL110504.1	8.1941	-1.92922	0.566735	-3.4041	0.000663834	0.0142978	-3.80849
AC010207.1	17.5463	-1.91998	0.370208	-5.18621	2.14618e-07	1.77363e-05	-3.78417
DOK3	18.0781	-1.91207	0.379411	-5.03957	4.66588e-07	3.41103e-05	-3.76348
TSPY26P	25.0896	-1.90497	0.321565	-5.92407	3.14066e-09	3.95775e-07	-3.74502
ADCY10P1	63.963	-1.87775	0.229774	-8.17214	3.0297e-16	1.04704e-13	-3.67501
FAM209A	6.91568	-1.87369	0.551466	-3.39765	0.000679664	0.0145607	-3.66469
IMPDH1P5	31.6042	-1.87207	0.304086	-6.15639	7.4422e-10	1.0676e-07	-3.66058
AC005225.4	12.9307	-1.86398	0.543499	-3.42959	0.00060449	0.0133474	-3.64011
SETP17	5.97809	-1.86001	0.597928	-3.11076	0.00186604	0.0310222	-3.63011
AC027373.1	81.5381	-1.85532	0.174188	-10.6512	1.7209e-26	1.18946e-23	-3.61832
CD101	15.2963	-1.85022	0.423745	-4.36635	1.2634e-05	0.00057226	-3.60555
RN7SL473P	9.9368	-1.84872	0.542846	-3.40561	0.000660171	0.0142458	-3.6018
NEB	31.9645	-1.84041	0.280969	-6.55024	5.7445e-11	1.0317e-08	-3.58113
AL035252.3	12.7873	-1.80507	0.475901	-3.79296	0.000148862	0.00446762	-3.49447
C3orf20	12.0497	-1.7984	0.459763	-3.91157	9.1697e-05	0.00303118	-3.47834
CAVIN4	7.95438	-1.79636	0.559681	-3.20961	0.00132915	0.0243702	-3.47342
SLC10A5	21.9546	-1.79196	0.385319	-4.6506	3.30963e-06	0.00018103	-3.46286
LRRC37A3	143.941	-1.79108	0.14065	-12.7343	3.81193e-37	4.83035e-34	-3.46074
DND1	7.31641	-1.78808	0.573939	-3.11546	0.00183656	0.0307113	-3.45356
AC021739.2	8.98487	-1.77989	0.531309	-3.35001	0.000808095	0.0165893	-3.434
AC005753.3	10.8054	-1.77989	0.51908	-3.42893	0.000605971	0.0133542	-3.434
AC079779.2	10.5683	-1.77672	0.513096	-3.46275	0.000534682	0.0121956	-3.42647
AL645608.7	11.6076	-1.77595	0.5294	-3.35464	0.000794669	0.0164181	-3.42463
C1GALT1P1	34.1984	-1.77193	0.286565	-6.18336	6.27519e-10	9.23424e-08	-3.41511
TAGLN	24.9041	-1.77002	0.343039	-5.15982	2.47193e-07	1.97833e-05	-3.41058
AC108673.3	7.92747	-1.76928	0.55292	-3.19988	0.00137484	0.0250469	-3.40883
AC025178.1	32.2736	-1.7672	0.277435	-6.36977	1.89312e-10	2.99862e-08	-3.40393
COL11A2	93.4031	-1.75107	0.230395	-7.6003	2.95443e-14	8.75163e-12	-3.36608
LINC02803	25.3366	-1.72296	0.289084	-5.96007	2.52129e-09	3.24904e-07	-3.30113
AC027801.1	16.9361	-1.71504	0.421496	-4.06892	4.72312e-05	0.00172921	-3.28305
GNB1L	12.2963	-1.71241	0.500565	-3.42096	0.000624012	0.0136202	-3.27708
AL354813.1	34.1655	-1.71111	0.30762	-5.56243	2.66043e-08	2.77085e-06	-3.27413
AL391095.1	20.5057	-1.7033	0.332386	-5.12445	2.98407e-07	2.32299e-05	-3.25644
KCND1	20.4871	-1.69622	0.351754	-4.82218	1.41997e-06	8.77728e-05	-3.24052
AC100827.4	8.35984	-1.69367	0.5804	-2.91812	0.00352152	0.0487393	-3.2348
CYP2D7	13.1742	-1.68893	0.452051	-3.73616	0.000186851	0.0053504	-3.22419
AL137127.1	7.42661	-1.68736	0.55065	-3.06431	0.00218172	0.0348723	-3.22068
SH2D5	13.4439	-1.6854	0.40368	-4.17508	2.97885e-05	0.00118784	-3.21629
COL7A1	54.3854	-1.6805	0.290899	-5.7769	7.60888e-09	8.90005e-07	-3.20538
AC124016.1	23.0098	-1.66835	0.339844	-4.90915	9.14712e-07	6.0149e-05	-3.1785
CFAP70	19.3334	-1.66201	0.319668	-5.19917	2.00181e-07	1.67865e-05	-3.16457
ITGA2B	17.4626	-1.66127	0.451202	-3.68187	0.000231526	0.00630929	-3.16295
AL391095.3	8.41582	-1.65863	0.568898	-2.91552	0.00355101	0.0489987	-3.15717
AP001062.1	31.7068	-1.6409	0.315915	-5.19411	2.05701e-07	1.71235e-05	-3.1186
SNORA14B	19.5119	-1.64017	0.386099	-4.24806	2.15632e-05	0.000904605	-3.11703
AC100827.2	11.671	-1.63398	0.492948	-3.3147	0.0009174	0.018164	-3.10367
AL162431.1	17.2887	-1.61743	0.401898	-4.02448	5.71017e-05	0.00204463	-3.06828
GPR75	33.5552	-1.61582	0.293209	-5.51083	3.57137e-08	3.62042e-06	-3.06487
C20orf204	44.6275	-1.61461	0.245493	-6.577	4.80049e-11	8.75955e-09	-3.06228
KLHL3	11.1232	-1.60307	0.480136	-3.33877	0.000841494	0.0170914	-3.03788
NR2E3	10.6347	-1.58602	0.445432	-3.56064	0.00036995	0.00916198	-3.00221
BHLHA15	39.4038	-1.58563	0.339172	-4.675	2.93952e-06	0.000162343	-3.00139
DMGDH	33.5213	-1.57146	0.3398	-4.62466	3.75217e-06	0.000201847	-2.97205
AC115284.4	9.05202	-1.56964	0.507705	-3.09165	0.0019905	0.0326159	-2.96832
SNORD46	17.6101	-1.56384	0.414477	-3.77305	0.000161265	0.00478781	-2.9564
CNTF	28.8695	-1.56141	0.294129	-5.30857	1.10487e-07	1.02861e-05	-2.95142
SMG1P7	235.108	-1.55352	0.109696	-14.162	1.57366e-45	2.56383e-42	-2.93532
AC073869.1	12.6886	-1.54295	0.414175	-3.72536	0.000195039	0.00552626	-2.91389
AC009088.1	11.723	-1.53144	0.453063	-3.38019	0.000724365	0.0152137	-2.89073
YJEFN3	46.4196	-1.52796	0.259458	-5.88906	3.88409e-09	4.81479e-07	-2.88379
PIP5KL1	52.4424	-1.51002	0.241999	-6.23976	4.38233e-10	6.57609e-08	-2.84814
XPC-AS1	8.62827	-1.50823	0.508539	-2.96581	0.00301887	0.044196	-2.84461
AC026979.4	32.3189	-1.50346	0.304086	-4.94419	7.64612e-07	5.14568e-05	-2.83521
AL353796.1	28.4202	-1.50315	0.314468	-4.77997	1.75324e-06	0.000105173	-2.8346
AL034417.4	12.2759	-1.50072	0.430757	-3.4839	0.000494161	0.0114608	-2.82983
ZNF547	53.4104	-1.49975	0.20709	-7.24204	4.41985e-13	1.24375e-10	-2.82794
7SK	48.7984	-1.49651	0.352204	-4.249	2.1473e-05	0.000903649	-2.8216
ATP8B3	12.1381	-1.49315	0.421714	-3.54067	0.000399114	0.0097051	-2.81503
TNXB	28.9029	-1.49208	0.333244	-4.47744	7.55419e-06	0.00036505	-2.81294
TAS2R5	11.3559	-1.47564	0.457613	-3.22465	0.00126126	0.0234268	-2.78107
ST6GALNAC4	50.5048	-1.47502	0.283921	-5.19518	2.04519e-07	1.70875e-05	-2.77987
NAIP	33.5369	-1.47488	0.3077	-4.79324	1.64113e-06	9.9028e-05	-2.7796
AC080038.2	41.738	-1.47253	0.235908	-6.24195	4.32139e-10	6.52758e-08	-2.77507
AL109806.1	11.0401	-1.46751	0.456487	-3.21478	0.00130543	0.0240319	-2.76544
AC018647.3	16.7065	-1.4638	0.388092	-3.7718	0.000162076	0.0047886	-2.75835
AC027279.1	87.2797	-1.46329	0.264071	-5.54126	3.00305e-08	3.09939e-06	-2.75736
OAS2	33.5788	-1.45761	0.443976	-3.28309	0.00102677	0.0198808	-2.74653
KCNAB3	33.9243	-1.4505	0.27333	-5.30678	1.1158e-07	1.03038e-05	-2.73303
MIR3143	17.9541	-1.44199	0.40717	-3.54151	0.000397848	0.00968466	-2.71696
IFITM10	38.3897	-1.43894	0.263983	-5.4509	5.0115e-08	5.01347e-06	-2.71122
TNNT2	12.4466	-1.43798	0.46319	-3.10452	0.00190588	0.0315728	-2.70942
AC138207.8	21.3048	-1.43776	0.366104	-3.92719	8.59424e-05	0.00286588	-2.709
RPL26P6	9.13901	-1.43129	0.491215	-2.91378	0.00357079	0.049242	-2.69688
C18orf32	27.5392	-1.42883	0.328488	-4.3497	1.36321e-05	0.000604931	-2.69227
MSS51	70.8093	-1.42273	0.208481	-6.82428	8.83702e-12	1.86633e-09	-2.68092
NEK9	333.078	-1.42151	0.0961095	-14.7905	1.68622e-49	3.49645e-46	-2.67866
PPIAP72	14.8863	-1.41906	0.394778	-3.59457	0.000324923	0.00826217	-2.67411
GHRLOS	40.546	-1.41717	0.243174	-5.82782	5.61567e-09	6.81319e-07	-2.67062
AL589666.2	19.4471	-1.41456	0.334031	-4.2348	2.28755e-05	0.000952131	-2.66578
FAM83E	137.286	-1.41448	0.208693	-6.77783	1.21992e-11	2.48438e-09	-2.66564
LINC02804	12.1563	-1.41351	0.467297	-3.02485	0.00248754	0.0385189	-2.66384
AP001273.1	29.9844	-1.41233	0.317046	-4.45464	8.40327e-06	0.000400147	-2.66166
AC011912.1	32.4274	-1.40877	0.270704	-5.20408	1.94959e-07	1.64697e-05	-2.6551
AC021016.1	17.777	-1.40648	0.359531	-3.91197	9.15452e-05	0.00303056	-2.65089
DNHD1	97.6943	-1.40212	0.211106	-6.64178	3.09923e-11	5.89086e-09	-2.64289
AC110285.1	22.8998	-1.38172	0.380705	-3.62936	0.000284123	0.00741483	-2.60578
AC027279.4	44.6945	-1.38151	0.308232	-4.48205	7.39301e-06	0.000358709	-2.60541
TPTE2P5	25.1342	-1.38072	0.336668	-4.10113	4.11142e-05	0.00155261	-2.60398
AC010624.5	115.119	-1.37884	0.151938	-9.07503	1.1365e-19	5.51539e-17	-2.60059
DQX1	14.3161	-1.37763	0.421091	-3.27156	0.00106955	0.0204488	-2.59841
POPDC2	17.2758	-1.37465	0.383575	-3.58379	0.000338643	0.00853494	-2.59305
THBS3-AS1	16.6907	-1.3742	0.399378	-3.44084	0.000579903	0.0129296	-2.59223
HRK	25.1883	-1.36933	0.327578	-4.18015	2.91314e-05	0.00116749	-2.5835
TMOD4	38.1098	-1.36806	0.252943	-5.40854	6.354e-08	6.2201e-06	-2.58122
REP15	24.4417	-1.36489	0.304552	-4.48164	7.40725e-06	0.000358709	-2.57557
UBAP1L	79.1877	-1.36485	0.204411	-6.677	2.43882e-11	4.79543e-09	-2.5755
TGM1	18.8004	-1.35687	0.389392	-3.48459	0.000492892	0.0114484	-2.56129
MYO7A	21.1144	-1.35279	0.370816	-3.64815	0.000264136	0.00697726	-2.55406
AC124798.1	17.2397	-1.35076	0.396126	-3.40993	0.000649788	0.0140617	-2.55047
RENBP	19.4875	-1.3498	0.398459	-3.38754	0.000705219	0.0149215	-2.54876
TMEM81	61.6149	-1.34779	0.190253	-7.08417	1.39884e-12	3.50617e-10	-2.54521
PKN3	41.4214	-1.34407	0.323228	-4.15828	3.20654e-05	0.00125883	-2.53867
AL031777.2	141.078	-1.33512	0.169021	-7.89915	2.80815e-15	8.65554e-13	-2.52296
SLC45A3	63.9762	-1.33131	0.213873	-6.22476	4.82299e-10	7.19003e-08	-2.51631
ADAM8	27.106	-1.32164	0.318277	-4.15247	3.28899e-05	0.00128237	-2.4995
RGS6	114.6	-1.32117	0.194629	-6.78814	1.13592e-11	2.33417e-09	-2.49868
GDF9	27.1292	-1.31975	0.335386	-3.93501	8.31945e-05	0.00279056	-2.49622
MINAR2	33.9006	-1.31903	0.276092	-4.77751	1.77478e-06	0.000105695	-2.49498
C5AR1	22.4287	-1.31888	0.346865	-3.80229	0.000143366	0.00432766	-2.49472
ATP2A1	16.3282	-1.30703	0.374166	-3.49318	0.000477312	0.0111662	-2.47431
CYP4F26P	12.3396	-1.30548	0.428358	-3.04765	0.00230639	0.036431	-2.47167
TUBBP5	38.9026	-1.29858	0.271273	-4.787	1.69292e-06	0.000101883	-2.45987
AC022167.2	31.1457	-1.29562	0.285576	-4.53686	5.70972e-06	0.000291468	-2.45482
AC005674.1	37.7564	-1.28468	0.273016	-4.70552	2.53219e-06	0.000142962	-2.43628
AC004846.2	16.4368	-1.28428	0.382511	-3.3575	0.000786499	0.0162703	-2.43561
SNORD12C	33.14	-1.27273	0.266359	-4.77826	1.76818e-06	0.000105577	-2.41619
SNORA80E	13.3124	-1.26466	0.408987	-3.09217	0.001987	0.0326053	-2.4027
AC015712.6	40.1062	-1.26093	0.253479	-4.97451	6.54137e-07	4.53502e-05	-2.39651
AC008679.1	44.9053	-1.25579	0.238334	-5.26906	1.37125e-07	1.22175e-05	-2.38799
NDUFA13	22.6889	-1.25355	0.323243	-3.87803	0.000105308	0.00337829	-2.38427
MAPK11	39.6049	-1.25127	0.290947	-4.30066	1.70288e-05	0.000735523	-2.3805
AC011379.2	21.1301	-1.23881	0.350424	-3.53516	0.000407525	0.00982584	-2.36003
AL031777.1	63.7843	-1.23585	0.224023	-5.51661	3.45603e-08	3.51914e-06	-2.35519
SLC25A2	26.3175	-1.23579	0.3453	-3.57888	0.000345071	0.00866821	-2.3551
CLDN15	68.5448	-1.2306	0.208361	-5.9061	3.50312e-09	4.36626e-07	-2.34664
AC102953.2	36.2893	-1.22986	0.282014	-4.36097	1.29486e-05	0.000580247	-2.34544
PDGFRL	251.097	-1.22128	0.109147	-11.1893	4.59998e-29	3.49737e-26	-2.33153
STAC3	43.3332	-1.21945	0.235904	-5.16927	2.35012e-07	1.92129e-05	-2.32858
AC103746.1	51.1458	-1.21413	0.242157	-5.01383	5.33575e-07	3.81514e-05	-2.32002
ARHGEF2	144.23	-1.21383	0.145878	-8.32086	8.73298e-17	3.26542e-14	-2.31953
AK1	21.1595	-1.20991	0.327454	-3.69492	0.000219959	0.00604464	-2.31324
OR2W6P	25.6227	-1.19633	0.333201	-3.59042	0.000330151	0.00838576	-2.29156
AL023806.3	33.9057	-1.19485	0.286576	-4.16942	3.05382e-05	0.00120986	-2.28922
AC139530.3	17.7407	-1.17954	0.388167	-3.03875	0.0023756	0.0372149	-2.26505
AL513548.3	17.5131	-1.17854	0.376295	-3.13196	0.00173641	0.0296007	-2.26348
SMG1P6	44.5018	-1.1767	0.261499	-4.49984	6.80038e-06	0.000335736	-2.2606
ANKRD23	27.5325	-1.17552	0.307155	-3.82713	0.000129645	0.00397991	-2.25875
PARD6G-AS1	15.3464	-1.17434	0.374609	-3.13484	0.00171951	0.0294004	-2.25689
AC006017.1	25.2419	-1.16583	0.338492	-3.44419	0.000572782	0.0128084	-2.24362
RN7SL600P	19.1485	-1.1653	0.351156	-3.31846	0.000905153	0.017984	-2.2428
AL353795.3	51.0199	-1.16338	0.208889	-5.56936	2.5567e-08	2.68737e-06	-2.23981
N4BP2L1	24.2678	-1.1555	0.330193	-3.49948	0.000466164	0.0109503	-2.22762
C17orf107	23.2653	-1.15315	0.318066	-3.62551	0.000288393	0.00751767	-2.22399
AC091133.1	30.2226	-1.14644	0.274926	-4.17001	3.04587e-05	0.00120986	-2.21367
GCAT	47.5256	-1.14105	0.228222	-4.99971	5.74173e-07	4.07985e-05	-2.20541
AC005332.5	177.424	-1.13097	0.160874	-7.03019	2.06252e-12	5.00467e-10	-2.19006
AC007318.1	19.5067	-1.13081	0.363459	-3.11123	0.0018631	0.0310186	-2.18981
AC011978.1	27.6751	-1.12863	0.351716	-3.20893	0.00133229	0.0244082	-2.18651
CFAP251	114.046	-1.1152	0.181578	-6.1417	8.16434e-10	1.15665e-07	-2.16624
AL049830.3	74.7546	-1.11109	0.174313	-6.37407	1.84078e-10	2.93611e-08	-2.16008
AC037459.2	35.9844	-1.10975	0.262613	-4.2258	2.38091e-05	0.000987385	-2.15808
CHD2	3979.19	-1.10876	0.0517023	-21.445	5.08052e-102	5.79408e-98	-2.1566
TRPV1	33.2023	-1.10357	0.257561	-4.28467	1.83009e-05	0.000783163	-2.14885
AC027601.5	76.4057	-1.09652	0.223585	-4.90426	9.37806e-07	6.12906e-05	-2.13838
ARAP1	336.192	-1.08916	0.157662	-6.90819	4.9086e-12	1.05623e-09	-2.1275
WDR97	25.9825	-1.07802	0.353941	-3.04575	0.002321	0.0366364	-2.11113
DPM3	43.2535	-1.06918	0.350228	-3.0528	0.00226716	0.0359526	-2.09824
TBX19	17.4411	-1.06225	0.361643	-2.93729	0.00331093	0.047023	-2.08819
LINC01030	38.0623	-1.04642	0.273905	-3.82037	0.000133249	0.0040741	-2.0654
IZUMO1	42.7733	-1.04458	0.260409	-4.01129	6.03882e-05	0.00212889	-2.06276
AC116913.1	36.7978	-1.03969	0.253847	-4.09574	4.20818e-05	0.00158129	-2.05579
LINC02035	80.4664	-1.0346	0.23945	-4.32075	1.55501e-05	0.000680772	-2.04855
AC131649.2	351.802	-1.03118	0.12171	-8.4724	2.40388e-17	9.45345e-15	-2.04369
TCHH	53.0536	-1.03022	0.249804	-4.12413	3.72146e-05	0.00141707	-2.04234
AC004980.1	43.5976	-1.02413	0.241538	-4.24003	2.23485e-05	0.000933604	-2.03373
MC1R	84.4921	-1.02397	0.242405	-4.22422	2.39768e-05	0.000990737	-2.03351
PNPLA7	80.1449	-1.02395	0.205231	-4.98925	6.06154e-07	4.25408e-05	-2.03348
LINC00672	23.9125	-1.01755	0.338714	-3.00415	0.00266321	0.0402819	-2.02448
AC021148.2	224.954	-1.01061	0.139909	-7.22335	5.07222e-13	1.37729e-10	-2.01477
MAMDC4	85.3048	-0.997502	0.269097	-3.70684	0.000209858	0.00588041	-1.99654
CACNB4	36.1886	-0.992646	0.293118	-3.3865	0.000707893	0.0149642	-1.98983
CSMD3	39.6721	-0.989836	0.32102	-3.0834	0.00204647	0.03327	-1.98596
AC012020.1	66.05	-0.986189	0.226046	-4.36278	1.28423e-05	0.00057775	-1.98094
PSEN2	24.8404	-0.973201	0.323846	-3.00514	0.00265459	0.0402317	-1.96319
AL049543.1	72.8727	-0.969724	0.234861	-4.12892	3.64471e-05	0.00139614	-1.95847
CNIH2	26.609	-0.962893	0.310598	-3.10013	0.00193439	0.0319258	-1.94921
BNIPL	239.034	-0.962265	0.115312	-8.34486	7.12963e-17	2.71033e-14	-1.94837
FAM131A	138.057	-0.960714	0.157926	-6.08333	1.17712e-09	1.60772e-07	-1.94627
UNC13D	86.5002	-0.95854	0.238562	-4.01799	5.86977e-05	0.00207894	-1.94334
TLCD2	111.452	-0.958482	0.165696	-5.78458	7.26926e-09	8.54663e-07	-1.94326
AC007390.1	56.0918	-0.948239	0.211275	-4.48818	7.18328e-06	0.000350093	-1.92952
NOXRED1	31.7128	-0.947741	0.26277	-3.60674	0.000310071	0.00796636	-1.92885
KCNE4	47.0813	-0.942453	0.315902	-2.98337	0.0028509	0.0420882	-1.92179
AC010623.1	25.0315	-0.941833	0.321299	-2.93133	0.00337518	0.0475027	-1.92097
ZDHHC11	38.4418	-0.923328	0.276318	-3.34154	0.000833139	0.0169519	-1.89649
GRIK3	48.7152	-0.913921	0.236504	-3.8643	0.000111409	0.00349273	-1.88416
KRTAP5-AS1	39.779	-0.910321	0.255957	-3.55654	0.000375769	0.00928593	-1.87946
CCDC89	202.655	-0.907608	0.129958	-6.98388	2.87144e-12	6.68314e-10	-1.87593
AC005840.2	28.0442	-0.904606	0.300286	-3.01248	0.00259125	0.0394552	-1.87203
KIAA1614-AS1	30.5608	-0.901645	0.284275	-3.17173	0.00151534	0.0268576	-1.8682
LINC01341	35.1129	-0.90156	0.2515	-3.58473	0.00033743	0.0085312	-1.86809
CDK5R1	30.6748	-0.895867	0.305641	-2.93111	0.00337757	0.0475027	-1.86073
AGER	40.413	-0.894762	0.303425	-2.94888	0.00318932	0.0457517	-1.8593
GNRH1	34.7237	-0.892124	0.280202	-3.18386	0.00145325	0.0260763	-1.85591
HPX	30.4549	-0.888624	0.293201	-3.03077	0.00243935	0.037953	-1.85141
ADAM20	55.0745	-0.887188	0.228989	-3.87438	0.000106897	0.00340696	-1.84957
GPR37L1	208.51	-0.886898	0.156605	-5.66327	1.48519e-08	1.62864e-06	-1.8492
SNX18P3	30.8702	-0.883635	0.293927	-3.00631	0.0026444	0.0401306	-1.84502
DNAH1	100.298	-0.883271	0.199658	-4.42392	9.6924e-06	0.000451171	-1.84455
HLA-DMA	49.8893	-0.882742	0.231324	-3.81604	0.000135612	0.00414078	-1.84388
CLGN	152.813	-0.878478	0.215004	-4.08588	4.39107e-05	0.00163653	-1.83844
EP400P1	220.428	-0.877961	0.129569	-6.77603	1.23527e-11	2.49339e-09	-1.83778
ARHGAP27P1-BPTFP1-KPNA2P3	88.708	-0.875643	0.172993	-5.06173	4.15461e-07	3.08673e-05	-1.83483
AMDHD2	65.6128	-0.869188	0.297782	-2.91887	0.00351299	0.0486803	-1.82663
DDIT3	631.851	-0.86681	0.122765	-7.06074	1.6562e-12	4.10612e-10	-1.82363
SLC25A25-AS1	92.5652	-0.865826	0.168288	-5.1449	2.67669e-07	2.12727e-05	-1.82238
H4C14	85.8516	-0.860646	0.214155	-4.01881	5.84937e-05	0.00207493	-1.81585
AC007566.1	46.427	-0.85225	0.232993	-3.65783	0.000254358	0.00677764	-1.80531
CSKMT	52.5594	-0.847666	0.232351	-3.64821	0.000264071	0.00697726	-1.79959
AC024075.2	75.9881	-0.844239	0.201026	-4.19966	2.67314e-05	0.00107915	-1.79532
AL590064.1	116.096	-0.844204	0.148251	-5.69444	1.23778e-08	1.38395e-06	-1.79527
LINC02631	61.1769	-0.841199	0.187524	-4.48583	7.26302e-06	0.000353224	-1.79154
FLOT1	894.871	-0.838998	0.0979233	-8.56791	1.05381e-17	4.37027e-15	-1.78881
ERC2	66.4454	-0.83838	0.217317	-3.85787	0.000114381	0.00357387	-1.78804
CYP4V2	102.019	-0.835388	0.185779	-4.49668	6.9022e-06	0.000339234	-1.78434
DLG4	103.114	-0.834695	0.186984	-4.46399	8.04489e-06	0.000385495	-1.78348
NBPF25P	51.8247	-0.833904	0.233968	-3.56418	0.000364997	0.009059	-1.7825
ZNF137P	79.4721	-0.825035	0.189213	-4.36036	1.29847e-05	0.000580721	-1.77158
ESS2	101.371	-0.823732	0.213161	-3.86437	0.000111377	0.00349273	-1.76998
THAP3	75.5448	-0.823024	0.22164	-3.71333	0.000204548	0.00576144	-1.76911
TIAM2	107.768	-0.809687	0.172234	-4.70109	2.58777e-06	0.000145739	-1.75283
Z99129.4	68.4318	-0.804983	0.215273	-3.73936	0.00018449	0.0053199	-1.74712
EPB41L4A-AS1	303.462	-0.804954	0.131602	-6.11659	9.55962e-10	1.32149e-07	-1.74709
FDPS	3156.47	-0.79796	0.0915097	-8.71994	2.78347e-18	1.19789e-15	-1.73864
AL035071.1	41.4798	-0.796856	0.247735	-3.21657	0.00129732	0.0239019	-1.73731
AP5Z1	186.354	-0.795312	0.198308	-4.01049	6.05937e-05	0.00213284	-1.73545
TRAPPC5	59.0615	-0.792566	0.23988	-3.30401	0.000953139	0.0187415	-1.73215
N4BP3	230.444	-0.788585	0.176437	-4.46951	7.83985e-06	0.000377255	-1.72738
PRO1804	60.826	-0.785053	0.202688	-3.87322	0.000107409	0.00341662	-1.72316
ABCA1	435.408	-0.782685	0.0977346	-8.00827	1.16333e-15	3.79064e-13	-1.72033
NBPF20	150.927	-0.779924	0.138459	-5.63287	1.77234e-08	1.92502e-06	-1.71704
PHLDB1	159.288	-0.771694	0.184642	-4.17941	2.92269e-05	0.00116749	-1.70727
MIR193BHG	423.075	-0.766011	0.0962656	-7.95727	1.75881e-15	5.57175e-13	-1.70056
MBD6	121.047	-0.763724	0.260333	-2.93365	0.00335005	0.0473428	-1.69787
PARD3B	191.48	-0.762493	0.152634	-4.99556	5.86662e-07	4.15565e-05	-1.69642
AC025442.2	119.412	-0.762374	0.161404	-4.72339	2.3194e-06	0.000132923	-1.69628
AC005831.1	53.0828	-0.759971	0.230781	-3.29305	0.000991086	0.0193349	-1.69346
POLR2J4	48.5445	-0.759716	0.259368	-2.9291	0.00339944	0.0477156	-1.69316
NUBP2	114.845	-0.757085	0.240312	-3.15043	0.0016303	0.0283209	-1.69007
C3orf62	52.5831	-0.747561	0.213687	-3.49839	0.000468082	0.010984	-1.67895
STARD7-AS1	87.9733	-0.743069	0.182928	-4.06208	4.86369e-05	0.00177206	-1.67373
TMEM104	82.1903	-0.7413	0.225909	-3.28141	0.0010329	0.0198981	-1.67168
WDR90	187.596	-0.734837	0.193257	-3.80238	0.00014331	0.00432766	-1.66421
METRN	117.213	-0.734793	0.23271	-3.15755	0.00159103	0.0278083	-1.66416
LINC01963	188.259	-0.732179	0.127184	-5.75686	8.56937e-09	9.87165e-07	-1.66115
WWOX	670.049	-0.729525	0.0908608	-8.02904	9.82417e-16	3.24753e-13	-1.65809
AC012513.3	147.824	-0.724752	0.137664	-5.26466	1.40449e-07	1.2465e-05	-1.65262
DCLK1	1249.44	-0.717904	0.0863025	-8.31846	8.91136e-17	3.27837e-14	-1.64479
CCDC138	224.651	-0.710242	0.153141	-4.63782	3.52111e-06	0.000190767	-1.63608
COX16	66.8131	-0.707952	0.206013	-3.43644	0.000589421	0.0130779	-1.63348
AL138756.1	69.0709	-0.691856	0.192089	-3.60175	0.00031608	0.00810965	-1.61536
ALDH3B2	245.649	-0.689315	0.176694	-3.90118	9.57261e-05	0.00311472	-1.61252
NPR2	131.121	-0.684978	0.152607	-4.48852	7.172e-06	0.000350093	-1.60768
SNHG32	247.043	-0.682248	0.136793	-4.98746	6.11794e-07	4.28049e-05	-1.60464
AC005914.1	79.267	-0.681807	0.184054	-3.70439	0.000211896	0.0058869	-1.60415
CDKN2D	78.0951	-0.681583	0.198193	-3.43899	0.000583893	0.0129835	-1.6039
CENPP	277.304	-0.681329	0.112271	-6.06863	1.29003e-09	1.74874e-07	-1.60362
MT2A	98.0133	-0.68017	0.195486	-3.47937	0.000502593	0.0116264	-1.60233
SLC13A3	51.7949	-0.669565	0.212193	-3.15546	0.00160246	0.0279652	-1.59059
MIR23AHG	242.837	-0.669376	0.140285	-4.77155	1.82817e-06	0.000108028	-1.59039
AC005332.3	170.723	-0.666356	0.143499	-4.64362	3.42362e-06	0.000186817	-1.58706
H4C8	2071.66	-0.662425	0.10351	-6.39962	1.55768e-10	2.51979e-08	-1.58274
AC012557.1	113.526	-0.657549	0.168352	-3.90579	9.3917e-05	0.00307041	-1.5774
VASH1-AS1	52.3703	-0.656829	0.21993	-2.98654	0.00282155	0.0418445	-1.57661
TMEM25	87.3335	-0.656439	0.180582	-3.63513	0.000277838	0.00726745	-1.57619
PTCD1	63.712	-0.655169	0.219257	-2.98814	0.00280685	0.0417204	-1.5748
DUS4L-BCAP29	87.2434	-0.653682	0.175191	-3.73124	0.000190537	0.00541215	-1.57318
GEM	74.4324	-0.652084	0.210185	-3.10243	0.00191939	0.0317074	-1.57144
NBPF12	586.497	-0.651987	0.0879257	-7.4152	1.2144e-13	3.50625e-11	-1.57133
FAM83F	111.411	-0.651144	0.183449	-3.54946	0.000386028	0.00945747	-1.57041
NCR3LG1	106.693	-0.65035	0.170875	-3.80599	0.000141237	0.00428795	-1.56955
FKBP11	150.252	-0.648409	0.137649	-4.71061	2.46981e-06	0.000139787	-1.56744
ADAMTS17	101.557	-0.647245	0.164249	-3.94065	8.12628e-05	0.00273381	-1.56617
JDP2	153.199	-0.645202	0.194587	-3.31575	0.000913982	0.0181121	-1.56396
LINC01293	59.5284	-0.644213	0.213386	-3.01901	0.00253606	0.0389813	-1.56289
PCK2	1515.77	-0.643366	0.21421	-3.00343	0.00266952	0.0403505	-1.56197
INPP5E	115.179	-0.639949	0.174895	-3.65905	0.000253148	0.0067612	-1.55827
NPEPL1	197.679	-0.639478	0.185303	-3.45098	0.000558553	0.0126014	-1.55777
H2AC6	1622.74	-0.630967	0.104033	-6.06506	1.31902e-09	1.76974e-07	-1.5486
SLC43A2	266.723	-0.628703	0.170335	-3.69098	0.000223392	0.00612422	-1.54617
MTG2	314.627	-0.626182	0.150286	-4.16661	3.09167e-05	0.00122003	-1.54347
H3C10	750.188	-0.624426	0.141924	-4.39972	1.08388e-05	0.00049944	-1.5416
ZNF598	214.877	-0.623375	0.196621	-3.17044	0.00152207	0.0269542	-1.54047
CIDECP1	186.091	-0.618108	0.139538	-4.42969	9.43707e-06	0.000440184	-1.53486
NMB	77.3014	-0.615987	0.197012	-3.12664	0.00176816	0.0300074	-1.53261
POMT1	545.085	-0.614624	0.101291	-6.06793	1.29571e-09	1.74874e-07	-1.53116
CATSPERB	218.77	-0.614568	0.125271	-4.9059	9.30014e-07	6.0956e-05	-1.5311
AL021807.1	56.6233	-0.614394	0.209501	-2.93266	0.00336074	0.0474352	-1.53091
H2BU1	130.439	-0.613706	0.1854	-3.31017	0.000932406	0.0184292	-1.53019
GFER	222.132	-0.611633	0.153629	-3.98123	6.85599e-05	0.00238019	-1.52799
MED26	92.6133	-0.611406	0.190019	-3.2176	0.00129266	0.0238353	-1.52775
ADPRHL1	226.452	-0.609693	0.132173	-4.61282	3.97234e-06	0.000211694	-1.52593
ZNF599	60.3728	-0.606349	0.197095	-3.07643	0.00209494	0.0337931	-1.5224
ISG20	138.114	-0.604957	0.204642	-2.95617	0.0031148	0.0450511	-1.52093
RPS6KA2	198.636	-0.60365	0.151541	-3.9834	6.79356e-05	0.00236571	-1.51956
GPRASP1	185.453	-0.600067	0.142792	-4.20238	2.64125e-05	0.00107158	-1.51579
KDM8	70.2688	-0.598561	0.199583	-2.99905	0.00270819	0.0408539	-1.51421
PCYT2	336.396	-0.597184	0.158382	-3.77053	0.000162899	0.00480669	-1.51276
ZC3H10	210.27	-0.596646	0.121706	-4.90235	9.46961e-07	6.16278e-05	-1.5122
PPP1R3F	67.785	-0.596491	0.191707	-3.11147	0.00186159	0.031016	-1.51203
MIR34AHG	180.553	-0.59566	0.126351	-4.71433	2.4251e-06	0.00013794	-1.51116
AC107027.3	88.2276	-0.595564	0.18726	-3.18041	0.00147065	0.0263048	-1.51106
PDRG1	290.285	-0.591285	0.121827	-4.85348	1.21314e-06	7.66494e-05	-1.50659
GOLT1A	142.779	-0.588332	0.161285	-3.64777	0.000264529	0.00697726	-1.50351
COX19	409.806	-0.586893	0.0861438	-6.81294	9.56234e-12	2.00098e-09	-1.50201
ZNF879	122.009	0.586875	0.164349	3.57092	0.000355736	0.00887743	1.50199
CDON	158.06	0.587095	0.160611	3.65539	0.000256787	0.00683438	1.50222
RORA	121.743	0.588427	0.17184	3.42427	0.000616444	0.0134937	1.50361
F2RL1	78.2345	0.589973	0.199091	2.96334	0.00304318	0.0444378	1.50522
TVP23C	141.767	0.594104	0.17474	3.39993	0.00067402	0.0144626	1.50953
AC083799.1	172.067	0.595395	0.164996	3.60854	0.000307927	0.00794515	1.51089
NDRG2	120.742	0.597808	0.16575	3.60667	0.000310146	0.00796636	1.51342
RAB3B	83.6988	0.598944	0.171085	3.50086	0.000463762	0.0109164	1.51461
FMNL2	151.038	0.598971	0.155564	3.85032	0.000117962	0.00367066	1.51464
MAP2K6	236.569	0.601639	0.160406	3.75074	0.000176316	0.00511653	1.51744
LDHA	8113.99	0.604093	0.107494	5.6198	1.91184e-08	2.06669e-06	1.52002
CCDC83	251.238	0.605033	0.152709	3.96199	7.43273e-05	0.00254189	1.52101
CAV1	413.773	0.611923	0.104147	5.87554	4.21468e-09	5.19636e-07	1.52829
COCH	156.45	0.617509	0.165201	3.73792	0.000185546	0.00534359	1.53422
SACS	316.89	0.617894	0.139053	4.44358	8.84728e-06	0.000418873	1.53463
HSP90AA1	15478.6	0.618473	0.118947	5.19956	1.99758e-07	1.67865e-05	1.53525
FRK	784.494	0.619101	0.0863762	7.16749	7.63825e-13	2.04966e-10	1.53592
PDK1	570.797	0.624501	0.124333	5.02279	5.09255e-07	3.66422e-05	1.54168
FUT8-AS1	107.866	0.624542	0.187902	3.32377	0.000888089	0.0177455	1.54172
PRRG1	123.95	0.626588	0.188711	3.32035	0.000899043	0.0179094	1.54391
UGT2B15	122.735	0.629423	0.185342	3.39601	0.000683768	0.0145758	1.54695
ZNF485	118.035	0.63155	0.167938	3.7606	0.000169504	0.00496942	1.54923
HSPA8	20449.8	0.632453	0.122552	5.16071	2.46019e-07	1.97833e-05	1.5502
HSPD1P11	220.657	0.636032	0.121385	5.2398	1.60755e-07	1.39949e-05	1.55405
BDH2	79.8344	0.637128	0.200682	3.17482	0.00149931	0.0266545	1.55523
C2orf92	62.0862	0.638638	0.216214	2.95373	0.00313964	0.0452824	1.55686
IPO5P1	101.458	0.642764	0.175264	3.6674	0.000245033	0.00660635	1.56132
PRKD3	250.998	0.647888	0.148341	4.36756	1.25645e-05	0.000570882	1.56687
PFKFB4	173.3	0.649315	0.192114	3.37985	0.000725251	0.0152183	1.56842
LRP12	148.754	0.649891	0.166584	3.90128	9.5686e-05	0.00311472	1.56905
AC010420.1	39.5962	0.651612	0.219863	2.96372	0.0030394	0.0444111	1.57092
BRWD3	371.965	0.655764	0.0945085	6.93868	3.95789e-12	8.85054e-10	1.57545
RAB8B	341.422	0.661025	0.133014	4.9696	6.70902e-07	4.63715e-05	1.58121
PDZK1	153.763	0.664673	0.169679	3.91724	8.95668e-05	0.0029737	1.58521
TLR2	62.6955	0.672226	0.228091	2.94718	0.00320686	0.0459455	1.59353
HSPA1B	567.655	0.67654	0.144402	4.68513	2.79785e-06	0.000156412	1.5983
ZNF483	478.066	0.677322	0.134831	5.0235	5.07393e-07	3.66238e-05	1.59917
RIMS2	101.199	0.689482	0.207199	3.32763	0.000875886	0.0175709	1.6127
AC092329.4	97.1712	0.690784	0.179035	3.85838	0.00011414	0.00357122	1.61416
ECI2	285.206	0.6964	0.13574	5.13038	2.89163e-07	2.26779e-05	1.62046
AC092427.1	85.3456	0.703074	0.204132	3.44421	0.000572735	0.0128084	1.62797
PPP2R3A	523.435	0.705411	0.0915338	7.70656	1.29251e-14	3.87906e-12	1.63061
AC134349.2	55.8045	0.706722	0.230421	3.06709	0.00216152	0.0346044	1.63209
NABP1	275.237	0.716494	0.126397	5.66859	1.43977e-08	1.58646e-06	1.64318
LRP8	745.162	0.718792	0.163711	4.3906	1.13038e-05	0.000519814	1.6458
AHNAK2	83.4177	0.724995	0.216526	3.3483	0.000813084	0.0166584	1.65289
PARD6G	59.529	0.725632	0.215541	3.36657	0.000761101	0.0158494	1.65363
AK4	481.204	0.727028	0.158494	4.5871	4.49448e-06	0.000236754	1.65523
BNIP3	1064.44	0.733133	0.128317	5.71347	1.10697e-08	1.25616e-06	1.66224
IGFBP3	133.166	0.733436	0.186712	3.92817	8.55942e-05	0.00285845	1.66259
MME	65.1257	0.736337	0.248585	2.96212	0.00305533	0.0445582	1.66594
PAG1	86.4203	0.737166	0.215845	3.41525	0.000637236	0.0138294	1.6669
TP53I3	76.7391	0.745782	0.208575	3.57561	0.000349413	0.00874836	1.67688
PDZRN3	76.9188	0.748624	0.193062	3.87763	0.000105479	0.00337903	1.68019
MUC16	123.551	0.77181	0.185117	4.16931	3.05529e-05	0.00120986	1.70741
HS3ST5	79.3852	0.773395	0.189307	4.08541	4.39992e-05	0.00163716	1.70929
TAS2R30	90.0382	0.77396	0.246702	3.13723	0.00170554	0.0292275	1.70996
MT-TT	79.4351	0.787833	0.255329	3.08556	0.00203167	0.033073	1.72648
STC1	720.315	0.802792	0.131029	6.12685	8.96381e-10	1.25433e-07	1.74447
SIM1	118.233	0.807013	0.179415	4.49802	6.85892e-06	0.000337895	1.74959
LRP1	48.6799	0.809109	0.273975	2.95323	0.00314469	0.0452824	1.75213
AC010210.1	46.1261	0.815869	0.261982	3.11422	0.00184434	0.0307962	1.76036
AC079140.3	28.9204	0.818184	0.281067	2.91099	0.00360285	0.0495109	1.76319
SYNM	116.57	0.821426	0.181861	4.51679	6.27852e-06	0.00031613	1.76715
EPOP	40.6113	0.830255	0.280319	2.96182	0.00305824	0.0445721	1.778
ABCC2	41.9546	0.831386	0.26511	3.136	0.0017127	0.0293199	1.77939
ATP7B	139.771	0.841879	0.15654	5.37805	7.52974e-08	7.27737e-06	1.79238
AC006042.2	154.125	0.847043	0.142714	5.93523	2.93432e-09	3.76005e-07	1.79881
MSMB	32.1952	0.848523	0.282031	3.00862	0.00262436	0.0399029	1.80066
GFPT2	32.6954	0.866262	0.277917	3.11697	0.00182717	0.0306892	1.82293
SHISA2	41.6274	0.877127	0.298372	2.93971	0.00328519	0.0468324	1.83671
B4GALNT1	118.56	0.878276	0.243922	3.60065	0.000317427	0.00811892	1.83818
SCIN	31.7627	0.885585	0.301598	2.93631	0.0033214	0.0470512	1.84751
EGF	72.8966	0.888721	0.218595	4.06561	4.79078e-05	0.00175117	1.85153
MEX3A	104.474	0.899892	0.183312	4.90908	9.15064e-07	6.0149e-05	1.86593
CSRP2	46.4531	0.902096	0.273997	3.29236	0.000993491	0.0193349	1.86878
AC104472.5	48.0138	0.916289	0.261078	3.50964	0.000448719	0.0106724	1.88725
NES	102.991	0.97648	0.201635	4.84281	1.28019e-06	8.04401e-05	1.96766
AC138305.1	42.8392	0.988706	0.275705	3.58611	0.000335652	0.00850654	1.9844
NDRG1	562.809	0.991697	0.139186	7.125	1.04083e-12	2.69776e-10	1.98852
LINC01016	41.7275	1.00234	0.334628	2.9954	0.00274086	0.0411524	2.00325
EGLN3	393.09	1.00534	0.155939	6.44701	1.14076e-10	1.91321e-08	2.00742
SDAD1P1	51.5567	1.01733	0.221777	4.5872	4.49229e-06	0.000236754	2.02418
AC009032.1	26.3296	1.02733	0.350541	2.9307	0.00338201	0.0475294	2.03825
LRP4	62.5253	1.05754	0.219519	4.81755	1.45331e-06	8.88698e-05	2.08139
ADORA2B	29.1233	1.06344	0.286017	3.71811	0.000200719	0.00567311	2.08991
HLA-L	29.7594	1.0802	0.295648	3.65367	0.000258518	0.00686441	2.11433
AP003469.2	22.021	1.08953	0.340533	3.19949	0.00137671	0.025061	2.12805
CRAT37	21.4795	1.15675	0.393966	2.93617	0.00332289	0.0470512	2.22955
NFE2L3	130.418	1.16574	0.183915	6.33847	2.32058e-10	3.62536e-08	2.24348
LNCTAM34A	23.6108	1.17004	0.375154	3.11884	0.00181567	0.030541	2.25018
CDHR3	25.3506	1.18209	0.341111	3.46541	0.00052942	0.0120997	2.26905
ADAMTS9	206.521	1.19721	0.164485	7.27855	3.37428e-13	9.62051e-11	2.29296
AC110769.2	19.4413	1.24597	0.385241	3.23426	0.00121958	0.0227824	2.37178
AC093866.1	27.3725	1.26053	0.34511	3.65255	0.000259651	0.0068865	2.39584
AC105328.1	22.041	1.27091	0.408411	3.11184	0.00185926	0.031	2.41313
RASSF2	28.9769	1.29987	0.334715	3.88352	0.000102954	0.00331678	2.46207
LINC00893	22.155	1.34906	0.357588	3.77266	0.000161518	0.00478781	2.54746
JAK3	14.7505	1.37559	0.457786	3.00488	0.00265685	0.0402391	2.59474
AL021308.1	17.1668	1.3907	0.41285	3.36853	0.000755714	0.0157849	2.62205
CASP14	12.9487	1.44614	0.475588	3.04074	0.00235998	0.0370509	2.72478
VASH2	35.6153	1.52948	0.372347	4.10768	3.99652e-05	0.00151423	2.88682
NDUFS5P1	6.3722	1.90613	0.644289	2.95851	0.00309132	0.0448537	3.74803
AC084740.1	5.22592	2.23032	0.727066	3.06756	0.00215815	0.0345925	4.69237
GPR161	7.92261	2.25765	0.695326	3.24689	0.00116673	0.021957	4.78212
CA9	3.94105	2.76395	0.91204	3.03051	0.00244138	0.0379587	6.79254
RPL7P49	6.27378	2.90241	0.892637	3.2515	0.00114798	0.0216937	7.47674

## Sheet: PVT1_Vs_NC
Gene	baseMean	log2FoldChange	lfcSE	stat	pvalue	padj	FoldChange
CPNE9	3.6277	-4.91971	1.22658	-4.01091	6.04842e-05	0.00101618	-30.2677
FAM71A	4.60881	-4.85885	1.06224	-4.57417	4.78104e-06	0.000113936	-29.0175
JAML	9.02608	-4.55385	0.746264	-6.1022	1.04619e-09	6.25573e-08	-23.488
MSH4	8.74335	-4.37668	0.681952	-6.41787	1.38191e-10	1.0103e-08	-20.7736
RAB44	11.628	-4.13133	0.544118	-7.59271	3.13287e-14	4.31138e-12	-17.5249
PDE2A	27.4964	-4.10903	0.359783	-11.4209	3.28933e-30	3.42017e-27	-17.2561
LRRN4CL	8.39873	-3.97181	0.664403	-5.97803	2.25859e-09	1.25809e-07	-15.6905
PKD1L1	4.72793	-3.92694	0.90712	-4.32902	1.49773e-05	0.000306022	-15.2099
LCT	16.572	-3.78679	0.444672	-8.51591	1.6528e-17	4.08402e-15	-13.8018
TLL2	8.51693	-3.78079	0.689109	-5.4865	4.09975e-08	1.6827e-06	-13.7446
ITGA9	12.5995	-3.65072	0.509784	-7.16131	7.99088e-13	9.11935e-11	-12.5596
AC084734.1	13.1256	-3.60717	0.469449	-7.68384	1.54395e-14	2.28713e-12	-12.1861
SLC5A11	16.0151	-3.53571	0.420727	-8.40381	4.32206e-17	9.51667e-15	-11.5973
AMY2B	6.82832	-3.38878	0.691792	-4.89855	9.65454e-07	2.7928e-05	-10.4743
C1QTNF9	4.56423	-3.38362	0.912745	-3.70708	0.000209661	0.00283118	-10.4369
AC116099.1	5.20237	-3.31893	1.17121	-2.83376	0.00460041	0.0336006	-9.97921
LGALS4	27.3296	-3.2842	0.385031	-8.52971	1.46711e-17	3.81367e-15	-9.7419
AL662797.1	22.0308	-3.24674	0.345449	-9.39861	5.52894e-21	2.35181e-18	-9.4922
CATSPER4	3.52208	-3.19826	0.903819	-3.53861	0.000402244	0.0048696	-9.17851
EFCAB8	19.7941	-3.16647	0.371392	-8.52595	1.51562e-17	3.8858e-15	-8.97844
DHX58	9.5853	-3.15725	0.587141	-5.37733	7.5598e-08	2.89344e-06	-8.92127
VWA3A	4.74819	-3.12445	0.749817	-4.16695	3.08698e-05	0.000566987	-8.72074
HSF5	21.0248	-3.12014	0.345748	-9.02431	1.80825e-19	6.26727e-17	-8.69471
DGKI	5.5527	-3.10262	0.675153	-4.59543	4.31864e-06	0.000104428	-8.58975
GP5	5.59079	-3.06793	0.715861	-4.28565	1.82203e-05	0.000362007	-8.38571
FGF18	7.86678	-3.06685	0.569756	-5.38274	7.33606e-08	2.81356e-06	-8.37942
DDN	7.88158	-3.01611	0.594215	-5.07579	3.85891e-07	1.24095e-05	-8.08984
PNLDC1	5.8356	-3.00988	0.685666	-4.38972	1.13498e-05	0.000240298	-8.05497
SLC2A5	7.67249	-3.00272	0.572736	-5.24277	1.58185e-07	5.7044e-06	-8.0151
LAMB4	26.4174	-2.99182	0.30464	-9.82084	9.15806e-23	5.04124e-20	-7.95477
RPL12P38	128.857	-2.95963	0.148818	-19.8875	5.21853e-88	4.8835e-84	-7.77923
AL121938.1	20.6235	-2.94875	0.346291	-8.51526	1.66221e-17	4.08402e-15	-7.72082
LAT2	31.0338	-2.93971	0.281443	-10.4451	1.54275e-25	1.06941e-22	-7.67255
OLFML3	43.3776	-2.93807	0.242316	-12.1249	7.79374e-34	1.04191e-30	-7.66384
AL390719.2	7.19048	-2.93222	0.700031	-4.1887	2.80552e-05	0.000525606	-7.63285
AL512306.2	10.7133	-2.89631	0.489718	-5.91424	3.33414e-09	1.79315e-07	-7.44519
TMEM236	5.00425	-2.89215	0.719176	-4.02148	5.78344e-05	0.000980461	-7.42377
SOX15	3.77965	-2.87172	0.800498	-3.58742	0.000333967	0.00417537	-7.31938
AC092353.1	3.86085	-2.83776	0.849706	-3.3397	0.000838688	0.00875942	-7.14911
AC079601.1	4.83374	-2.83329	0.706033	-4.01297	5.99604e-05	0.00100919	-7.12697
LAMB1	19.276	-2.81897	0.392754	-7.17743	7.10317e-13	8.15601e-11	-7.05656
GAPLINC	14.2624	-2.79663	0.423577	-6.60242	4.04506e-11	3.33513e-09	-6.94816
SCARF1	10.237	-2.79492	0.563516	-4.95979	7.05692e-07	2.11324e-05	-6.93994
RPL7P19	5.23541	-2.78704	0.678254	-4.10914	3.97131e-05	0.000707402	-6.90214
AP000769.1	188.204	-2.77835	0.14298	-19.4317	4.16462e-84	2.59817e-80	-6.86065
GPT	5.70157	-2.77663	0.718372	-3.86517	0.000111011	0.00165684	-6.85251
AL512306.3	3.88091	-2.76527	0.776685	-3.56034	0.000370369	0.00454545	-6.79874
IFFO1	13.8952	-2.73526	0.417357	-6.55377	5.61016e-11	4.50642e-09	-6.65881
RPS15AP36	4.77701	-2.71133	0.700428	-3.87096	0.000108407	0.00162576	-6.54925
HAMP	4.1729	-2.68084	0.778505	-3.44357	0.000574083	0.00640319	-6.41229
GPX1	3.99788	-2.67792	0.896416	-2.98737	0.0028139	0.022858	-6.39935
TMEM88	4.66431	-2.65646	0.72733	-3.65235	0.000259854	0.00341054	-6.30484
CACNA1B	28.1749	-2.64754	0.310931	-8.51488	1.66763e-17	4.08402e-15	-6.26597
TDRD12	28.3436	-2.63493	0.316215	-8.33269	7.90245e-17	1.68071e-14	-6.21143
STPG4	9.99373	-2.61185	0.534554	-4.88603	1.02891e-06	2.95808e-05	-6.11285
SPTBN5	4.85764	-2.59142	0.728039	-3.55945	0.000371634	0.00455799	-6.02691
CARD9	5.32321	-2.58321	0.747508	-3.45576	0.000548743	0.00617947	-5.99271
AC021683.3	10.2387	-2.582	0.504425	-5.11871	3.07633e-07	1.02632e-05	-5.98771
AC016876.2	10.532	-2.53339	0.508839	-4.97876	6.39926e-07	1.94746e-05	-5.7893
SV2A	15.8304	-2.53085	0.440065	-5.75107	8.86797e-09	4.26665e-07	-5.77911
SEPTIN7P3	4.36094	-2.53068	0.748068	-3.38295	0.000717117	0.00771797	-5.77843
SLC7A9	4.03623	-2.50548	0.724955	-3.45605	0.00054816	0.00617947	-5.67837
ACTBP14	3.51008	-2.50293	0.929354	-2.6932	0.00707707	0.0464264	-5.66837
TTYH2	11.3719	-2.49373	0.56415	-4.42034	9.85445e-06	0.000211267	-5.63234
KRT13	17.8413	-2.49168	0.389434	-6.39821	1.57208e-10	1.12302e-08	-5.62432
MYRFL	5.52741	-2.47882	0.776634	-3.19176	0.00141411	0.0132332	-5.57443
COL20A1	6.52455	-2.47056	0.628446	-3.93123	8.45124e-05	0.0013348	-5.54261
AL356806.1	5.9004	-2.4631	0.624979	-3.94109	8.11134e-05	0.00129754	-5.51399
C19orf38	13.5473	-2.45713	0.483594	-5.08097	3.75512e-07	1.21593e-05	-5.49122
OTOAP1	11.0195	-2.44668	0.435728	-5.61516	1.96385e-08	8.52792e-07	-5.4516
CILP2	21.282	-2.43043	0.375961	-6.46457	1.01584e-10	7.79202e-09	-5.39052
IDI2-AS1	18.0715	-2.41765	0.385106	-6.27788	3.43231e-10	2.31076e-08	-5.34298
LINC02193	3.65314	-2.41485	0.80522	-2.999	0.00270866	0.0222017	-5.33266
PLIN1	5.98317	-2.41166	0.59806	-4.03248	5.51916e-05	0.000940418	-5.32088
RPL7P4	4.70548	-2.39997	0.734771	-3.26629	0.00108968	0.0107577	-5.27794
LRGUK	14.427	-2.38622	0.459396	-5.19427	2.05528e-07	7.16325e-06	-5.22787
SEC14L5	7.14431	-2.36947	0.75457	-3.14016	0.00168855	0.0153636	-5.16751
RPL39P5	8.40836	-2.3538	0.583139	-4.03643	5.42714e-05	0.000928468	-5.11168
BX255925.1	3.87158	-2.32453	0.825632	-2.81546	0.00487082	0.0350759	-5.00902
AGBL2	90.9508	-2.31679	0.183873	-12.6	2.11199e-36	3.04062e-33	-4.98223
FBXW10	10.5087	-2.29874	0.453643	-5.06728	4.03535e-07	1.29059e-05	-4.92027
MROH3P	4.14417	-2.28567	0.713339	-3.20419	0.00135442	0.0128027	-4.87592
AC138028.6	8.74556	-2.27867	0.537891	-4.23631	2.27226e-05	0.000437978	-4.85231
AC024884.2	6.66823	-2.27856	0.674595	-3.37767	0.000731021	0.00782711	-4.85194
CCDC62	14.5097	-2.25771	0.447987	-5.03966	4.66354e-07	1.45958e-05	-4.7823
RPSAP11	5.7645	-2.25681	0.592146	-3.81124	0.00013827	0.00199066	-4.77934
AC099508.2	4.39286	-2.25618	0.693957	-3.25118	0.00114926	0.0111998	-4.77725
SPON2	7.67117	-2.24608	0.556944	-4.03287	5.50998e-05	0.000940418	-4.74393
CLEC18A	3.73418	-2.2133	0.782701	-2.82777	0.00468731	0.0340558	-4.63735
HSD11B1L	10.3749	-2.20906	0.557966	-3.95912	7.5225e-05	0.00122109	-4.62373
RRH	6.86212	-2.20315	0.555494	-3.96611	7.30545e-05	0.00118998	-4.60484
DND1	7.31641	-2.20034	0.629754	-3.49397	0.000475886	0.00555972	-4.59589
PYGM	47.1292	-2.18475	0.237027	-9.21727	3.04754e-20	1.16404e-17	-4.54647
HS6ST3	613.766	-2.16538	0.106259	-20.3783	2.60506e-92	4.87564e-88	-4.48584
NDUFA4L2	10.4571	-2.1618	0.55058	-3.9264	8.62278e-05	0.00135276	-4.47472
DNAH10	22.5836	-2.15903	0.307424	-7.02297	2.172e-12	2.29668e-10	-4.46614
AC104938.1	5.07447	-2.15564	0.659712	-3.26755	0.00108483	0.0107256	-4.45567
KRT15	222.047	-2.1243	0.16698	-12.7219	4.47107e-37	6.97337e-34	-4.35991
Z73420.1	5.38362	-2.11552	0.73603	-2.87424	0.00405007	0.0304629	-4.33347
MUC20P1	6.40874	-2.10851	0.689381	-3.05856	0.00222406	0.0191953	-4.31246
SLC6A3	5.40518	-2.10695	0.631359	-3.33717	0.000846366	0.00882975	-4.3078
AMMECR1LP1	41.0648	-2.10176	0.34787	-6.0418	1.52407e-09	8.88612e-08	-4.29233
GRM2	7.36257	-2.09063	0.558241	-3.74504	0.000180367	0.002495	-4.25935
MRPL40P1	4.86081	-2.09025	0.655504	-3.18877	0.00142882	0.0133508	-4.25822
ANK2	16.9028	-2.08354	0.4667	-4.46441	8.02886e-06	0.000177832	-4.23846
LINC00486	6.54429	-2.07951	0.590892	-3.51927	0.000432738	0.00519175	-4.22663
CFAP70	19.3334	-2.07343	0.351151	-5.90467	3.53362e-09	1.87884e-07	-4.20886
PTPN22	9.00539	-2.06806	0.614089	-3.36769	0.000758011	0.00805618	-4.19323
CDKL2	13.9946	-2.06298	0.416184	-4.9569	7.16264e-07	2.13805e-05	-4.1785
LINC00539	5.94519	-2.05985	0.674858	-3.05228	0.00227112	0.0195162	-4.16944
CDRT1	55.9048	-2.05388	0.247678	-8.29253	1.1086e-16	2.3054e-14	-4.1522
LSMEM2	5.51275	-2.03569	0.620222	-3.28219	0.00103004	0.0102682	-4.10018
GNAT1	8.02379	-2.02914	0.664891	-3.05183	0.0022745	0.0195273	-4.0816
SETP3	8.3948	-2.01717	0.542878	-3.71569	0.00020265	0.00275439	-4.04788
MYO1A	7.00143	-2.01628	0.653992	-3.08303	0.00204903	0.0178869	-4.04539
KRT18P4	27.1047	-2.00838	0.295558	-6.79522	1.08148e-11	9.92202e-10	-4.02331
ANKRD20A19P	10.2527	-2.00378	0.708763	-2.82715	0.00469646	0.0340958	-4.01049
FOXD4L1	5.36398	-1.99396	0.670186	-2.97523	0.00292772	0.0235173	-3.98328
AC006372.3	5.41549	-1.98155	0.614681	-3.2237	0.00126547	0.0121521	-3.94916
RSPH10B2	5.43075	-1.96897	0.694331	-2.83577	0.0045715	0.0334219	-3.91487
HCLS1	89.5231	-1.96776	0.163297	-12.0502	1.93595e-33	2.41554e-30	-3.91159
HRK	25.1883	-1.96623	0.371943	-5.28636	1.24772e-07	4.61547e-06	-3.90744
LMOD3	15.7227	-1.95794	0.379969	-5.15289	2.56504e-07	8.77647e-06	-3.88506
TBC1D16	622.843	-1.94645	0.132326	-14.7095	5.60133e-49	1.31043e-45	-3.85424
DNAH17	5.65419	-1.94499	0.67354	-2.88771	0.00388055	0.0294042	-3.85035
MYH3	14.9178	-1.94154	0.395354	-4.91089	9.0662e-07	2.64304e-05	-3.84116
H2AZP2	7.08954	-1.93911	0.621054	-3.12229	0.00179449	0.0161039	-3.83469
RILP	27.245	-1.93463	0.322159	-6.00521	1.9108e-09	1.08371e-07	-3.82281
TG	4.57713	-1.93128	0.691641	-2.79231	0.00523332	0.0369843	-3.81393
MPP4	6.58585	-1.93058	0.572999	-3.36926	0.000753711	0.00801503	-3.81209
CPT1C	24.1748	-1.92929	0.300457	-6.42117	1.35235e-10	9.9648e-09	-3.80867
AL078582.1	7.21292	-1.92833	0.598218	-3.22345	0.00126657	0.0121564	-3.80613
ALDH8A1	6.4721	-1.91816	0.582894	-3.29075	0.0009992	0.0100327	-3.77941
MAP7D2	6.30623	-1.91287	0.646556	-2.95855	0.00309095	0.0245544	-3.76556
RHOG2P	5.01963	-1.91058	0.656122	-2.91193	0.00359203	0.0278148	-3.7596
TMCO2	4.89885	-1.90121	0.617655	-3.0781	0.00208323	0.0181348	-3.73525
AC027020.2	5.72776	-1.88502	0.604866	-3.11643	0.00183054	0.01633	-3.69359
ABCA9	6.187	-1.88484	0.584161	-3.22657	0.00125285	0.0120619	-3.69311
MIR3143	17.9541	-1.88385	0.44448	-4.23833	2.25189e-05	0.000435397	-3.6906
NR2E3	10.6347	-1.8758	0.470689	-3.98521	6.74196e-05	0.00111567	-3.67004
BAAT	8.42917	-1.85439	0.575511	-3.22216	0.00127228	0.0121988	-3.61599
IMPG2	56.2564	-1.84977	0.190691	-9.70036	3.00449e-22	1.47979e-19	-3.60443
AL390728.2	6.41454	-1.84301	0.609534	-3.02364	0.00249756	0.0208568	-3.58758
THBS4-AS1	7.39271	-1.84169	0.644978	-2.85543	0.00429788	0.0319016	-3.58429
TTLL10	11.0911	-1.83136	0.487322	-3.75801	0.000171273	0.00238331	-3.55872
AC084864.2	10.2319	-1.82629	0.458473	-3.98341	6.79326e-05	0.00112119	-3.54623
AC012618.3	5.93116	-1.81261	0.589954	-3.07246	0.00212302	0.0184383	-3.51277
ITGA10	66.1209	-1.79589	0.189469	-9.47854	2.57874e-21	1.14913e-18	-3.47229
FAM167A	24.8234	-1.7899	0.397564	-4.50217	6.72623e-06	0.000152592	-3.45792
AC144831.1	12.1989	-1.78959	0.419647	-4.26451	2.00343e-05	0.000393454	-3.45716
AL110504.1	8.1941	-1.7695	0.571051	-3.09867	0.00194394	0.0171617	-3.40935
CT45A11P	6.77955	-1.74278	0.607774	-2.86748	0.00413754	0.0309135	-3.3468
DRG1P1	18.4214	-1.73701	0.357346	-4.86087	1.16873e-06	3.31928e-05	-3.33344
SLFNL1	6.85971	-1.73688	0.569788	-3.04829	0.00230145	0.0197225	-3.33314
VSIG1	5.34138	-1.72992	0.642677	-2.69174	0.00710797	0.046515	-3.3171
AL353807.3	8.41112	-1.72933	0.501694	-3.44699	0.00056687	0.00634542	-3.31575
LINC02803	25.3366	-1.72875	0.298743	-5.78673	7.17684e-09	3.51627e-07	-3.3144
SNORC	17.585	-1.72816	0.363768	-4.75071	2.02704e-06	5.38894e-05	-3.31304
OVCH1	7.5621	-1.66554	0.533725	-3.12059	0.00180487	0.0161704	-3.17232
RUFY1-AS1	26.2783	-1.66029	0.269466	-6.16141	7.2102e-10	4.52839e-08	-3.1608
CHRNA10	12.4207	-1.64432	0.446982	-3.67871	0.000234417	0.00311601	-3.126
AC108134.2	82.1685	-1.64151	0.177406	-9.25283	2.18631e-20	8.5248e-18	-3.11992
AC124798.1	17.2397	-1.63777	0.422821	-3.87344	0.000107311	0.00161449	-3.11185
ROPN1L	5.95388	-1.63677	0.584962	-2.79808	0.0051408	0.0365005	-3.10968
GUSBP5	8.30058	-1.6357	0.536106	-3.05107	0.00228026	0.0195678	-3.10738
CARMIL2	19.1762	-1.6344	0.324405	-5.03813	4.70107e-07	1.46887e-05	-3.10458
ZNF513	11.1507	-1.61899	0.485653	-3.33364	0.000857181	0.00892047	-3.0716
LINC00639	14.9851	-1.60701	0.363022	-4.42676	9.56571e-06	0.000206973	-3.0462
ABCA6	23.7372	-1.60662	0.328278	-4.89409	9.87606e-07	2.85247e-05	-3.04538
AC016831.6	21.397	-1.6035	0.331308	-4.83992	1.2989e-06	3.6447e-05	-3.03881
DMGDH	33.5213	-1.5976	0.349482	-4.57134	4.84606e-06	0.0001151	-3.0264
GCNA	89.1819	-1.59508	0.156397	-10.1989	2.00579e-24	1.21098e-21	-3.02111
EPHX3	12.0349	-1.59119	0.408614	-3.89411	9.85582e-05	0.00150091	-3.01298
SLC22A1	9.25717	-1.5831	0.444259	-3.56346	0.000365997	0.00450065	-2.99613
ITGB7	40.6721	-1.58124	0.237819	-6.64894	2.95217e-11	2.48886e-09	-2.99228
AP001992.1	32.5116	-1.56951	0.252831	-6.20775	5.37488e-10	3.5051e-08	-2.96805
ARHGAP30	31.1135	-1.56043	0.289515	-5.38981	7.05331e-08	2.71625e-06	-2.94942
MTCP1	29.6266	-1.55948	0.354158	-4.40336	1.06588e-05	0.000226733	-2.94748
AC006111.2	13.7505	-1.55778	0.376019	-4.14283	3.43052e-05	0.000619745	-2.94401
AC079779.2	10.5683	-1.55653	0.5131	-3.03358	0.00241674	0.020393	-2.94145
NECAB2	9.53699	-1.55327	0.500556	-3.10308	0.00191518	0.0169638	-2.93481
ITGA2B	17.4626	-1.54719	0.455316	-3.39805	0.000678676	0.00736206	-2.92247
AC011317.1	26.5465	-1.54709	0.293194	-5.2767	1.31534e-07	4.84605e-06	-2.92228
CACNB4	36.1886	-1.54631	0.327962	-4.71492	2.41801e-06	6.35609e-05	-2.9207
H4C14	85.8516	-1.54344	0.2333	-6.61567	3.69877e-11	3.0631e-09	-2.91488
CDKL4	46.4144	-1.53483	0.23362	-6.56975	5.04001e-11	4.0659e-09	-2.89754
MIR22HG	304.562	-1.52874	0.114793	-13.3174	1.83454e-40	3.43352e-37	-2.88533
AVIL	121.099	-1.52433	0.139495	-10.9275	8.51455e-28	7.96792e-25	-2.87653
MYOCOS	6.90772	-1.51711	0.517308	-2.93269	0.00336037	0.026348	-2.86216
AC027307.3	7.53366	-1.51656	0.542834	-2.79379	0.00520951	0.0368624	-2.86108
AC121757.1	18.7541	-1.51552	0.393174	-3.85459	0.000115923	0.00171783	-2.85903
FERMT3	23.1166	-1.50653	0.334227	-4.50751	6.5592e-06	0.00014971	-2.84127
STARD5	89.865	-1.50516	0.216677	-6.94658	3.74251e-12	3.78621e-10	-2.83857
DCAF4L1	11.8824	-1.50181	0.486326	-3.08808	0.00201453	0.0176315	-2.83199
LINC02804	12.1563	-1.49692	0.485506	-3.08321	0.0020478	0.0178845	-2.82239
SLC7A5	914.775	-1.49297	0.263058	-5.67545	1.38326e-08	6.23833e-07	-2.81469
SLC22A14	10.5023	-1.49178	0.410126	-3.63737	0.000275432	0.00356747	-2.81236
AIFM3	12.6875	-1.47684	0.426124	-3.46574	0.000528772	0.00600881	-2.78338
AC010327.7	9.96379	-1.4703	0.474713	-3.09724	0.00195329	0.0172361	-2.7708
AC010207.1	17.5463	-1.46834	0.359362	-4.08596	4.38949e-05	0.00076995	-2.76703
AL157827.2	8.38968	-1.46757	0.467939	-3.13624	0.00171132	0.0155139	-2.76555
SNORD46	17.6101	-1.46259	0.419715	-3.48472	0.000492647	0.00571864	-2.75603
SERPINE2	13.8478	-1.46188	0.490077	-2.98295	0.00285485	0.0231026	-2.75466
REEP2	16.7527	-1.45959	0.364438	-4.00505	6.20051e-05	0.00103672	-2.7503
AC008622.2	13.4376	-1.4584	0.533771	-2.73225	0.00629026	0.0423484	-2.74803
ALPK3	62.659	-1.45705	0.218923	-6.65555	2.82244e-11	2.39026e-09	-2.74547
TGFB2	23.3789	-1.45535	0.357644	-4.06929	4.71576e-05	0.000821789	-2.74224
PITRM1-AS1	13.0106	-1.45104	0.37349	-3.88509	0.000102293	0.00155147	-2.73406
SH2D5	13.4439	-1.44078	0.402474	-3.57982	0.000343833	0.00427587	-2.71468
AC136603.1	16.4934	-1.43587	0.477894	-3.00458	0.00265949	0.021908	-2.70545
DNAI4	99.8711	-1.43263	0.197051	-7.27034	3.58577e-13	4.2746e-11	-2.69938
ASNSP1	63.6779	-1.43097	0.273413	-5.23374	1.66113e-07	5.96214e-06	-2.69629
TOMM40	628.294	-1.42837	0.168315	-8.48632	2.13278e-17	4.98964e-15	-2.69143
OR2W6P	25.6227	-1.42759	0.353047	-4.04363	5.26292e-05	0.000903677	-2.68997
AL161443.1	11.2786	-1.42257	0.479013	-2.96979	0.00298007	0.0238457	-2.68062
PLAC8L1	12.1009	-1.42197	0.402855	-3.52973	0.000415979	0.00501641	-2.67951
AC073869.1	12.6886	-1.41988	0.419409	-3.38543	0.000710679	0.00765801	-2.67563
SNORA80E	13.3124	-1.41943	0.427851	-3.31757	0.000908028	0.00929191	-2.67479
AC005828.4	15.2116	-1.41824	0.403507	-3.51479	0.000440109	0.00525995	-2.6726
LINC02516	10.3539	-1.40266	0.424554	-3.30385	0.000953663	0.00966889	-2.64389
AC073063.1	13.8236	-1.40218	0.498599	-2.81224	0.00491978	0.035313	-2.64301
C20orf204	44.6275	-1.39983	0.245634	-5.69884	1.20625e-08	5.54698e-07	-2.6387
TBX4	14.5684	-1.39957	0.397921	-3.5172	0.000436119	0.00522561	-2.63823
REG4	58.4473	-1.39032	0.26574	-5.23189	1.67786e-07	5.99486e-06	-2.62138
AC021148.2	224.954	-1.38999	0.146795	-9.46892	2.82743e-21	1.23066e-18	-2.62078
AC090971.3	25.3844	-1.38954	0.308323	-4.50676	6.58247e-06	0.000150058	-2.61994
AL359715.2	35.2455	-1.38516	0.320203	-4.32588	1.51927e-05	0.000309073	-2.612
TOR4A	14.2282	-1.38464	0.415748	-3.33048	0.000866965	0.00899452	-2.61107
GUCA1B	17.5931	-1.38117	0.41135	-3.35764	0.000786096	0.00829813	-2.60479
YEATS2-AS1	10.5922	-1.3796	0.46658	-2.95684	0.0031081	0.0246802	-2.60197
ZMYND10	20.5657	-1.37884	0.393051	-3.50803	0.00045144	0.00533896	-2.60058
IL20RB	52.7527	-1.37667	0.202162	-6.80974	9.77752e-12	9.01459e-10	-2.59669
AC005696.3	8.63271	-1.37574	0.479031	-2.87193	0.00407974	0.030616	-2.59502
AP001273.1	29.9844	-1.37463	0.324359	-4.238	2.25524e-05	0.000435594	-2.59302
JDP2	153.199	-1.36957	0.20292	-6.74934	1.48522e-11	1.33642e-09	-2.58394
PHF2P2	37.028	-1.36832	0.316538	-4.32275	1.54093e-05	0.000312799	-2.58169
SLC1A4	233.219	-1.36478	0.160776	-8.48871	2.08942e-17	4.95008e-15	-2.57537
AL109806.1	11.0401	-1.35827	0.46272	-2.93539	0.00333127	0.0261527	-2.56377
C3orf80	18.7078	-1.35771	0.434425	-3.12529	0.00177629	0.0159678	-2.56277
QRICH2	36.6297	-1.34968	0.239454	-5.63648	1.73563e-08	7.66135e-07	-2.54855
AL354836.1	16.001	-1.33992	0.364141	-3.67967	0.000233532	0.00310646	-2.53137
NRCAM	8517.89	-1.33967	0.0742585	-18.0406	9.35093e-73	4.3753e-69	-2.53093
CBS	63.524	-1.33666	0.287709	-4.64588	3.3863e-06	8.48434e-05	-2.52566
CHAC1	107.043	-1.32934	0.357078	-3.72281	0.000197016	0.00268453	-2.51287
AC022211.2	18.5767	-1.32654	0.424568	-3.12444	0.00178147	0.0160051	-2.508
AC009404.1	31.7258	-1.32221	0.246934	-5.35449	8.57982e-08	3.26382e-06	-2.50048
C3orf20	12.0497	-1.31855	0.447147	-2.9488	0.00319007	0.0252134	-2.49415
SLC4A10	1342.9	-1.31564	0.112749	-11.6688	1.83992e-31	2.02564e-28	-2.48913
CCDC17	54.8636	-1.31465	0.197256	-6.66468	2.65251e-11	2.27727e-09	-2.48742
CDRT15P4	14.4707	-1.31351	0.435683	-3.01482	0.00257133	0.0213415	-2.48545
DDIT3	631.851	-1.31127	0.125862	-10.4184	2.04388e-25	1.36619e-22	-2.48161
CNTF	28.8695	-1.30196	0.292656	-4.4488	8.63529e-06	0.000189693	-2.46564
MYO1D	906.63	-1.30043	0.0851203	-15.2776	1.07832e-52	2.88311e-49	-2.46303
DNAJC19P5	10.1582	-1.29924	0.480289	-2.70512	0.00682802	0.0450929	-2.46099
ECM1	21.558	-1.29196	0.316237	-4.0854	4.40002e-05	0.000771074	-2.4486
PCK2	1515.77	-1.29083	0.215091	-6.00132	1.95716e-09	1.10665e-07	-2.44669
AC107959.1	13.8588	-1.28531	0.391081	-3.28655	0.00101423	0.0101618	-2.43734
AC092338.3	9.00942	-1.28426	0.465034	-2.76164	0.00575112	0.0396093	-2.43557
PVT1	908.417	-1.28213	0.12022	-10.6648	1.48656e-26	1.1129e-23	-2.43197
AC040173.1	10.2723	-1.28155	0.41087	-3.11912	0.00181392	0.0162204	-2.43101
ATP8B3	12.1381	-1.28125	0.42211	-3.03534	0.00240261	0.0203012	-2.4305
AC003965.1	14.9125	-1.28025	0.421172	-3.03974	0.00236784	0.0201368	-2.42881
H4C11	29.4061	-1.27956	0.367293	-3.48376	0.000494418	0.00572265	-2.42765
AC107071.1	15.887	-1.27645	0.368645	-3.46254	0.000535105	0.00606604	-2.42242
EIF4EBP1	320.193	-1.27641	0.24036	-5.31042	1.09371e-07	4.09396e-06	-2.42236
TSPY26P	25.0896	-1.27128	0.305348	-4.1634	3.13544e-05	0.000574197	-2.41376
AL391095.1	20.5057	-1.26869	0.324572	-3.9088	9.27572e-05	0.00142884	-2.40942
CYP2D7	13.1742	-1.25674	0.442152	-2.84231	0.00447875	0.032911	-2.38954
TBR1	11.8548	-1.25456	0.417803	-3.00276	0.0026754	0.0219811	-2.38595
FAM83E	137.286	-1.24953	0.209248	-5.97152	2.35057e-09	1.30462e-07	-2.37764
ARHGEF2	144.23	-1.24778	0.149392	-8.35238	6.69032e-17	1.43927e-14	-2.37475
DNAH11	11.7403	-1.24513	0.458402	-2.71625	0.0066026	0.0439766	-2.37041
ESAM	13.4788	-1.2413	0.426465	-2.91068	0.00360645	0.0278804	-2.36412
ADM2	48.0377	-1.23824	0.317147	-3.90431	9.44937e-05	0.00144963	-2.3591
UNC5B	45.4733	-1.23249	0.279516	-4.40937	1.03672e-05	0.000220993	-2.34972
AC010536.1	19.8102	-1.2167	0.407657	-2.98463	0.00283925	0.0230228	-2.32415
PKN3	41.4214	-1.20528	0.324787	-3.71098	0.000206459	0.00279602	-2.30582
OR2B6	31.8407	-1.20253	0.360734	-3.33355	0.000857444	0.00892047	-2.30142
ANKRD20A21P	16.5122	-1.19969	0.398774	-3.00845	0.00262585	0.0216902	-2.29691
CTNND2	319.907	-1.19651	0.124027	-9.64718	5.05263e-22	2.36413e-19	-2.29184
TMOD4	38.1098	-1.19276	0.254194	-4.69233	2.70116e-06	6.95392e-05	-2.2859
AK1	21.1595	-1.1917	0.335985	-3.54688	0.000389824	0.00475442	-2.28421
REP15	24.4417	-1.19155	0.30618	-3.89167	9.95552e-05	0.00151486	-2.28399
SYNE3	43.9942	-1.19061	0.299825	-3.97101	7.15677e-05	0.00116895	-2.28249
DHRS2	111.309	-1.18534	0.175849	-6.74068	1.5765e-11	1.41176e-09	-2.27417
LINC01909	11.0406	-1.1846	0.424248	-2.79223	0.00523463	0.0369843	-2.273
SLC6A9	117.36	-1.18388	0.330682	-3.58012	0.000343443	0.00427385	-2.27187
ULBP1	235.769	-1.17812	0.201566	-5.84484	5.07056e-09	2.61434e-07	-2.26282
AC011912.1	32.4274	-1.1753	0.270346	-4.34741	1.37754e-05	0.000285832	-2.25841
GCAT	47.5256	-1.17281	0.234717	-4.99668	5.83271e-07	1.79253e-05	-2.2545
H4C12	30.8845	-1.16889	0.32548	-3.59126	0.000329078	0.00412251	-2.24838
GDF9	27.1292	-1.16766	0.337306	-3.46173	0.000536719	0.00607697	-2.24648
AC124016.1	23.0098	-1.166	0.328581	-3.5486	0.000387292	0.00473452	-2.24389
CDKN2A	18.7264	-1.15346	0.410936	-2.80691	0.0050019	0.0358268	-2.22447
PTPRH	17.7541	-1.15224	0.365962	-3.14852	0.00164099	0.0149819	-2.22259
LINC00324	30.3871	-1.14911	0.276768	-4.15189	3.29742e-05	0.000600336	-2.21777
ATF3	120.118	-1.14827	0.163815	-7.00954	2.3911e-12	2.48621e-10	-2.21648
ANKRD23	27.5325	-1.14751	0.314473	-3.64898	0.00026328	0.00345066	-2.21531
IFITM10	38.3897	-1.14253	0.261719	-4.36549	1.2684e-05	0.000265541	-2.20768
BHLHA15	39.4038	-1.13298	0.334206	-3.39007	0.000698753	0.00754715	-2.19311
AL023806.3	33.9057	-1.13167	0.290891	-3.89034	0.000100103	0.00152196	-2.19112
TAGLN	24.9041	-1.12628	0.327851	-3.43534	0.000591813	0.00656961	-2.18295
AC012443.2	30.08	-1.12593	0.266359	-4.2271	2.36719e-05	0.000455336	-2.18242
AL049830.3	74.7546	-1.12273	0.17848	-6.29053	3.16381e-10	2.14543e-08	-2.17759
TNXB	28.9029	-1.12226	0.329142	-3.40967	0.000650409	0.0071011	-2.17688
NLRP3P1	11.4198	-1.12084	0.413923	-2.70785	0.00677208	0.0448183	-2.17474
MSANTD1	15.3883	-1.1177	0.349377	-3.19913	0.00137843	0.0129577	-2.17001
OSBPL6	172.943	-1.11366	0.155532	-7.16033	8.04806e-13	9.12894e-11	-2.16394
SLC10A5	21.9546	-1.11361	0.368277	-3.02383	0.00249598	0.0208568	-2.16386
PHGDH	994.749	-1.11309	0.190684	-5.83735	5.30364e-09	2.71429e-07	-2.16308
AL031777.2	141.078	-1.11156	0.168982	-6.57799	4.76855e-11	3.86356e-09	-2.16079
CD101	15.2963	-1.1115	0.398273	-2.7908	0.00525775	0.0370497	-2.16071
NAIP	33.5369	-1.11004	0.303375	-3.65897	0.000253232	0.00333297	-2.15852
ERBB4	3879.54	-1.10854	0.0716122	-15.4798	4.75248e-54	1.77895e-50	-2.15627
GCATP1	16.3111	-1.1066	0.380121	-2.91119	0.00360058	0.0278683	-2.15338
H2BU1	130.439	-1.10599	0.195556	-5.65561	1.55297e-08	6.93684e-07	-2.15247
PIP5KL1	52.4424	-1.10575	0.238108	-4.6439	3.41892e-06	8.5432e-05	-2.15211
SLC7A11	1879.28	-1.10304	0.187535	-5.88181	4.05809e-09	2.13346e-07	-2.14808
TENM3	39.3618	-1.09876	0.285025	-3.85496	0.000115749	0.00171661	-2.1417
MTHFD2	6967.72	-1.09755	0.132744	-8.26821	1.3598e-16	2.73726e-14	-2.13991
SLC43A1	77.2053	-1.09671	0.305036	-3.59536	0.000323942	0.00406906	-2.13867
AC104581.4	35.2023	-1.0926	0.294295	-3.71259	0.000205146	0.00278226	-2.13258
AL031777.1	63.7843	-1.09215	0.226147	-4.82936	1.36969e-06	3.80909e-05	-2.13191
PRICKLE2-AS1	504.384	-1.09011	0.106546	-10.2314	1.43452e-24	8.94947e-22	-2.12891
H2BC13	656.191	-1.08499	0.232557	-4.66549	3.07887e-06	7.78706e-05	-2.12136
ZDHHC11	38.4418	-1.08092	0.285805	-3.78202	0.000155564	0.00218912	-2.11538
H2BC9	1591.3	-1.07353	0.106306	-10.0986	5.60525e-24	3.17902e-21	-2.10458
RN7SL600P	19.1485	-1.06947	0.35654	-2.99958	0.00270352	0.0221926	-2.09866
H3C7	1003.78	-1.06723	0.186574	-5.72017	1.06418e-08	4.97931e-07	-2.09541
SLC35E1P1	23.9484	-1.064	0.357858	-2.97324	0.00294671	0.0236394	-2.09072
MROH6	33.8646	-1.04808	0.281314	-3.72566	0.000194809	0.00266134	-2.06777
ALDH1L2	29.4608	-1.04196	0.34065	-3.05875	0.00222261	0.0191953	-2.05903
CCDC106	35.3969	-1.04049	0.342407	-3.03876	0.00237555	0.0201772	-2.05693
MNS1	58.9112	-1.03734	0.250357	-4.14345	3.4212e-05	0.000618658	-2.05244
KIF21B	50.548	-1.02861	0.239859	-4.28841	1.7996e-05	0.000358693	-2.04006
INHBE	36.5095	-1.02584	0.284609	-3.6044	0.000312876	0.00395661	-2.03615
AC113410.4	17.5538	-1.01671	0.369683	-2.75022	0.00595559	0.0406213	-2.0233
ITGB5	487.555	-1.01565	0.104245	-9.74295	1.97728e-22	1.02797e-19	-2.02182
H2BC7	1195.08	-1.0141	0.115989	-8.7431	2.26795e-18	6.84628e-16	-2.01965
CEBPG	2165.67	-1.01356	0.104374	-9.71082	2.71147e-22	1.37156e-19	-2.01888
H2BC18	1487.26	-1.013	0.128309	-7.89497	2.90384e-15	4.98607e-13	-2.0181
SOX2-OT	16.1218	-1.01065	0.370016	-2.73136	0.00630736	0.042433	-2.01481
H2AC16	394.204	-1.01061	0.155091	-6.51622	7.21015e-11	5.64624e-09	-2.01476
MCPH1	396.679	-1.00949	0.113299	-8.90996	5.10532e-19	1.63201e-16	-2.0132
GPT2	582.589	-1.00927	0.138847	-7.26891	3.6239e-13	4.29271e-11	-2.01289
AC010624.5	115.119	-1.00713	0.148888	-6.76434	1.33922e-11	1.21674e-09	-2.00991
CHD5	25.6274	-1.00697	0.313063	-3.21651	0.00129761	0.0123972	-2.00968
TSC22D3	1101.22	-1.00566	0.11392	-8.82774	1.06808e-18	3.33168e-16	-2.00786
TRIB3	1280.04	-1.00436	0.10813	-9.28846	1.5654e-20	6.23362e-18	-2.00606
H3C10	750.188	-0.984353	0.143936	-6.83882	7.98474e-12	7.47212e-10	-1.97843
COL6A3	45.5074	-0.983129	0.253763	-3.8742	0.000106973	0.00161071	-1.97675
AREG	426.464	-0.980337	0.109714	-8.93535	4.05893e-19	1.33275e-16	-1.97293
TMEM81	61.6149	-0.972834	0.186742	-5.20949	1.89355e-07	6.67416e-06	-1.96269
TNS3	198.495	-0.970388	0.158197	-6.13406	8.56637e-10	5.27395e-08	-1.95937
PSMC3IP	168.436	-0.968593	0.134501	-7.20138	5.96048e-13	6.88619e-11	-1.95693
KRT83	25.6625	-0.966664	0.349211	-2.76813	0.00563783	0.0390951	-1.95432
AL390719.1	27.5352	-0.964494	0.301537	-3.19859	0.001381	0.0129753	-1.95138
AC009318.1	22.0103	-0.964195	0.354064	-2.72322	0.00646486	0.0432903	-1.95097
FAM201A	66.9386	-0.963529	0.235952	-4.08359	4.43456e-05	0.000776401	-1.95007
N4BP2L1	24.2678	-0.962237	0.33137	-2.90381	0.00368648	0.0283003	-1.94833
H2AC8	951.665	-0.96133	0.160996	-5.97114	2.35606e-09	1.30462e-07	-1.9471
FAM71F2	18.0345	-0.956904	0.327247	-2.9241	0.00345449	0.0269168	-1.94114
H2BC8	3235.44	-0.956095	0.0976322	-9.79283	1.20865e-22	6.46316e-20	-1.94005
CLCN4	38.5418	-0.955094	0.286858	-3.3295	0.000870021	0.00901124	-1.93871
IZUMO1	42.7733	-0.954938	0.263276	-3.62713	0.000286589	0.00369662	-1.9385
DOK7	65.9628	-0.954166	0.341231	-2.79625	0.00517001	0.0366522	-1.93746
SARS1	6188.57	-0.953132	0.108627	-8.77439	1.71838e-18	5.27234e-16	-1.93607
AC093838.1	3750.32	-0.952633	0.0886502	-10.746	6.19e-27	5.03705e-24	-1.9354
AC025181.2	28.9481	-0.951098	0.333889	-2.84855	0.00439193	0.032413	-1.93334
MVB12B	95.8373	-0.947677	0.182561	-5.19103	2.09133e-07	7.26184e-06	-1.92877
CLGN	152.813	-0.943751	0.218684	-4.31559	1.59178e-05	0.000321378	-1.92352
GRIK3	48.7152	-0.937592	0.242937	-3.85941	0.000113662	0.00168833	-1.91533
ST6GALNAC4	50.5048	-0.936986	0.27666	-3.38677	0.000707199	0.00762879	-1.91452
RAB36	60.3965	-0.935802	0.234215	-3.99549	6.45611e-05	0.00107311	-1.91295
PPM1E	630.211	-0.935216	0.108445	-8.62387	6.47304e-18	1.73071e-15	-1.91218
MINAR2	33.9006	-0.934193	0.270615	-3.45211	0.000556215	0.00624857	-1.91082
EFCAB6	23.3031	-0.926498	0.335546	-2.76116	0.00575956	0.0396454	-1.90066
SHMT2	2067.64	-0.924415	0.133563	-6.9212	4.47842e-12	4.38838e-10	-1.89791
SLC7A1	1470.83	-0.923071	0.137083	-6.73366	1.65448e-11	1.46755e-09	-1.89615
H2BC11	806.806	-0.921945	0.114106	-8.07973	6.49126e-16	1.20288e-13	-1.89467
CDKN2D	78.0951	-0.918594	0.207702	-4.42266	9.74931e-06	0.000209733	-1.89027
TCHH	53.0536	-0.918223	0.252143	-3.64167	0.000270875	0.00352062	-1.88979
YARS1	2696.51	-0.915418	0.105097	-8.71022	3.03282e-18	9.00989e-16	-1.88612
H1-10	216.218	-0.91476	0.204706	-4.46866	7.87123e-06	0.0001754	-1.88526
MT2A	98.0133	-0.913852	0.205002	-4.45777	8.28148e-06	0.000182778	-1.88407
KCNJ14	23.6902	-0.911315	0.285472	-3.19231	0.0014114	0.0132145	-1.88076
NDUFA13	22.6889	-0.911283	0.319148	-2.85536	0.00429878	0.0319016	-1.88072
C17orf107	23.2653	-0.904395	0.317081	-2.85225	0.00434106	0.0321517	-1.87176
AC025178.1	32.2736	-0.904111	0.257492	-3.51122	0.000446056	0.00530393	-1.87139
H2BC17	911.69	-0.903438	0.128867	-7.01065	2.37212e-12	2.48026e-10	-1.87052
MTHFD1L	474.747	-0.901076	0.0943498	-9.55038	1.29222e-21	5.89883e-19	-1.86746
ALMS1P1	20.1645	-0.896652	0.325649	-2.75343	0.00589748	0.0403328	-1.86174
AC080038.2	41.738	-0.896485	0.227226	-3.94534	7.96864e-05	0.00128128	-1.86152
ZNF598	214.877	-0.892376	0.199932	-4.4634	8.06678e-06	0.00017825	-1.85623
H4C6	469.107	-0.890771	0.163044	-5.46338	4.67144e-08	1.89654e-06	-1.85417
RIN2	175.529	-0.887063	0.152566	-5.81429	6.08907e-09	3.05531e-07	-1.84941
AARS1	7031.97	-0.886748	0.102819	-8.62435	6.44595e-18	1.73071e-15	-1.849
TUBE1	344.696	-0.885944	0.144026	-6.15127	7.68649e-10	4.76359e-08	-1.84797
CCDC113	61.8564	-0.884504	0.253344	-3.49131	0.000480651	0.0056049	-1.84613
MXD3	100.059	-0.880979	0.192844	-4.56835	4.91572e-06	0.000116225	-1.84162
SLC3A2	4387.7	-0.880618	0.101823	-8.64849	5.21876e-18	1.50268e-15	-1.84116
PRICKLE2-AS2	28.8421	-0.875483	0.300769	-2.91082	0.00360483	0.0278793	-1.83462
CARS1	898.37	-0.873465	0.101022	-8.6463	5.31939e-18	1.50577e-15	-1.83206
ASNS	73.4064	-0.872483	0.222988	-3.91269	9.12738e-05	0.00141414	-1.83081
H3C8	2016.57	-0.872181	0.102441	-8.51401	1.68022e-17	4.08402e-15	-1.83043
NCR3LG1	106.693	-0.87185	0.177893	-4.90099	9.53555e-07	2.76627e-05	-1.83001
MAP3K14	40.5527	-0.869084	0.274139	-3.17023	0.00152319	0.0141059	-1.8265
AMOTL2	1282.79	-0.868376	0.110081	-7.88851	3.0581e-15	5.20321e-13	-1.82561
AC022167.2	31.1457	-0.867907	0.27964	-3.10366	0.00191144	0.0169387	-1.82501
H4C8	2071.66	-0.867684	0.104193	-8.32763	8.24767e-17	1.73442e-14	-1.82473
NEB	31.9645	-0.865895	0.261719	-3.3085	0.000937982	0.00954091	-1.82247
SLC45A3	63.9762	-0.865532	0.209437	-4.13265	3.58604e-05	0.000646592	-1.82201
AC008679.1	44.9053	-0.864337	0.234726	-3.68233	0.000231112	0.00308303	-1.8205
RAB39B	183.129	-0.862765	0.141034	-6.11743	9.50959e-10	5.77862e-08	-1.81852
PCAT1	144.304	-0.861332	0.158631	-5.42977	5.64269e-08	2.22334e-06	-1.81671
SNORA54	39.6569	-0.858295	0.317424	-2.70394	0.00685236	0.0452217	-1.81289
PLXNA2	48.3707	-0.854679	0.29579	-2.88948	0.00385885	0.0292872	-1.80836
FBXO43	52.3244	-0.854509	0.260337	-3.28232	0.00102958	0.0102682	-1.80814
TBCK	756.152	-0.853187	0.111956	-7.62073	2.5225e-14	3.49712e-12	-1.80649
POLD1	136.226	-0.848636	0.233009	-3.64208	0.000270443	0.00351745	-1.8008
TIMM23B	48.1575	-0.846613	0.288146	-2.93814	0.00330189	0.0259713	-1.79827
H2BC12	1591.24	-0.844259	0.202884	-4.16129	3.16461e-05	0.000578407	-1.79534
NEK9	333.078	-0.844112	0.0929922	-9.07723	1.11377e-19	3.93306e-17	-1.79516
H1-4	1793.54	-0.841654	0.216718	-3.88363	0.000102908	0.0015545	-1.7921
PRNCR1	35.6775	-0.84129	0.311856	-2.69769	0.00698233	0.0459176	-1.79165
PROSER2	117.849	-0.840065	0.166436	-5.04736	4.47949e-07	1.40905e-05	-1.79013
AC027601.5	76.4057	-0.837118	0.22293	-3.75507	0.000173294	0.00240785	-1.78648
PABPC1L	331.768	-0.835658	0.130285	-6.41408	1.41674e-10	1.03174e-08	-1.78467
H2AC20	1299.13	-0.834778	0.130759	-6.3841	1.72407e-10	1.20402e-08	-1.78358
AC103746.1	51.1458	-0.833957	0.238677	-3.49408	0.00047569	0.00555972	-1.78257
SORCS1	266.187	-0.833779	0.144945	-5.7524	8.79876e-09	4.25524e-07	-1.78235
WARS1	2190.51	-0.832908	0.0824743	-10.099	5.58076e-24	3.17902e-21	-1.78127
H2BC15	678.112	-0.831943	0.133588	-6.2277	4.73335e-10	3.14147e-08	-1.78008
MARS1	4050.47	-0.831707	0.108251	-7.68317	1.55196e-14	2.28713e-12	-1.77979
ETV5	114.165	-0.830444	0.187104	-4.43841	9.0627e-06	0.000197054	-1.77823
ZBED3-AS1	88.0456	-0.828647	0.180542	-4.58977	4.43743e-06	0.000106749	-1.77602
NEK10	23.879	-0.82806	0.303908	-2.72471	0.00643578	0.0431727	-1.7753
DEPDC4	73.1203	-0.826345	0.227492	-3.63241	0.00028079	0.00362682	-1.77319
LINC01341	35.1129	-0.824579	0.255021	-3.23337	0.00122337	0.0118024	-1.77102
AC005840.2	28.0442	-0.824262	0.304322	-2.70852	0.0067584	0.0447631	-1.77063
LINC01376	103.133	-0.823489	0.197397	-4.17173	3.02295e-05	0.000557414	-1.76968
QKI	887.117	-0.822723	0.0905406	-9.08679	1.02007e-19	3.67147e-17	-1.76874
FAM24B	65.8141	-0.816665	0.237037	-3.44531	0.00057041	0.0063777	-1.76133
PYCR1	394.435	-0.81376	0.134925	-6.03119	1.62752e-09	9.37251e-08	-1.75779
PKMYT1	180.41	-0.813506	0.210134	-3.87136	0.00010823	0.0016244	-1.75748
U1	66.8695	-0.812614	0.224151	-3.62529	0.000288635	0.00371788	-1.75639
KCNAB3	33.9243	-0.811589	0.261363	-3.10522	0.00190136	0.0168653	-1.75514
IARS1	10685.1	-0.809336	0.0937441	-8.63346	5.95237e-18	1.6383e-15	-1.7524
H3C12	522.584	-0.808975	0.121087	-6.68093	2.37427e-11	2.05726e-09	-1.75197
GEM	74.4324	-0.807245	0.217416	-3.7129	0.000204898	0.00278091	-1.74987
KIAA0513	551.174	-0.802177	0.121053	-6.62668	3.43314e-11	2.85576e-09	-1.74373
PDGFRL	251.097	-0.801348	0.106997	-7.48943	6.91754e-14	9.31429e-12	-1.74273
ZNF547	53.4104	-0.801031	0.196378	-4.07903	4.52248e-05	0.000790314	-1.74235
RBCK1	446.137	-0.800474	0.128819	-6.21392	5.16782e-10	3.38185e-08	-1.74167
H2AC21	998.672	-0.799737	0.106987	-7.47509	7.71499e-14	1.03138e-11	-1.74078
GPR37L1	208.51	-0.799381	0.157802	-5.06572	4.0687e-07	1.29506e-05	-1.74035
TTLL1	40.9785	-0.798337	0.269384	-2.96357	0.00304098	0.0242294	-1.7391
SLC1A5	3855.68	-0.798057	0.168872	-4.7258	2.29212e-06	6.05068e-05	-1.73876
DUSP6	157.032	-0.798017	0.166338	-4.79756	1.60611e-06	4.40761e-05	-1.73871
H4C5	2426.19	-0.797946	0.132492	-6.02262	1.7162e-09	9.79281e-08	-1.73862
CEBPB	583.159	-0.795557	0.112732	-7.05707	1.70055e-12	1.81872e-10	-1.73575
MOCOS	344.326	-0.795389	0.102888	-7.73063	1.07017e-14	1.65532e-12	-1.73555
H2BC14	814.873	-0.793621	0.106801	-7.43084	1.07907e-13	1.39282e-11	-1.73342
XPOT	9242.51	-0.792347	0.0977025	-8.10978	5.07097e-16	9.5867e-14	-1.73189
RPL41P1	87.661	-0.791727	0.249378	-3.1748	0.00149938	0.0139061	-1.73115
ACADS	47.429	-0.787464	0.248019	-3.17501	0.00149832	0.0139031	-1.72604
LONP1	432.159	-0.78731	0.232761	-3.38249	0.00071833	0.00772215	-1.72585
POTEKP	2012.6	-0.784683	0.0903207	-8.68774	3.6972e-18	1.0812e-15	-1.72271
DUS3L	58.487	-0.779383	0.290291	-2.68483	0.00725661	0.0473883	-1.7164
CSKMT	52.5594	-0.776315	0.23565	-3.29436	0.000986467	0.00995832	-1.71275
H2BC10	926.581	-0.776022	0.192448	-4.03237	5.52175e-05	0.000940418	-1.7124
ATP2C2	729.736	-0.775087	0.116431	-6.65704	2.79399e-11	2.37692e-09	-1.71129
SPATA20	563.757	-0.772569	0.151702	-5.09266	3.53066e-07	1.15122e-05	-1.70831
H3C2	2007.84	-0.767319	0.100481	-7.6365	2.23207e-14	3.11757e-12	-1.7021
H2AC6	1622.74	-0.767207	0.10481	-7.31998	2.48013e-13	3.01416e-11	-1.70197
HGH1	167.101	-0.765798	0.220213	-3.47754	0.000506046	0.00579276	-1.70031
SNHG32	247.043	-0.764946	0.139326	-5.49032	4.01197e-08	1.65029e-06	-1.69931
VEPH1	62.2497	-0.764419	0.246672	-3.09892	0.00194224	0.0171548	-1.69869
CCDC138	224.651	-0.762331	0.155162	-4.91314	8.96279e-07	2.62201e-05	-1.69623
H4C2	1178.69	-0.761907	0.185023	-4.1179	3.82337e-05	0.000685423	-1.69573
AL590064.1	116.096	-0.760107	0.150212	-5.06022	4.18767e-07	1.32617e-05	-1.69362
NPM3	137.74	-0.758767	0.192514	-3.94137	8.10178e-05	0.00129712	-1.69204
SAMD12	756.558	-0.756947	0.0973413	-7.77621	7.47279e-15	1.19539e-12	-1.68991
AC037459.2	35.9844	-0.754329	0.259124	-2.91107	0.00360192	0.0278683	-1.68685
AC091563.1	55.3783	-0.754243	0.241631	-3.12147	0.00179951	0.0161371	-1.68675
H2BC3	903.947	-0.75322	0.0838788	-8.97986	2.71114e-19	9.22575e-17	-1.68555
H2BC6	576.553	-0.748865	0.150602	-4.97247	6.61041e-07	2.00195e-05	-1.68047
AC012020.1	66.05	-0.748704	0.225763	-3.31632	0.000912105	0.00931821	-1.68028
PNPLA7	80.1449	-0.744728	0.20412	-3.64848	0.000263796	0.003455	-1.67566
TMEM222	267.42	-0.742745	0.176546	-4.2071	2.58674e-05	0.000492506	-1.67336
HIRIP3	238.544	-0.74248	0.160195	-4.63484	3.57209e-06	8.87325e-05	-1.67305
CAPN8	458.564	-0.74215	0.117481	-6.3172	2.6635e-10	1.83272e-08	-1.67267
LHPP	95.5262	-0.742042	0.195884	-3.78817	0.000151759	0.00214851	-1.67254
C3orf35	180.718	-0.739499	0.123676	-5.97931	2.24089e-09	1.25195e-07	-1.6696
CDC45	492.685	-0.738687	0.0959495	-7.69871	1.37447e-14	2.07457e-12	-1.66866
GARS1	4701.14	-0.736021	0.106093	-6.93749	3.99139e-12	4.01628e-10	-1.66558
SPC25	309.063	-0.733868	0.127833	-5.74084	9.42088e-09	4.47201e-07	-1.66309
HAUS5	164.982	-0.733575	0.165321	-4.43728	9.11029e-06	0.000197805	-1.66275
ESS2	101.371	-0.731147	0.21468	-3.40575	0.000659823	0.0071798	-1.65996
NCAPH2	252.096	-0.730636	0.18744	-3.89798	9.69996e-05	0.00148321	-1.65937
ARAP1	336.192	-0.730166	0.157	-4.65073	3.30768e-06	8.3096e-05	-1.65883
LRRC37A3	143.941	-0.729922	0.129014	-5.65769	1.53423e-08	6.86954e-07	-1.65855
GTPBP2	1072.87	-0.729031	0.104787	-6.95729	3.46881e-12	3.56716e-10	-1.65752
SLCO3A1	162.921	-0.721444	0.142548	-5.06106	4.16924e-07	1.32257e-05	-1.64883
PXMP2	141.98	-0.720343	0.153796	-4.68377	2.8165e-06	7.2013e-05	-1.64757
CENPM	91.6963	-0.718228	0.214639	-3.34622	0.000819205	0.00858949	-1.64516
AC005332.5	177.424	-0.715967	0.159126	-4.49938	6.81526e-06	0.000154238	-1.64258
CDH24	133.562	-0.715443	0.16168	-4.42505	9.64192e-06	0.000208141	-1.64199
RSL24D1	1886.65	-0.714464	0.123195	-5.79947	6.65246e-09	3.29385e-07	-1.64087
MCM5	524.622	-0.713598	0.148869	-4.79347	1.63917e-06	4.47212e-05	-1.63989
YJEFN3	46.4196	-0.711858	0.245805	-2.89603	0.00377916	0.0288226	-1.63791
SH3KBP1	237.238	-0.711628	0.122666	-5.80137	6.57757e-09	3.28282e-07	-1.63765
IER5L	204.257	-0.711501	0.131107	-5.42686	5.73546e-08	2.25514e-06	-1.63751
SIL1	391.275	-0.710649	0.117738	-6.03583	1.58143e-09	9.16348e-08	-1.63654
CIDECP1	186.091	-0.707808	0.143065	-4.94745	7.51915e-07	2.23734e-05	-1.63332
C1GALT1P1	34.1984	-0.707539	0.261452	-2.70619	0.006806	0.0449792	-1.63302
AKR1C1	75.8105	-0.707229	0.197413	-3.58248	0.000340341	0.0042409	-1.63266
PARD3B	191.48	-0.705464	0.154926	-4.55354	5.27501e-06	0.000123718	-1.63067
AC055811.4	49.1269	-0.704337	0.252164	-2.79317	0.00521949	0.0369052	-1.6294
TUBBP5	38.9026	-0.703857	0.260072	-2.70639	0.00680192	0.0449792	-1.62885
H2AC13	789.35	-0.703808	0.247106	-2.8482	0.00439677	0.0324359	-1.6288
CFAP44	565.491	-0.703305	0.101594	-6.92271	4.43085e-12	4.38771e-10	-1.62823
CTNNAL1	851.43	-0.702071	0.102388	-6.85698	7.03312e-12	6.64807e-10	-1.62684
MSS51	70.8093	-0.700647	0.199929	-3.50447	0.00045751	0.00539896	-1.62523
H2AW	191.222	-0.69976	0.166089	-4.21316	2.51823e-05	0.000481915	-1.62423
FADS2	116.166	-0.69857	0.206928	-3.3759	0.000735735	0.00786859	-1.6229
CHAC2	81.0524	-0.697162	0.201945	-3.45224	0.000555947	0.00624857	-1.62131
FAAP100	104.315	-0.697086	0.25295	-2.75582	0.00585451	0.0401466	-1.62123
PYGB	1602.95	-0.69662	0.133853	-5.20436	1.94666e-07	6.84844e-06	-1.6207
ASS1	2439.36	-0.696567	0.14158	-4.91995	8.65643e-07	2.54339e-05	-1.62064
H1-2	4509.82	-0.695759	0.141122	-4.93019	8.21492e-07	2.42686e-05	-1.61974
C5	774.345	-0.695681	0.107651	-6.46236	1.03085e-10	7.84285e-09	-1.61965
RPS19BP1	197.888	-0.694365	0.165321	-4.2001	2.66803e-05	0.000504194	-1.61817
CLIC4	3559.36	-0.693657	0.119276	-5.81557	6.04279e-09	3.04843e-07	-1.61738
PPP1R15A	376.995	-0.692662	0.111265	-6.22535	4.80476e-10	3.17759e-08	-1.61626
CHCHD3	1458.5	-0.691766	0.0641274	-10.7874	3.94873e-27	3.35929e-24	-1.61526
NRM	137.961	-0.690831	0.17731	-3.89617	9.77254e-05	0.00149187	-1.61421
AL021807.1	56.6233	-0.687213	0.217101	-3.16541	0.00154864	0.0142992	-1.61017
SPC24	981.651	-0.687028	0.0849137	-8.09089	5.92284e-16	1.10852e-13	-1.60996
RFC2	790.66	-0.68695	0.0917083	-7.49059	6.85633e-14	9.29877e-12	-1.60988
AP5Z1	186.354	-0.686228	0.199195	-3.445	0.000571061	0.0063777	-1.60907
KRT8P46	48.6234	-0.684285	0.24697	-2.77072	0.00559333	0.0388729	-1.60691
H2BC4	1832.72	-0.681519	0.105486	-6.46075	1.04184e-10	7.89434e-09	-1.60383
C21orf58	324.35	-0.680095	0.149607	-4.54587	5.471e-06	0.000127199	-1.60224
LZTFL1	239.275	-0.679516	0.131943	-5.15008	2.60371e-07	8.87634e-06	-1.6016
SLC25A37	440.276	-0.678328	0.0999037	-6.78982	1.12276e-11	1.02505e-09	-1.60028
ATF6	1372.1	-0.675719	0.0953437	-7.0872	1.36857e-12	1.48059e-10	-1.59739
KRT23	76.3386	-0.674947	0.22543	-2.99404	0.00275307	0.0224614	-1.59654
C4orf19	430.829	-0.67455	0.105322	-6.40465	1.50711e-10	1.08918e-08	-1.5961
E2F1	317.453	-0.672694	0.137502	-4.89226	9.96856e-07	2.87475e-05	-1.59405
SKA1	350.774	-0.67195	0.0970064	-6.92687	4.30254e-12	4.28332e-10	-1.59323
EXOSC5	82.1099	-0.671785	0.246742	-2.72262	0.00647662	0.043338	-1.59304
TSEN15	1158.25	-0.671618	0.102516	-6.55137	5.70116e-11	4.55995e-09	-1.59286
AC116913.1	36.7978	-0.671163	0.249301	-2.69218	0.0070986	0.0464836	-1.59236
UBXN11	77.0428	-0.668546	0.232703	-2.87296	0.00406648	0.0305656	-1.58947
SNHG20	102.074	-0.668049	0.161018	-4.1489	3.34072e-05	0.000607038	-1.58892
GNA14	287.438	-0.667636	0.118111	-5.65261	1.58027e-08	7.02527e-07	-1.58847
GINS2	1076.59	-0.666986	0.0932906	-7.14954	8.70673e-13	9.81658e-11	-1.58775
BEX2	192.656	-0.665274	0.14699	-4.52598	6.01159e-06	0.000138222	-1.58587
C1orf35	86.9252	-0.663647	0.233797	-2.83856	0.00453182	0.0332142	-1.58408
C8orf33	947.785	-0.662125	0.0842735	-7.85685	3.93909e-15	6.64181e-13	-1.58241
ZNF213	88.8921	-0.660233	0.243968	-2.70623	0.00680526	0.0449792	-1.58034
XRCC2	684.493	-0.658869	0.0980352	-6.72074	1.80804e-11	1.5887e-09	-1.57884
TARS1	4189.67	-0.658603	0.0982027	-6.70657	1.99247e-11	1.74257e-09	-1.57855
TIMM44	219.544	-0.656605	0.162283	-4.04605	5.2089e-05	0.00089687	-1.57637
NMD3	25813.4	-0.656557	0.0899288	-7.30085	2.85949e-13	3.45278e-11	-1.57632
ORC6	451.462	-0.656181	0.0854676	-7.67754	1.62168e-14	2.3712e-12	-1.57591
KLF6	624.876	-0.654225	0.0918265	-7.12458	1.04399e-12	1.14937e-10	-1.57377
ZNF137P	79.4721	-0.654025	0.190036	-3.44159	0.000578312	0.00643501	-1.57355
FLOT1	894.871	-0.653627	0.0980402	-6.66693	2.61202e-11	2.25284e-09	-1.57312
SPIRE2	212.701	-0.651626	0.142816	-4.56271	5.04972e-06	0.000119031	-1.57094
NPIPA1	98.353	-0.650446	0.178575	-3.64243	0.000270081	0.00351745	-1.56965
HBEGF	52.2233	-0.649035	0.234574	-2.76687	0.00565979	0.0392038	-1.56812
TCF19	749.666	-0.648976	0.0894968	-7.25139	4.12503e-13	4.8556e-11	-1.56806
TMEM104	82.1903	-0.648867	0.227785	-2.84859	0.00439128	0.032413	-1.56794
SNHG15	237.156	-0.64723	0.125699	-5.14906	2.61797e-07	8.89832e-06	-1.56616
AC005914.1	79.267	-0.646209	0.187846	-3.44011	0.000581477	0.00645871	-1.56505
SND1	2289.95	-0.642991	0.0721724	-8.9091	5.14473e-19	1.63201e-16	-1.56156
TTC13	381.715	-0.641842	0.117937	-5.44225	5.26127e-08	2.08182e-06	-1.56032
BBS9	307.206	-0.64066	0.117674	-5.44435	5.19946e-08	2.06172e-06	-1.55904
ABCC3	272.295	-0.636095	0.129024	-4.93005	8.22092e-07	2.42686e-05	-1.55412
AC104472.4	42.6433	-0.636054	0.235257	-2.70365	0.00685819	0.0452283	-1.55407
HNRNPA1L2	56.9665	-0.635228	0.216552	-2.93337	0.00335309	0.026313	-1.55318
H2AZ1	7875.99	-0.635029	0.0752435	-8.43965	3.18283e-17	7.17708e-15	-1.55297
CCDC144CP	81.7466	-0.634519	0.176336	-3.59835	0.000320236	0.00403063	-1.55242
TK1	563.13	-0.634516	0.169104	-3.75221	0.000175279	0.00243362	-1.55242
SYT1	2062.67	-0.634123	0.088868	-7.13556	9.63972e-13	1.06756e-10	-1.55199
INPP5E	115.179	-0.628176	0.177392	-3.54117	0.000398358	0.00483507	-1.54561
MID1IP1	258.106	-0.627695	0.12269	-5.11612	3.11884e-07	1.03681e-05	-1.54509
PAQR4	272.471	-0.627624	0.162526	-3.86169	0.000112606	0.00167531	-1.54502
MCM7	3669.41	-0.626785	0.101628	-6.16746	6.93976e-10	4.40287e-08	-1.54412
DNHD1	97.6943	-0.625147	0.204397	-3.05849	0.00222455	0.0191953	-1.54237
MCM2	1571.17	-0.624888	0.108214	-5.77453	7.71687e-09	3.7514e-07	-1.54209
WDR90	187.596	-0.622208	0.194009	-3.2071	0.00134081	0.0126804	-1.53923
SLC25A21-AS1	85.5875	-0.621931	0.186938	-3.32694	0.000878064	0.00907446	-1.53893
NIBAN1	127.331	-0.619976	0.166082	-3.73294	0.000189259	0.00259691	-1.53685
H4-16	655.655	-0.618539	0.154445	-4.00492	6.20394e-05	0.00103672	-1.53532
ZSCAN12	102.217	-0.617989	0.166805	-3.70487	0.000211501	0.00285355	-1.53473
H4C3	1973.28	-0.617981	0.0778711	-7.93594	2.08906e-15	3.65409e-13	-1.53473
SUN2	247.325	-0.617235	0.190819	-3.23467	0.00121783	0.0117671	-1.53393
SMG1P7	235.108	-0.617087	0.102645	-6.01188	1.83384e-09	1.04322e-07	-1.53377
BRWD1	7336.1	-0.615819	0.0916237	-6.72117	1.80267e-11	1.5887e-09	-1.53243
USP32P3	88.8081	-0.615738	0.1897	-3.24584	0.00117103	0.0113736	-1.53234
EIF3M	2229.33	-0.615451	0.0962222	-6.39614	1.59352e-10	1.12544e-08	-1.53204
SGCG	65.4497	-0.613946	0.223784	-2.74348	0.00607921	0.0411968	-1.53044
YIPF4	1113.11	-0.613689	0.107362	-5.71607	1.09016e-08	5.07546e-07	-1.53017
JUN	301.385	-0.613162	0.123723	-4.95592	7.19907e-07	2.14551e-05	-1.52961
CEBPB-AS1	58.9896	-0.611377	0.225045	-2.71669	0.00659388	0.0439655	-1.52772
PSPH	354.726	-0.610408	0.118401	-5.15543	2.53054e-07	8.69021e-06	-1.52669
CLSTN2	436.329	-0.609713	0.104674	-5.82489	5.71505e-09	2.91452e-07	-1.52596
LINC00909	135.406	-0.607688	0.152747	-3.97841	6.93774e-05	0.00114001	-1.52382
VLDLR-AS1	85.638	-0.603551	0.207994	-2.90177	0.00371057	0.0284114	-1.51945
C19orf48	592.098	-0.603425	0.171969	-3.50891	0.000449945	0.00532985	-1.51932
GPX8	400.311	-0.602708	0.130389	-4.6224	3.79326e-06	9.35372e-05	-1.51856
VEGFA	1212.07	-0.602638	0.109262	-5.51552	3.47747e-08	1.45929e-06	-1.51849
CATSPERB	218.77	-0.601199	0.127102	-4.73006	2.24452e-06	5.93339e-05	-1.51698
CBX4	630.513	-0.600817	0.0929506	-6.46384	1.02081e-10	7.79818e-09	-1.51658
MAGOHB	541.715	-0.600532	0.108106	-5.55503	2.77569e-08	1.178e-06	-1.51628
AC027373.1	81.5381	-0.598436	0.154889	-3.86364	0.000111712	0.00166465	-1.51407
TFF1	8693.6	-0.597893	0.213095	-2.80576	0.00501981	0.0359026	-1.5135
AC103770.1	863.94	-0.597612	0.0829809	-7.2018	5.94214e-13	6.88619e-11	-1.51321
NBL1	75.7528	-0.597031	0.224058	-2.66463	0.00770741	0.0496146	-1.5126
TEDC2	86.4031	-0.596401	0.217135	-2.74669	0.00602005	0.0409401	-1.51194
ADAMTS17	101.557	-0.596382	0.167266	-3.56546	0.000363215	0.00447527	-1.51192
BMPR1B	166.522	-0.595157	0.173616	-3.42801	0.000608031	0.00671381	-1.51064
ZEB1-AS1	93.6198	-0.594242	0.184932	-3.2133	0.00131217	0.0124726	-1.50968
KIAA0319	88.0176	-0.591364	0.178286	-3.31693	0.000910121	0.00930302	-1.50667
MBP	105.458	-0.590144	0.171299	-3.44511	0.000570822	0.0063777	-1.5054
NUP50-DT	142.268	-0.589732	0.166789	-3.53579	0.000406558	0.00491546	-1.50497
SNX24	698.398	-0.588834	0.107042	-5.50098	3.77693e-08	1.57437e-06	-1.50403
NUDT1	153.623	-0.58856	0.201933	-2.91464	0.00356102	0.027609	-1.50375
H2BC5	2575.2	-0.587639	0.0872502	-6.7351	1.63813e-11	1.45996e-09	-1.50279
DEPTOR	582.939	-0.587606	0.112609	-5.21809	1.8078e-07	6.4081e-06	-1.50275
AUNIP	294.581	-0.585775	0.124246	-4.71462	2.42157e-06	6.35653e-05	-1.50084
NSMCE2	814.517	-0.585705	0.0908591	-6.4463	1.14615e-10	8.58546e-09	-1.50077
GID4	123.667	0.585858	0.174129	3.3645	0.000766823	0.00813597	1.50093
FDXR	107.016	0.587178	0.210074	2.79511	0.00518827	0.03674	1.50231
CD44	834.855	0.588003	0.106906	5.50018	3.79397e-08	1.57795e-06	1.50316
TET1	199.442	0.588267	0.145382	4.04635	5.20232e-05	0.00089687	1.50344
RAB3B	83.6988	0.588461	0.174173	3.3786	0.000728553	0.00781857	1.50364
LINC01515	450.363	0.588876	0.103529	5.68803	1.28515e-08	5.85226e-07	1.50407
LCA5	108.272	0.589253	0.177179	3.32574	0.000881827	0.00909326	1.50447
ZNF337	670.212	0.589794	0.0734026	8.03505	9.35376e-16	1.67276e-13	1.50503
TRIM62	68.1477	0.590248	0.201658	2.92698	0.00342272	0.0267138	1.50551
MT-ATP8	321.522	0.590757	0.180814	3.26721	0.00108612	0.0107328	1.50604
ZNF969P	64.0241	0.591359	0.208808	2.83208	0.0046247	0.0337146	1.50667
PRRG1	123.95	0.591818	0.191419	3.09174	0.00198988	0.0174684	1.50714
MT-ND1	1071.16	0.591984	0.134087	4.41492	1.0105e-05	0.000215895	1.50732
AHNAK2	83.4177	0.59288	0.219937	2.69568	0.00702448	0.0461461	1.50825
TRIM2	370.929	0.593694	0.131599	4.51139	6.44036e-06	0.000147177	1.50911
MAP4K4	1222.49	0.593842	0.0632334	9.39127	5.92789e-21	2.46547e-18	1.50926
NEIL2	93.6272	0.594663	0.176345	3.37215	0.000745825	0.00795667	1.51012
HSP90AB1	18832.1	0.594837	0.111778	5.32158	1.02871e-07	3.87392e-06	1.5103
ANKRD35	90.8852	0.594961	0.199671	2.9797	0.0028853	0.0232564	1.51043
TLE3	185.527	0.595579	0.141806	4.19996	2.66968e-05	0.000504194	1.51108
ARHGAP8	75.5165	0.595941	0.216713	2.74991	0.00596125	0.0406451	1.51146
MAOA	269.134	0.59609	0.116165	5.13141	2.87584e-07	9.62866e-06	1.51161
NUAK1	189.096	0.59704	0.142698	4.18394	2.86504e-05	0.000533554	1.51261
SLC17A5	300.115	0.597654	0.131056	4.56028	5.10859e-06	0.000120116	1.51325
AP006248.3	112.01	0.598072	0.164159	3.64326	0.000269205	0.00351601	1.51369
LIMK1	98.1489	0.598928	0.210524	2.84494	0.00444205	0.0327122	1.51459
AC068888.1	416.923	0.599374	0.100686	5.9529	2.63428e-09	1.43323e-07	1.51506
EGLN3	393.09	0.600569	0.157902	3.80343	0.000142708	0.00203887	1.51631
HSPA1A	650.632	0.601999	0.143549	4.19367	2.74475e-05	0.00051629	1.51782
PCDHB8	146.27	0.602121	0.157116	3.83233	0.000126934	0.00185167	1.51795
TGFB3	216.729	0.602267	0.126425	4.76383	1.89954e-06	5.07158e-05	1.5181
AC105383.1	208.052	0.603191	0.150438	4.00956	6.08315e-05	0.0010211	1.51907
COL21A1	170.62	0.604023	0.144327	4.18509	2.8505e-05	0.000532435	1.51995
LINC02615	74.2451	0.604416	0.181299	3.33381	0.000856636	0.00892047	1.52036
PTPRQ	91.4153	0.605319	0.196325	3.08325	0.0020475	0.0178845	1.52132
MAP3K8	134.398	0.606253	0.153207	3.95709	7.58678e-05	0.00122939	1.5223
ZNF462	116.885	0.606664	0.158718	3.82226	0.000132232	0.0019185	1.52273
ABCB6	71.2772	0.606699	0.208643	2.90783	0.00363947	0.028055	1.52277
RAB8B	341.422	0.60725	0.134497	4.51496	6.33289e-06	0.000145075	1.52335
PLIN2	150.598	0.607422	0.159349	3.81189	0.000137909	0.001987	1.52353
AC120114.1	60.6463	0.607449	0.227103	2.67478	0.00747794	0.0484616	1.52356
PDZRN3	76.9188	0.60789	0.197598	3.0764	0.00209515	0.01823	1.52403
DNAJC12	206.161	0.60805	0.138089	4.40332	1.06607e-05	0.000226733	1.5242
FMNL2	151.038	0.608608	0.157483	3.8646	0.000111271	0.00165941	1.52479
EEF1A1P3	65.9975	0.608654	0.214968	2.83137	0.00463487	0.0337271	1.52484
STON2	334.431	0.609188	0.103258	5.89969	3.64184e-09	1.9309e-07	1.5254
TRAF5	320.72	0.609262	0.117281	5.19489	2.04841e-07	7.15263e-06	1.52548
ZNF607	143.043	0.609422	0.159591	3.81865	0.000134181	0.00194076	1.52565
MARCKSL1	559.593	0.60996	0.106488	5.72799	1.0163e-08	4.79122e-07	1.52622
CAPN13	111.934	0.610236	0.17994	3.39134	0.00069552	0.00752014	1.52651
TEX14	349.772	0.610491	0.129807	4.70307	2.56282e-06	6.65267e-05	1.52678
RIMKLA	214.76	0.613322	0.126223	4.85904	1.17958e-06	3.33489e-05	1.52978
TRIM38	279.574	0.614702	0.1027	5.98543	2.15822e-09	1.21666e-07	1.53124
AL158206.1	159.016	0.616112	0.163321	3.77241	0.000161681	0.00227053	1.53274
TMEM170B	314.553	0.616211	0.140813	4.37609	1.20827e-05	0.000253805	1.53284
AL162458.1	137.925	0.61892	0.146086	4.23667	2.26856e-05	0.000437715	1.53572
APOL2	87.6592	0.61927	0.203607	3.0415	0.00235404	0.0200549	1.5361
C17orf67	75.0192	0.619458	0.22633	2.73697	0.00620084	0.0418291	1.5363
LZTS2	145.782	0.622497	0.186164	3.34381	0.000826367	0.00865309	1.53954
IDI1	3104.42	0.622642	0.113337	5.49372	3.93558e-08	1.62601e-06	1.53969
FAM13A-AS1	76.6599	0.623441	0.197762	3.15248	0.00161892	0.0148238	1.54055
GBE1	870.837	0.62349	0.0910937	6.8445	7.67451e-12	7.2179e-10	1.5406
AC083799.1	172.067	0.623616	0.166495	3.74556	0.000179989	0.00249162	1.54073
GYS1	444.547	0.625347	0.144704	4.32157	1.54921e-05	0.000314138	1.54258
KIAA1586	288.671	0.626886	0.147069	4.26254	2.02117e-05	0.000396107	1.54423
INSIG1	3521.65	0.627049	0.0851609	7.36312	1.79664e-13	2.24173e-11	1.5444
MAP3K12	129.822	0.628517	0.174293	3.60609	0.00031085	0.00393784	1.54597
LIFR	252.865	0.629289	0.149514	4.20891	2.56609e-05	0.000489073	1.5468
APAF1	447.64	0.629975	0.105682	5.96106	2.506e-09	1.37141e-07	1.54754
RAB37	55.8226	0.630616	0.211545	2.98099	0.00287314	0.0232083	1.54823
INSIG2	144.28	0.631626	0.151614	4.16602	3.09964e-05	0.000568754	1.54931
BTN2A2	124.669	0.632031	0.160895	3.92821	8.55793e-05	0.0013471	1.54975
NR6A1	126.125	0.632501	0.158339	3.99461	6.48002e-05	0.00107518	1.55025
FOXO3B	45.7546	0.633331	0.23488	2.6964	0.00700926	0.0460784	1.55114
ACSL1	622.727	0.63363	0.0989373	6.40435	1.51007e-10	1.08918e-08	1.55146
TRERF1	243.739	0.633753	0.157699	4.01876	5.85054e-05	0.000990939	1.5516
PARP8	120.904	0.634609	0.160927	3.94346	8.0313e-05	0.00129025	1.55252
TBC1D8B	81.5914	0.635777	0.172	3.69637	0.000218703	0.00293844	1.55377
GPNMB	66.6755	0.637498	0.23336	2.73182	0.00629855	0.042389	1.55563
CRELD1	49.6733	0.637557	0.230052	2.77136	0.0055822	0.03881	1.55569
FGFR3	64.6313	0.63951	0.223194	2.86527	0.00416656	0.0311055	1.5578
DCAF6	894.023	0.640069	0.0900765	7.10584	1.19589e-12	1.3013e-10	1.5584
OTUB2	83.1691	0.641129	0.19252	3.33019	0.000867876	0.00899899	1.55955
LDHA	8113.99	0.641443	0.107533	5.9651	2.44488e-09	1.34584e-07	1.55989
SLC6A6	834.229	0.643453	0.0864337	7.44447	9.73346e-14	1.26508e-11	1.56206
SERPINA1	217.69	0.64612	0.138453	4.66672	3.06041e-06	7.75084e-05	1.56495
NDRG2	120.742	0.646245	0.167849	3.85016	0.000118043	0.00174509	1.56509
STXBP1	78.8661	0.646623	0.201245	3.21311	0.00131308	0.0124749	1.5655
AC092329.4	97.1712	0.647033	0.182735	3.54082	0.000398886	0.00483834	1.56594
LXN	328.819	0.647242	0.134955	4.796	1.61864e-06	4.42254e-05	1.56617
CTH	63.6159	0.647378	0.221212	2.9265	0.00342797	0.0267436	1.56632
WASF1	124.144	0.648445	0.15836	4.09475	4.22624e-05	0.000744105	1.56748
PCDHGA12	43.375	0.648619	0.232345	2.79162	0.00524443	0.0370004	1.56767
SLC9A4	50.9639	0.650447	0.236822	2.74656	0.00602234	0.0409401	1.56965
WBP1	81.6535	0.650704	0.190202	3.42113	0.000623621	0.00685361	1.56993
NREP	120.587	0.652026	0.188368	3.46145	0.000537267	0.00607845	1.57137
NEAT1	19526.9	0.65505	0.102538	6.38834	1.67691e-10	1.17989e-08	1.57467
LYN	273.15	0.65636	0.117512	5.58546	2.33087e-08	1.00056e-06	1.5761
FAM162A	708.934	0.658676	0.117566	5.60259	2.11177e-08	9.12794e-07	1.57863
DTX4	66.301	0.660955	0.217118	3.04422	0.00233283	0.0199184	1.58113
ZNF879	122.009	0.662355	0.166011	3.98984	6.61191e-05	0.00109512	1.58266
WHRN	63.7588	0.662913	0.211697	3.13142	0.00173963	0.0157289	1.58328
SEMA3D	78.4474	0.663175	0.221017	3.00056	0.00269486	0.0221312	1.58356
CYP4B1	51.6188	0.663537	0.24318	2.72858	0.00636081	0.0427465	1.58396
PROM2	259.691	0.665712	0.178087	3.73812	0.000185404	0.00255398	1.58635
ADGRE5	69.39	0.668771	0.240226	2.78393	0.00537044	0.0376769	1.58972
ZNF219	93.3068	0.668935	0.174794	3.82698	0.000129724	0.00188942	1.5899
IRF6	407.444	0.66993	0.0876795	7.64067	2.16101e-14	3.06406e-12	1.591
NFATC4	53.5694	0.673489	0.243512	2.76573	0.00567948	0.039311	1.59493
ERO1B	52.8242	0.674011	0.244395	2.75788	0.0058178	0.039939	1.5955
AC092828.1	116.085	0.674733	0.171543	3.93332	8.37814e-05	0.00132456	1.5963
LGR4	430.517	0.675392	0.114777	5.88439	3.99529e-09	2.10636e-07	1.59703
GRAMD1C	62.7062	0.675782	0.239017	2.82734	0.00469371	0.034089	1.59746
HSP90AA1	15478.6	0.6766	0.118967	5.6873	1.29067e-08	5.86314e-07	1.59837
ASTN2	190.965	0.677925	0.125042	5.42156	5.90821e-08	2.31335e-06	1.59984
GALNT6	476.73	0.67804	0.112476	6.02828	1.65709e-09	9.48443e-08	1.59996
PTOV1-AS1	74.784	0.679592	0.209412	3.24524	0.00117351	0.0113918	1.60169
ATP2B4	1002.06	0.679916	0.10767	6.31482	2.70477e-10	1.84754e-08	1.60205
MAF	62.5507	0.682369	0.22642	3.01373	0.00258057	0.0213991	1.60477
FAM117A	78.6056	0.682947	0.208419	3.2768	0.00104992	0.0104246	1.60542
LINC00960	56.6137	0.68375	0.232305	2.94332	0.00324709	0.0255884	1.60631
PALM3	53.9393	0.684536	0.233624	2.93008	0.00338876	0.0265372	1.60719
TRIM36	249.12	0.685602	0.11936	5.74399	9.24726e-09	4.4151e-07	1.60837
HSPD1P11	220.657	0.686433	0.12261	5.59852	2.16188e-08	9.30157e-07	1.6093
KLLN	51.2225	0.69093	0.23572	2.93114	0.00337717	0.0264687	1.61432
PCDHGB9P	42.7413	0.693722	0.252073	2.75206	0.00592209	0.0404362	1.61745
PRICKLE2	1583.49	0.696974	0.062685	11.1187	1.01778e-28	1.00257e-25	1.6211
MT-ND5	3463.39	0.69708	0.133472	5.22266	1.76375e-07	6.26382e-06	1.62122
ARMCX2	213.378	0.697365	0.125691	5.54827	2.88507e-08	1.21889e-06	1.62154
FRK	784.494	0.697459	0.0869122	8.02487	1.01633e-15	1.79449e-13	1.62165
HSPA8	20449.8	0.698003	0.122567	5.69487	1.23463e-08	5.64973e-07	1.62226
PLEKHB1	417.223	0.69839	0.10145	6.88408	5.81639e-12	5.55406e-10	1.62269
ECI2	285.206	0.700736	0.137118	5.11045	3.21398e-07	1.0609e-05	1.62533
PRKX	345.06	0.70245	0.101018	6.95369	3.55864e-12	3.61975e-10	1.62727
DIPK2A	972.746	0.703461	0.119705	5.87663	4.18693e-09	2.18863e-07	1.62841
SQLE	3826.36	0.705127	0.0944714	7.46392	8.39843e-14	1.11479e-11	1.63029
RTKN	55.0435	0.706922	0.226778	3.11724	0.0018255	0.0163006	1.63232
IPMK	252.104	0.710008	0.163663	4.33823	1.43634e-05	0.000295412	1.63581
NXPE3	218.584	0.713555	0.140125	5.09227	3.53796e-07	1.15159e-05	1.63984
SALL4	394.386	0.714286	0.111286	6.41845	1.37667e-10	1.0103e-08	1.64067
TRPC6	77.3482	0.716655	0.217042	3.30192	0.000960238	0.00973027	1.64337
ZNF790	105.884	0.72084	0.180909	3.98454	6.76116e-05	0.00111687	1.64814
LPAR6	53.3447	0.721159	0.261123	2.76176	0.00574913	0.0396093	1.64851
CLEC3A	131.486	0.722463	0.230916	3.12869	0.00175588	0.0158224	1.65
LINC00294	90.5025	0.723198	0.184787	3.91369	9.08949e-05	0.0014105	1.65084
SEMA6A	165.887	0.726422	0.142309	5.10453	3.31624e-07	1.0908e-05	1.65453
SPTBN2	437.89	0.729037	0.146925	4.96196	6.97866e-07	2.09315e-05	1.65753
PPP1R3C	284.904	0.729959	0.138435	5.27295	1.34249e-07	4.92117e-06	1.65859
RET	303.881	0.733302	0.135426	5.41478	6.13641e-08	2.39269e-06	1.66244
SDAD1P1	51.5567	0.73419	0.229549	3.1984	0.0013819	0.0129773	1.66346
MEX3B	59.1674	0.736208	0.246819	2.98278	0.00285641	0.0231031	1.66579
DNAJA1	3429.43	0.740512	0.120319	6.15457	7.52791e-10	4.68081e-08	1.67077
STC1	720.315	0.740746	0.131827	5.6191	1.91956e-08	8.35501e-07	1.67104
ADD3	157.216	0.742149	0.172841	4.29382	1.75624e-05	0.000350798	1.67267
NABP1	275.237	0.744891	0.127611	5.83722	5.30791e-09	2.71429e-07	1.67585
ACER2	236.204	0.745381	0.122023	6.10851	1.00565e-09	6.03263e-08	1.67642
FOS	516.34	0.74794	0.104664	7.14612	8.92673e-13	9.94481e-11	1.67939
CXCR4	293.024	0.748623	0.24144	3.10066	0.00193091	0.0170869	1.68019
LBHD1	146.126	0.750738	0.143889	5.21749	1.81365e-07	6.41667e-06	1.68265
FZD2	46.5606	0.751364	0.241585	3.11015	0.00186994	0.0166498	1.68338
ANKRD34B	97.6835	0.751417	0.190062	3.95354	7.70043e-05	0.00124457	1.68345
AP002026.1	39.2285	0.754738	0.26381	2.86092	0.00422419	0.0314729	1.68733
PFKFB3	250.677	0.75501	0.124264	6.07584	1.23342e-09	7.35183e-08	1.68764
IPO5P1	101.458	0.755586	0.176749	4.2749	1.91223e-05	0.000377923	1.68832
CTHRC1	37.2706	0.759596	0.274869	2.76348	0.00571878	0.0395539	1.69302
GAD1	59.0357	0.759934	0.216314	3.5131	0.000442904	0.00528019	1.69341
TMEM167B-DT	62.852	0.761225	0.218747	3.47994	0.000501523	0.00576921	1.69493
PAM	1191.79	0.763421	0.0948684	8.04716	8.47407e-16	1.55491e-13	1.69751
TIGAR	81.7173	0.763762	0.171034	4.46555	7.98628e-06	0.000177185	1.69791
ZMAT3	816.967	0.767909	0.101351	7.5767	3.54445e-14	4.84219e-12	1.7028
AC092427.1	85.3456	0.768008	0.205952	3.72906	0.000192195	0.00263139	1.70292
MTND2P28	45.7605	0.768382	0.267744	2.86984	0.00410682	0.0307945	1.70336
SLC41A1	454.471	0.770426	0.103903	7.41487	1.21746e-13	1.52926e-11	1.70577
CCDC83	251.238	0.770493	0.152958	5.03727	4.72218e-07	1.47301e-05	1.70585
SPANXA2-OT1	46.4173	0.771278	0.283162	2.7238	0.00645353	0.0432453	1.70678
KBTBD3	38.6605	0.772259	0.280982	2.74843	0.00598817	0.0407989	1.70794
MOB3C	105.557	0.77305	0.157489	4.9086	9.17278e-07	2.66995e-05	1.70888
LRATD1	37.9262	0.773558	0.282045	2.74267	0.00609415	0.0412656	1.70948
NES	102.991	0.774292	0.205607	3.76588	0.000165964	0.00231805	1.71035
TAP1	114.963	0.77469	0.210202	3.68546	0.000228292	0.00304976	1.71082
OTULINL	86.5013	0.774852	0.185529	4.17644	2.96108e-05	0.000547084	1.71101
P4HA2	476.811	0.775193	0.104112	7.44577	9.63774e-14	1.2614e-11	1.71142
MSMO1	1616.15	0.776691	0.114023	6.81169	9.64594e-12	8.9373e-10	1.7132
CATSPER2	67.7282	0.779176	0.23535	3.31071	0.000930593	0.00947089	1.71615
SELL	58.8399	0.77979	0.213565	3.65131	0.000260909	0.00342199	1.71688
ELF5	58.4943	0.781612	0.250734	3.1173	0.00182518	0.0163006	1.71905
PDK1	570.797	0.781914	0.124492	6.28084	3.36758e-10	2.27536e-08	1.71941
AL031666.3	73.8599	0.782076	0.209366	3.73545	0.000187382	0.00257492	1.7196
GLS2	116.55	0.783747	0.154992	5.0567	4.26564e-07	1.34857e-05	1.7216
POU2F3	31.5406	0.784318	0.278976	2.81141	0.00493245	0.03537	1.72228
SLC25A45	38.6976	0.785038	0.262068	2.99556	0.00273946	0.0223991	1.72314
DUSP19	40.3555	0.785594	0.258807	3.03544	0.00240184	0.0203012	1.7238
OR10D3	45.9466	0.786566	0.244586	3.2159	0.00130036	0.0124171	1.72496
MT-RNR2	29158.7	0.787639	0.283747	2.77585	0.00550576	0.0384213	1.72625
BNIP3	1064.44	0.788026	0.128538	6.1307	8.74946e-10	5.36901e-08	1.72671
NOL4L	167.148	0.789994	0.17181	4.59806	4.26451e-06	0.000103655	1.72907
LRP12	148.754	0.795636	0.167258	4.75693	1.96559e-06	5.24046e-05	1.73584
TVP23C	141.767	0.797916	0.174891	4.56237	5.05786e-06	0.000119073	1.73859
SESN1	862.839	0.799575	0.0945968	8.45246	2.85232e-17	6.51025e-15	1.74059
MEX3A	104.474	0.799785	0.187246	4.27131	1.94328e-05	0.00038325	1.74084
ZNF483	478.066	0.801756	0.135216	5.92945	3.03959e-09	1.63945e-07	1.74322
SLC1A1	77.5474	0.807595	0.24813	3.25473	0.001135	0.0110869	1.75029
ATP7B	139.771	0.807869	0.15927	5.07233	3.92964e-07	1.26153e-05	1.75062
NCALD	73.9423	0.81038	0.193425	4.18963	2.79404e-05	0.000524506	1.75367
FAT1	203.416	0.813072	0.12434	6.53908	6.18978e-11	4.9297e-09	1.75695
MAGI1-IT1	42.8846	0.81498	0.254567	3.20144	0.00136744	0.0128608	1.75927
FSIP2	40.1649	0.81587	0.256827	3.17673	0.00148946	0.0138559	1.76036
KCNJ8	57.2764	0.816258	0.249303	3.27417	0.00105974	0.0105165	1.76083
PCDH9	858.576	0.816882	0.118149	6.91398	4.71246e-12	4.59366e-10	1.76159
L3MBTL3	51.5678	0.819211	0.235623	3.47679	0.000507459	0.00580538	1.76444
CYFIP2	316.903	0.820344	0.105568	7.77077	7.80081e-15	1.23729e-12	1.76583
NGEF	47.2902	0.820445	0.296823	2.76409	0.0057081	0.0394946	1.76595
C2CD4D-AS1	98.8236	0.822212	0.187566	4.38359	1.16739e-05	0.000246324	1.76811
AL162171.3	35.1203	0.825676	0.296321	2.78642	0.00532935	0.0374556	1.77237
PLD5P1	56.3482	0.826823	0.219734	3.76284	0.000167998	0.00234121	1.77377
HSPA1B	567.655	0.827749	0.144614	5.72386	1.04129e-08	4.89668e-07	1.77491
BAIAP2-DT	127.596	0.830311	0.180837	4.59148	4.40107e-06	0.000106147	1.77807
EDA2R	133.214	0.834932	0.138373	6.03394	1.60009e-09	9.24299e-08	1.78377
IGSF9	68.3236	0.835994	0.247745	3.37442	0.000739717	0.00790214	1.78509
TRIB2	199.427	0.836086	0.123763	6.75553	1.42318e-11	1.28677e-09	1.7852
NPY1R	511.438	0.838911	0.144984	5.78624	7.198e-09	3.51744e-07	1.7887
DNAJB6P8	43.2618	0.839191	0.275275	3.04856	0.00229941	0.0197225	1.78905
SESN3	652.061	0.840703	0.123004	6.83475	8.21487e-12	7.64923e-10	1.79092
AL358913.1	35.9593	0.846049	0.287188	2.94598	0.00321933	0.0254232	1.79757
PPP2R3A	523.435	0.846589	0.0919202	9.21005	3.25977e-20	1.2202e-17	1.79824
CLSTN3	89.192	0.847677	0.196706	4.30937	1.63722e-05	0.000329841	1.7996
IKBIP	172.923	0.850422	0.137095	6.20317	5.53356e-10	3.58361e-08	1.80303
NYNRIN	43.3838	0.852269	0.268415	3.17519	0.00149739	0.0139014	1.80534
SYNGAP1	73.9817	0.853139	0.235602	3.6211	0.00029335	0.00376567	1.80643
MDM2	6436.85	0.853162	0.0723551	11.7913	4.32716e-32	5.06169e-29	1.80646
RC3H1-IT1	29.3927	0.854673	0.310302	2.75432	0.00588136	0.0402617	1.80835
AL135905.1	49.2618	0.858474	0.258527	3.32063	0.000898131	0.00921064	1.81312
KIF3C	90.556	0.859783	0.219557	3.91599	9.00336e-05	0.0014013	1.81477
AC010210.1	46.1261	0.860796	0.265701	3.23972	0.00119647	0.0115727	1.81604
XG	33.3568	0.861492	0.308041	2.79668	0.00516302	0.0366166	1.81692
CAV1	413.773	0.862545	0.104039	8.2906	1.1268e-16	2.31749e-14	1.81824
STEAP3	151.594	0.863057	0.142616	6.05162	1.43398e-09	8.43973e-08	1.81889
DPY19L2P1	89.3908	0.863265	0.205038	4.21027	2.55071e-05	0.000486638	1.81915
AK4	481.204	0.864703	0.158721	5.44793	5.09595e-08	2.03351e-06	1.82096
EGF	72.8966	0.866031	0.221956	3.90182	9.54708e-05	0.00146342	1.82264
ADORA2B	29.1233	0.873113	0.294119	2.96857	0.00299184	0.0239194	1.83161
CSRP2	46.4531	0.876763	0.278412	3.14916	0.00163743	0.0149566	1.83625
PLA2R1	57.205	0.877813	0.269573	3.25631	0.00112872	0.0110314	1.83759
SLIT2	123.841	0.881413	0.184106	4.78753	1.68845e-06	4.58649e-05	1.84218
AL390318.1	30.9749	0.882431	0.31234	2.82522	0.00472479	0.0342218	1.84348
AC009962.1	29.6612	0.882828	0.301571	2.92743	0.00341777	0.0267086	1.84399
GPRIN3	57.5057	0.883032	0.253509	3.48324	0.000495383	0.00572674	1.84425
AC011933.2	71.8579	0.885836	0.225578	3.92697	8.6024e-05	0.00135276	1.84784
AC021321.1	34.0211	0.891268	0.308146	2.89236	0.00382362	0.0290774	1.85481
SLC52A3	40.1063	0.895826	0.279663	3.20323	0.00135893	0.0128191	1.86067
CDH3	554.396	0.899768	0.098495	9.13516	6.53093e-20	2.39672e-17	1.86577
QPRT	580.947	0.902652	0.105297	8.57246	1.01296e-17	2.67022e-15	1.8695
B4GALNT1	118.56	0.90424	0.245548	3.68254	0.000230925	0.00308274	1.87156
RNF32-AS1	163.596	0.904595	0.128823	7.022	2.18707e-12	2.29962e-10	1.87202
SPAG4	58.4822	0.907017	0.25888	3.50362	0.000458976	0.00541285	1.87516
Z99129.3	33.7621	0.90727	0.281044	3.22821	0.00124568	0.0120052	1.87549
PLEKHA2	326.23	0.909291	0.118866	7.6497	2.01443e-14	2.87801e-12	1.87812
SLC12A4	67.1233	0.91411	0.235698	3.87832	0.000105182	0.00158629	1.88441
GSTA4	45.2293	0.918331	0.278226	3.30067	0.000964542	0.00976331	1.88993
YOD1	26.0056	0.922362	0.331137	2.78544	0.00534545	0.0375405	1.89522
JAG1	298.115	0.926689	0.103689	8.93721	3.99121e-19	1.33275e-16	1.90091
IGFBP3	133.166	0.929453	0.187082	4.96817	6.75889e-07	2.04341e-05	1.90455
AC142472.1	36.6509	0.929931	0.267331	3.47857	0.00050409	0.00578676	1.90519
KIF5C	138.334	0.936892	0.16332	5.73655	9.66229e-09	4.56665e-07	1.9144
LINC00514	45.5024	0.939152	0.252742	3.71585	0.000202519	0.00275439	1.9174
SCIN	31.7627	0.939266	0.30482	3.08138	0.00206046	0.0179691	1.91755
CDHR3	25.3506	0.939416	0.351267	2.67436	0.00748716	0.0484733	1.91775
LINC01270	45.6392	0.941873	0.282662	3.33215	0.000861772	0.00896052	1.92102
TRPV4	26.3672	0.944145	0.343602	2.74779	0.00599985	0.0408339	1.92405
PLCH1	239.243	0.945584	0.137012	6.90148	5.14643e-12	4.96498e-10	1.92597
CAB39L	348.361	0.949614	0.115637	8.21203	2.17481e-16	4.28461e-14	1.93136
LINC02021	51.2093	0.95003	0.251932	3.77098	0.000162607	0.00227967	1.93191
FAM214B	112.104	0.950555	0.163473	5.81475	6.07246e-09	3.05517e-07	1.93262
IGFBP5	1000.95	0.954036	0.133465	7.14822	8.79129e-13	9.85256e-11	1.93728
NRK	66.7197	0.959854	0.233656	4.10797	3.9915e-05	0.000709448	1.94511
EPHA3	256.757	0.959993	0.147348	6.51513	7.26261e-11	5.66363e-09	1.9453
WIPF1	61.9332	0.964511	0.216639	4.45216	8.50111e-06	0.000187185	1.9514
MAPK10	156.342	0.972644	0.169069	5.75294	8.77026e-09	4.25244e-07	1.96243
AC087752.3	20.7138	0.97467	0.365849	2.66413	0.00771876	0.0496441	1.96519
MLLT11	53.6589	0.974987	0.254868	3.82546	0.00013053	0.00189821	1.96562
TLE4	286.384	0.975077	0.121306	8.03819	9.11766e-16	1.65676e-13	1.96575
ASCL1	123.884	0.980189	0.153235	6.39662	1.58854e-10	1.12544e-08	1.97272
NHSL2	36.6997	0.982739	0.310557	3.16444	0.00155383	0.0143259	1.97621
AC079866.2	24.8241	0.985252	0.323565	3.04499	0.00232691	0.0198861	1.97966
AC105235.1	30.2096	0.985707	0.306035	3.22089	0.00127793	0.0122466	1.98028
SALL2	58.5177	0.987974	0.250873	3.93814	8.21156e-05	0.00130798	1.9834
ASB9	106.856	0.990631	0.187876	5.27279	1.34362e-07	4.92117e-06	1.98705
BRWD3	371.965	0.991692	0.093952	10.5553	4.80065e-26	3.45573e-23	1.98852
RIBC1	20.6657	0.99387	0.3716	2.67457	0.0074825	0.0484733	1.99152
PLEKHG1	31.072	0.994531	0.298683	3.32972	0.000869347	0.00900924	1.99243
PFKFB4	173.3	0.995234	0.191519	5.19652	2.03049e-07	7.1166e-06	1.9934
DNAJC18	69.0855	1.00529	0.217532	4.62136	3.81241e-06	9.38855e-05	2.00735
AC108690.1	24.4196	1.00566	0.364934	2.75574	0.00585596	0.0401466	2.00787
SPATA18	211.308	1.00974	0.108531	9.30363	1.35736e-20	5.5227e-18	2.01354
AC073530.1	28.5664	1.01071	0.326047	3.0999	0.00193587	0.0171146	2.01491
ABCG2	150.998	1.0119	0.17494	5.78424	7.28419e-09	3.55028e-07	2.01656
ADAMTS9	206.521	1.01517	0.168107	6.03882	1.55241e-09	9.02328e-08	2.02114
SERHL2	29.214	1.016	0.344906	2.94572	0.00322205	0.0254305	2.0223
LAMB3	36.5415	1.02063	0.276019	3.69767	0.000217587	0.00292764	2.0288
PABPC4L	39.7861	1.02232	0.25744	3.97108	7.15466e-05	0.00116895	2.03118
AC091181.1	49.6723	1.02432	0.291756	3.51087	0.000446641	0.00530414	2.034
WNT2B	224.308	1.0252	0.181033	5.66303	1.48727e-08	6.69128e-07	2.03524
TMEM45A	60.4702	1.0297	0.237474	4.33608	1.45049e-05	0.000297342	2.04161
BCO1	23.0355	1.03054	0.347619	2.96456	0.00303113	0.0241819	2.04279
DGKA	255.837	1.04888	0.101471	10.3367	4.80659e-25	3.10207e-22	2.06892
PGM2L1	268.674	1.05172	0.134557	7.81621	5.44389e-15	8.93754e-13	2.073
PROCR	25.075	1.05316	0.333741	3.15562	0.00160159	0.0146941	2.07507
DNAJB6P7	23.0328	1.05387	0.361094	2.91854	0.00351679	0.027334	2.07609
MSMB	32.1952	1.05817	0.282213	3.74952	0.00017717	0.00245623	2.08228
NFE2L3	130.418	1.06098	0.187371	5.66246	1.49215e-08	6.69715e-07	2.08635
AC108519.1	28.5712	1.06352	0.294607	3.60998	0.000306223	0.00390148	2.09003
GALNT13	26.0485	1.06544	0.307765	3.46185	0.000536469	0.00607697	2.0928
TUBA4A	38.9294	1.0661	0.309889	3.44025	0.000581184	0.00645871	2.09376
NT5E	45.0384	1.06743	0.285716	3.736	0.000186974	0.0025712	2.0957
SSPOP	35.0153	1.07396	0.306581	3.50301	0.000460032	0.00542189	2.1052
UGT2B15	122.735	1.07419	0.183248	5.86196	4.5744e-09	2.37159e-07	2.10555
AC090220.1	19.1642	1.0787	0.400411	2.69398	0.00706054	0.046352	2.11213
HPDL	20.0177	1.08218	0.357703	3.02535	0.00248346	0.0207873	2.11723
MALRD1	195.263	1.08424	0.14024	7.73135	1.06414e-14	1.65532e-12	2.12026
LRP4	62.5253	1.09001	0.221858	4.91307	8.96604e-07	2.62201e-05	2.12875
OTOGL	27.8507	1.09462	0.321197	3.40793	0.000654567	0.00713504	2.13557
TMEM229B	104.327	1.09748	0.174966	6.27253	3.55222e-10	2.38292e-08	2.13981
CDKN1A	2654.07	1.10267	0.0718635	15.3439	3.89139e-53	1.21386e-49	2.14751
SNHG18	33.5874	1.10676	0.285623	3.87488	0.000106677	0.00160754	2.15361
MIR210HG	22.3629	1.11161	0.349294	3.18243	0.00146043	0.0136394	2.16086
MAOB	111.548	1.11167	0.173768	6.39744	1.58007e-10	1.12443e-08	2.16096
AC025423.1	19.654	1.11415	0.364619	3.05566	0.00224566	0.019362	2.16468
KIAA1217	312.809	1.11684	0.104088	10.7297	7.38197e-27	5.7567e-24	2.16871
CALCRL	86.0684	1.12312	0.270995	4.14445	3.40628e-05	0.000616557	2.17818
FAM13A	42.6295	1.12446	0.277915	4.04607	5.20852e-05	0.00089687	2.1802
SERPINF1	18.0917	1.12495	0.375175	2.99847	0.00271343	0.0222196	2.18094
LHX6	29.1996	1.12546	0.315416	3.56818	0.000359471	0.00443497	2.18171
KCNN4	65.1769	1.13691	0.210415	5.40319	6.5465e-08	2.53673e-06	2.1991
TP53INP2	28.1808	1.13947	0.351468	3.24204	0.00118679	0.0115088	2.203
ABCC2	41.9546	1.14383	0.263618	4.33896	1.43155e-05	0.000294752	2.20967
CSGALNACT1	21.1319	1.1449	0.378035	3.02856	0.00245718	0.020632	2.21131
CPAMD8	54.4661	1.14521	0.23559	4.86102	1.16781e-06	3.31928e-05	2.21178
TP53INP1	1661.11	1.14761	0.0800565	14.335	1.32278e-46	2.75079e-43	2.21546
NDRG1	562.809	1.15168	0.139291	8.26818	1.36015e-16	2.73726e-14	2.22173
ZNF827	29.2695	1.15341	0.287751	4.00837	6.11406e-05	0.00102445	2.22439
MGAT4EP	33.807	1.15697	0.290799	3.97858	6.93283e-05	0.00114001	2.22988
BTG2	551.385	1.15959	0.0872234	13.2945	2.4911e-40	4.2385e-37	2.23394
GPER1	176.509	1.16166	0.195249	5.94963	2.6875e-09	1.45795e-07	2.23714
AC005336.1	20.698	1.16196	0.397123	2.92593	0.00343425	0.0267703	2.23761
PLXNA4	50.2957	1.16605	0.27876	4.18301	2.87679e-05	0.000534617	2.24397
PIK3C2G	30.2834	1.1675	0.310116	3.7647	0.000166749	0.00232554	2.24621
GPR87	106.086	1.18126	0.163827	7.21039	5.57902e-13	6.52606e-11	2.26775
GPR155	44.3892	1.18276	0.261064	4.53053	5.88354e-06	0.000135778	2.2701
SLC7A8	43.0932	1.18357	0.251787	4.70067	2.5931e-06	6.70338e-05	2.27138
AC009032.1	26.3296	1.18786	0.351797	3.37656	0.000733996	0.00785447	2.27815
CXXC4	36.3953	1.20061	0.280488	4.28044	1.86527e-05	0.000369814	2.29837
ZNF804A	66.1746	1.2027	0.302873	3.97099	7.1576e-05	0.00116895	2.30171
KLK11	66.068	1.20895	0.208453	5.79961	6.64709e-09	3.29385e-07	2.31169
AMPD3	27.0942	1.21067	0.315179	3.84121	0.000122428	0.00179574	2.31445
TNFSF10	43.4779	1.21308	0.249611	4.85987	1.17461e-06	3.33091e-05	2.31832
LINC00173	15.9441	1.21444	0.430978	2.81788	0.00483416	0.0348925	2.32051
ACSL4	22.2516	1.21505	0.36155	3.36068	0.00077751	0.00822605	2.32149
ATP6V0A4	112.293	1.21659	0.18776	6.47949	9.20334e-11	7.11776e-09	2.32396
BCORL1	30.5559	1.22793	0.345887	3.55009	0.000385099	0.00471388	2.3423
CYP1A1	13.112	1.23029	0.448725	2.74175	0.0061112	0.0413511	2.34615
ABCB1	19.5153	1.23681	0.446132	2.77229	0.00556639	0.0387289	2.35676
DISC1	19.824	1.23841	0.404861	3.05885	0.00222187	0.0191953	2.35938
CACNB2	19.6155	1.24581	0.3551	3.50835	0.000450901	0.0053378	2.37152
GRHL3	19.9482	1.24925	0.411543	3.03553	0.00240114	0.0203012	2.37718
HOXA13	17.7153	1.25048	0.411826	3.03644	0.00239393	0.0202736	2.37921
CPHL1P	56.4738	1.25153	0.260899	4.79698	1.61078e-06	4.41397e-05	2.38093
RASSF2	28.9769	1.25182	0.340124	3.68048	0.000232798	0.00310331	2.38142
AC009486.2	16.1588	1.25759	0.395904	3.17651	0.00149058	0.0138559	2.39096
SCARA5	31.3887	1.26169	0.296149	4.26031	2.04148e-05	0.000399251	2.39776
LINC02163	23.6761	1.26315	0.425206	2.97067	0.00297149	0.0237974	2.40019
GBP3	26.5935	1.26574	0.377614	3.35194	0.000802474	0.00845195	2.4045
APOD	78.3304	1.27132	0.194703	6.52955	6.59692e-11	5.23169e-09	2.41383
SOX6	47.9756	1.27929	0.280835	4.55531	5.23081e-06	0.000122835	2.4272
GDPD5	12.2361	1.31845	0.485257	2.71702	0.00658727	0.043937	2.49398
TP53I3	76.7391	1.31901	0.204427	6.45222	1.10223e-10	8.31828e-09	2.49494
PLAU	18.2875	1.32387	0.379369	3.48966	0.000483635	0.00563268	2.50337
CYP4F23P	27.1793	1.32719	0.333062	3.98481	6.75351e-05	0.0011166	2.50913
UNC5C	76.0499	1.34393	0.262613	5.11753	3.09568e-07	1.03094e-05	2.53841
FOSB	26.5318	1.34517	0.356585	3.77236	0.000161713	0.00227053	2.5406
RAB6B	18.5529	1.34736	0.386678	3.48445	0.000493155	0.00571864	2.54446
MMP16	483.106	1.35197	0.156391	8.64479	5.39041e-18	1.50577e-15	2.5526
FAS	98.3005	1.3528	0.174631	7.7466	9.43842e-15	1.48445e-12	2.55407
PZP	14.2592	1.35442	0.448982	3.01666	0.00255579	0.0212502	2.55695
AC105328.1	22.041	1.35537	0.411737	3.29183	0.000995384	0.0100155	2.55862
F3	16.2731	1.35625	0.472909	2.86789	0.00413222	0.0308983	2.56019
CXCL17	10.4068	1.36237	0.484083	2.81433	0.00488795	0.0351587	2.57107
AC104663.1	16.324	1.36538	0.462287	2.95354	0.00314149	0.024882	2.57645
ANXA8	17.8545	1.37866	0.363915	3.78841	0.000151616	0.00214811	2.60026
LINC00632	120.363	1.3841	0.21546	6.42394	1.32791e-10	9.82337e-09	2.6101
STEAP2	12.862	1.38755	0.468794	2.95984	0.00307802	0.0244725	2.61635
CRAT	37.2822	1.38871	0.277553	5.00343	5.63195e-07	1.74227e-05	2.61845
GBP2	154.574	1.3897	0.165919	8.37579	5.48527e-17	1.19375e-14	2.62025
TTN	9.42857	1.39903	0.486764	2.87415	0.0040512	0.0304629	2.63724
AC011370.1	12.4299	1.40638	0.487287	2.88614	0.00389993	0.0294747	2.65071
AL390195.2	9.61882	1.41555	0.498842	2.83766	0.00454453	0.0332768	2.66761
TNFRSF10C	53.4845	1.41568	0.246154	5.75118	8.86218e-09	4.26665e-07	2.66785
LINC01522	123.01	1.41943	0.168343	8.43177	3.4047e-17	7.58599e-15	2.6748
AC026785.3	7.58211	1.42493	0.524279	2.71789	0.00656991	0.0438525	2.68502
TRNP1	18.2245	1.43521	0.484085	2.96478	0.003029	0.0241752	2.70421
RPGRIP1	21.1949	1.44604	0.370267	3.90539	9.40721e-05	0.00144672	2.72459
LINC02533	9.90249	1.44835	0.498089	2.90782	0.00363954	0.028055	2.72896
AC244517.8	12.9096	1.46498	0.477463	3.06826	0.00215311	0.0186736	2.76059
PPFIA4	108.108	1.47047	0.466546	3.15183	0.00162249	0.0148347	2.77113
LRP1	48.6799	1.47149	0.269195	5.46626	4.59621e-08	1.87006e-06	2.77308
AC015987.1	12.0108	1.47402	0.51404	2.86753	0.00413692	0.0309135	2.77796
VASH2	35.6153	1.47895	0.376927	3.92371	8.71954e-05	0.00136492	2.78746
RTL5	29.8486	1.48577	0.297694	4.99092	6.00916e-07	1.83765e-05	2.80066
AC009119.1	34.3087	1.49368	0.328048	4.55325	5.28232e-06	0.000123735	2.81607
RGS16	71.9505	1.49933	0.192594	7.7849	6.97657e-15	1.13542e-12	2.82711
ACVR1C	11.1971	1.50319	0.51716	2.90662	0.00365353	0.0281302	2.83468
PRUNE2	26.029	1.50584	0.334934	4.49593	6.92666e-06	0.00015638	2.8399
AL359851.1	8.73433	1.52578	0.552502	2.76158	0.0057522	0.0396093	2.87942
CSMD3	39.6721	1.53725	0.262935	5.8465	5.02033e-09	2.59559e-07	2.90241
A2ML1	12.8774	1.54187	0.499062	3.08954	0.00200466	0.0175816	2.91172
ADM	14.7763	1.54976	0.471912	3.28401	0.00102342	0.0102281	2.92769
LINC02649	13.4005	1.55359	0.463565	3.3514	0.000804035	0.00846362	2.93547
AC007906.2	8.66799	1.57207	0.563648	2.7891	0.00528541	0.0372026	2.97332
SYNC	17.8304	1.5725	0.428266	3.67179	0.000240859	0.00319258	2.9742
ACTA2	27.9645	1.57922	0.291159	5.4239	5.83109e-08	2.28794e-06	2.98808
SERPINB5	41.1878	1.58573	0.297464	5.33083	9.7763e-08	3.69643e-06	3.0016
AC100858.2	12.3905	1.58666	0.458504	3.46052	0.000539131	0.00608954	3.00354
JAK3	14.7505	1.59167	0.457903	3.47599	0.000508967	0.00581552	3.01398
MERTK	42.0285	1.59765	0.299365	5.33679	9.46067e-08	3.58433e-06	3.0265
MIR205HG	22.9149	1.6138	0.413131	3.90626	9.37358e-05	0.00144273	3.06056
KCNIP3	9.69811	1.61457	0.560469	2.88074	0.00396742	0.029893	3.0622
NR2F1-AS1	12.4011	1.62386	0.461949	3.51524	0.000439354	0.00525428	3.08199
ADAM2	31.255	1.65211	0.301782	5.47453	4.38676e-08	1.79656e-06	3.14294
HES2	21.1391	1.6698	0.364585	4.58001	4.64954e-06	0.00011128	3.18171
CYP3A5	10.4663	1.67629	0.465252	3.60297	0.000314599	0.00397571	3.19605
TMEM40	12.6494	1.6865	0.475902	3.5438	0.000394405	0.00479954	3.21875
INHA	11.1495	1.69654	0.517	3.28151	0.00103253	0.0102846	3.24123
AL356481.1	12.218	1.71011	0.552667	3.09428	0.00197292	0.0173521	3.27185
FAM3C2P	9.66082	1.71149	0.557135	3.07194	0.00212671	0.0184617	3.27498
LNCTAM34A	23.6108	1.72322	0.367478	4.68931	2.74128e-06	7.0282e-05	3.30172
AC093904.4	13.4606	1.74574	0.429584	4.06379	4.82824e-05	0.000838268	3.35366
AC022034.1	42.6923	1.7704	0.289431	6.11684	9.54504e-10	5.78139e-08	3.41149
POTEJ	9.45932	1.77658	0.631794	2.81196	0.00492405	0.0353233	3.42613
P2RY6	33.4898	1.78507	0.316611	5.63807	1.7197e-08	7.60896e-07	3.44636
RPLP0P2	8.26382	1.80315	0.639697	2.81875	0.00482104	0.0348112	3.48981
E2F3-IT1	10.011	1.83285	0.551584	3.32289	0.000890904	0.00916666	3.56241
AP003717.1	8.58473	1.84519	0.572973	3.22038	0.00128021	0.0122622	3.593
AP005119.2	11.3154	1.85289	0.566279	3.27204	0.00106775	0.0105679	3.61223
RNF183	17.4401	1.88034	0.486192	3.86748	0.000109964	0.00164647	3.68162
EFCAB10	8.26617	1.88316	0.619209	3.04124	0.00235606	0.0200599	3.68883
AC073869.6	6.71585	1.88656	0.679969	2.77448	0.00552906	0.0385061	3.69752
AC010624.3	5.00881	1.8922	0.649594	2.9129	0.00358091	0.0277517	3.71201
HIF1A-AS3	9.57976	1.89347	0.513493	3.68743	0.000226528	0.00302836	3.71527
PLEKHS1	7.67619	1.91047	0.695244	2.74792	0.00599746	0.0408325	3.75932
SMIM10L2A	38.3801	1.9388	0.261267	7.42076	1.16452e-13	1.47265e-11	3.83386
MTCYBP32	7.92894	1.94571	0.629949	3.08868	0.0020105	0.0176163	3.85227
P2RX2	10.9379	1.95691	0.595667	3.28525	0.00101893	0.010198	3.88231
PPFIA2	45.4508	1.95833	0.314699	6.22287	4.88145e-10	3.21694e-08	3.88613
AC007541.1	10.314	1.96376	0.586452	3.34854	0.000812375	0.00852743	3.90077
PURPL	17.5091	1.9884	0.380629	5.224	1.75101e-07	6.23041e-06	3.96798
ENTPD1	19.705	2.00746	0.489861	4.09801	4.16718e-05	0.000735782	4.02072
AC073114.1	14.6087	2.01164	0.41398	4.85926	1.17824e-06	3.33489e-05	4.0324
CYP4F62P	7.21155	2.0269	0.670605	3.02249	0.00250701	0.0209144	4.07529
APOBEC3H	9.15029	2.06236	0.516499	3.99295	6.52569e-05	0.0010818	4.17668
LINC00470	37.4356	2.09866	0.337449	6.21919	4.99719e-10	3.28166e-08	4.28312
HCP5	10.506	2.11452	0.696546	3.03572	0.00239965	0.0203012	4.33044
AC121761.2	5.1271	2.11993	0.697086	3.04113	0.0023569	0.0200599	4.34673
ANK1	13.153	2.12538	0.457219	4.64849	3.34373e-06	8.3889e-05	4.36317
CASP14	12.9487	2.13135	0.468494	4.54936	5.38095e-06	0.000125296	4.38127
AC099508.1	5.21718	2.14725	0.762706	2.81531	0.00487303	0.0350783	4.42984
FAR2P2	10.108	2.18331	0.588251	3.71153	0.00020601	0.00279195	4.54195
DDIT4L	28.6767	2.19101	0.438359	4.99821	5.78648e-07	1.78418e-05	4.56626
LY6D	5.07512	2.21827	0.684541	3.24052	0.00119312	0.0115561	4.65335
ITPRID1	9.4151	2.31415	0.696216	3.3239	0.000887686	0.00914361	4.97312
AL138963.3	41.6835	2.31587	0.869713	2.6628	0.00774942	0.0498071	4.97905
GAS6-AS1	8.10419	2.33009	0.543249	4.28917	1.79343e-05	0.000357845	5.02835
COL17A1	7.30683	2.35006	0.578223	4.06428	4.81804e-05	0.000837274	5.09847
DRAXIN	5.03914	2.42249	0.746794	3.24386	0.00117923	0.0114414	5.36097
AC006213.7	4.49612	2.44263	0.911731	2.67911	0.0073818	0.0479715	5.43631
FAR2P3	5.37853	2.53139	0.941878	2.6876	0.00719668	0.0470626	5.7813
LINC00637	5.52214	2.57334	0.820762	3.13531	0.00171673	0.0155519	5.95187
IGSF10	8.85334	2.58605	0.612952	4.21902	2.45372e-05	0.000471013	6.00453
RPL7P49	6.27378	2.60777	0.909073	2.86861	0.00412286	0.030845	6.09562
BAALC	11.7552	2.62673	0.517495	5.07586	3.85742e-07	1.24095e-05	6.17626
GPR161	7.92261	2.63888	0.690671	3.82074	0.00013305	0.00192737	6.22846
TSPAN2	34.9228	2.65082	0.590038	4.49263	7.03504e-06	0.000158445	6.28025
INPP5D	9.5183	2.7077	0.567085	4.77476	1.7992e-06	4.84517e-05	6.53278
CA9	3.94105	2.73624	0.917302	2.98292	0.00285511	0.0231026	6.66331
AC004540.2	7.93379	2.73873	0.800836	3.41983	0.000626599	0.00687428	6.67481
MUC19	9.52337	2.76255	0.545201	5.06702	4.04084e-07	1.29059e-05	6.78593
AC093866.1	27.3725	2.77162	0.32717	8.47151	2.42235e-17	5.59712e-15	6.82875
LINC01701	3.83154	2.78106	0.93578	2.97192	0.00295946	0.0237111	6.87358
CLCA2	13.5296	2.89433	0.469444	6.16543	7.02901e-10	4.42946e-08	7.43497
AL121906.2	5.52145	2.93666	0.997721	2.94336	0.00324665	0.0255884	7.65635
AP002800.1	4.36629	2.93746	1.09438	2.68413	0.00727193	0.0474386	7.66061
DAB2	9.26594	3.11244	0.668088	4.65872	3.18174e-06	8.02554e-05	8.64843
RN7SL37P	4.37262	3.26771	1.18299	2.76225	0.00574043	0.0395892	9.63119
RPL30P13	3.54094	4.21325	1.40895	2.99035	0.00278655	0.0226897	18.5487
FP671120.7	36.7147	6.72053	1.79787	3.73806	0.000185449	0.00255398	105.458
