# Supplementary material for: LncRNA PVT1 links estrogen receptor alpha and the polycomb repressive complex 2 in suppression of pro-apoptotic genes in hormone-responsive breast cancer
Source: Cell Death Dis. 2025 Feb 8;16(1):80. doi: 10.1038/s41419-025-07423-4 (PMC11807188; doi:10.1038/s41419-025-07423-4)
Supplement: Supplementary file 6 — Supplemental table 5 [file 41419_2025_7423_MOESM6_ESM.xlsx]

## Sheet: Summary
Table S5: Characterization of common DE genes following lncRNAs silencing
1: Common DE genes following lncRNAs silencing
2: Genes in ERα binding sites region
3: Common DE genes following lncRNAs silencing presenting at least an ERα binding site

## Sheet: 304 Common DE silncRNA
Genes
GRM2
MINAR2
LRGUK
LAMB4
LINC00486
CPNE9
PLAC8L1
PKN3
ABCA6
NDRG1
QRICH2
NEK9
HSF5
CD101
KRT13
REP15
C3orf20
MROH3P
ZDHHC11
TBX4
DGKI
ITGA9
MYOCOS
CASP14
ROPN1L
TSPY26P
C19orf38
IFFO1
TMEM236
FBXW10
ST6GALNAC4
ABCA9
OLFML3
SMG1P7
LINC01341
TMOD4
ALPK3
TCHH
CDKL4
ECM1
TLL2
MSANTD1
BHLHA15
CCDC62
PLIN1
AP5Z1
PDE2A
STPG4
GEM
DNAH17
NR2E3
FERMT3
NECAB2
CSMD3
RAB44
CFAP70
SNORA80E
CCDC17
EFCAB8
PITRM1-AS1
FAM83E
NEB
CACNB4
SLC7A9
LINC02516
CSRP2
NES
PIP5KL1
CARMIL2
EPHX3
LMOD3
GNAT1
TUBBP5
LINC00639
CILP2
CPT1C
C17orf107
C1QTNF9
YEATS2-AS1
PDGFRL
LAMB1
TTYH2
SLC45A3
OTOAP1
C20orf204
ANKRD23
AL590064.1
AC027601.5
CHRNA10
DCAF4L1
TMEM104
ARAP1
DNHD1
KRT15
IFITM10
DRG1P1
H2AZP2
MSS51
AC079779.2
SOX15
LSMEM2
ITGA10
AK1
IMPG2
GUSBP5
AC006372.3
AL390719.2
AL512306.3
AL662797.1
AL353807.3
AL161443.1
LRRN4CL
AC021148.2
AIFM3
MROH6
AGBL2
N4BP2L1
CLGN
COL20A1
LINC02803
IDI2-AS1
CDRT15P4
AC005332.5
ITGB7
CNTF
MYH3
AC090971.3
AC103746.1
AC108134.2
AC010536.1
AC005696.3
ITGA2B
TBR1
CYP2D7
ANKRD20A21P
LRRC37A3
AC012020.1
OVCH1
AL391095.1
IL20RB
INPP5E
MPP4
AC009404.1
CATSPER4
LINC00324
RRH
AC084864.2
C1GALT1P1
CDRT1
MSH4
RUFY1-AS1
AC107071.1
CSKMT
AC011317.1
AC005828.4
WDR90
PFKFB4
JDP2
DHX58
AC107959.1
SCARF1
AC040173.1
AC022167.2
KCNAB3
MIR3143
ARHGAP30
LCT
SCIN
TMCO2
ZNF547
AP001992.1
CCDC138
RPS15AP36
KCNJ14
AC037459.2
GCNA
MRPL40P1
MYO1A
DDN
AL078582.1
AC016831.6
AC080038.2
AC027307.3
AC016876.2
SLC2A5
FOXD4L1
TNXB
SLC22A14
SNORD46
NDUFA13
ZNF137P
NLRP3P1
LGALS4
FAM71A
YJEFN3
VWA3A
AC012618.3
LINC02193
RPSAP11
AL049830.3
BX255925.1
KRT18P4
IZUMO1
DNAH10
SV2A
AC138028.6
LINC00539
AC021683.3
MT2A
BAAT
AC010624.5
ZNF513
AP000769.1
AC144831.1
SLC22A1
SNORC
MAP7D2
AL356806.1
RSPH10B2
LINC02804
AC010210.1
TDRD12
AC099508.2
PKD1L1
AC027020.2
SLFNL1
SPON2
FLOT1
AC116913.1
GP5
MIR22HG
PYGM
GCATP1
TTLL10
AC011912.1
SH2D5
AL110504.1
AC092338.3
PNLDC1
GDF9
VSIG1
NAIP
AC012443.2
DND1
GPT
RPL12P38
RHOG2P
JAML
AC010327.7
LINC01909
ESS2
AL157827.2
SETP3
AC092353.1
FAM71F2
TOR4A
AL023806.3
ATP8B3
AL121938.1
GPX1
TMEM88
REEP2
SLC6A3
TMEM81
AL354836.1
SLC5A11
AC008679.1
AL390728.2
AC005840.2
RN7SL600P
ARHGEF2
CACNA1B
AC079601.1
ACTBP14
AVIL
SPTBN5
LAT2
CDKL2
AP001273.1
AC025178.1
AL512306.2
HSD11B1L
AC104938.1
AC027373.1
TAGLN
TG
RPL7P4
SEPTIN7P3
CCDC144CP
ALDH8A1
AC006111.2
FGF18
RPL7P19
RILP
USP32P3
ALMS1P1
AMY2B
GCAT
C3orf35
AC010207.1
GAPLINC
HCLS1
AC073869.1
AC084734.1

## Sheet: ERα_bs
Genes
GRM2
MINAR2
LRGUK
LAMB4
LINC00486
CPNE9
PLAC8L1
PKN3
ABCA6
NDRG1
QRICH2
NEK9
HSF5
CD101
KRT13
REP15
C3orf20
MROH3P
ZDHHC11
TBX4
DGKI
ITGA9
MYOCOS
CASP14
ROPN1L
TSPY26P
C19orf38
IFFO1
TMEM236
FBXW10
ST6GALNAC4
ABCA9
OLFML3
SMG1P7
LINC01341
TMOD4
ALPK3
TCHH
CDKL4
ECM1
TLL2
MSANTD1
BHLHA15
CCDC62
PLIN1
AP5Z1
PDE2A
STPG4
GEM
DNAH17
NR2E3
FERMT3
NECAB2
CSMD3
RAB44
CFAP70
SNORA80E
CCDC17
EFCAB8
PITRM1-AS1
FAM83E
NEB
CACNB4
SLC7A9
LINC02516
CSRP2
NES
PIP5KL1
CARMIL2
EPHX3
LMOD3
GNAT1
TUBBP5
LINC00639
CILP2
CPT1C
C17orf107
C1QTNF9
YEATS2-AS1
PDGFRL
LAMB1
TTYH2
SLC45A3
OTOAP1
C20orf204
ANKRD23
C9orf152
FSTL1
AACS
CLMP
ELMO2
CREB3L1
PNMA1
LOC101929898
SLMAP
FAM219A
SAMD4A
TRAF3IP2-AS1
PPP1R12A-AS2
ABRA
LOC653712
C10orf90
LOC118142757
RALYL
LOC105370188
ZHX3
APBB2
CTAGE10P
KLHL13
LOC101929485
GCSH
EDN1
LINC01889
PDCL3
CLK4
AEN
DECR1
KCNG1
CXCR4
PTPRR
LOC105377763
CFHR5
OR2K2
PXYLP1
LOC105375216
MIR6886
GP1BA
LOC105370784
MYO9B
CCNI
CRNKL1
LOC101926984
RTN1
LOC112268039
KCNA6
DTNBP1
MIR4778
ZEB1
ZG16
CDK14
LINC01685
ERG
PRKAG2-AS1
MIR582
FAT4
EFCAB9
LOC105375623
PNPT1
CHD9
DEFB133
ARID3C
PDE1C
SEMA4D
BANK1
OR2V2
NINL
MAX
SERPINA12
LINC02390
FER1L5
LOC105375864
NR4A2
PIR
LOC107985944
LOC105374945
SLC25A52
CXCL13
SCYL3
EHHADH-AS1
NAT10
LINC02685
LINC00210
DMC1
ATP11B-DT
LINC00698
C20orf27
OR7A17
SUGCT
LINC03006
ADNP-AS1
STK25
TAOK3
CMPK2
BRCA1
BMP3
LOC401324
LOC107987065
SCAT1
LINC01247
MIR218-1
SNORA80C
LINC00460
USP6NL
ABCD4
LOC105372383
SPEGNB
LOC105371910
LOC105373899
LINC02329
LOC101927863
FAAHP1
CD160
PHF20
CPNE4
HNF1A-AS1
TMEM266
ZNF212
LINC02669
PRDM2
MIR630
SMIM35
GDPD5
GREB1L-DT
PDCD4
EOLA2
CEP350
LINC01441
SMYD3
LOC389199
CST7
RRN3P2
SELL
HYAL6P
RNF223
ANKRD6
SHROOM1
LTBP4
LINC01944
LINC02093
LINC03040
TAFA2
LINC01121
GML
CNGA3
NAT8L
PELATON
ZDHHC6
NEFH
CTDSP2
PGBD5
DUSP4
RMND5B
CCNY
LINC02901
LINC02836
EXOSC7
ROR2
LOC105372664
LOC105372401
LINC02823
MAOA
FAM174A
LOC107986639
BPIFB2
MIR924
C7orf33
PSMG4
LINC01163
AP4B1-AS1
RFXAP
MIR181B2
MIR4472-2
LOC105377921
PPP1R3D
PLEKHG4
GRB2
LINC01757
CETN3
LOC101929918
CHST15
NLGN1-AS1
CDK1
MIR4442
NTHL1
LINC01560
HCCAT5
TRAPPC9
LOC107987138
MIR101-2
GCC2
PLXNA1
WBP4
ATP11AUN
CD82
DOCK9-AS1
SPINK14
PIRT
IL1F10
MIR193A
LINC00924
NFE4
RUVBL1-AS1
LINC00690
LOC105371490
CPEB3
INTS1
MMP16
CAMTA1
LOC105371662
LINC02224
LOC105373845
LINC01832
LINC01789
CD300H
C3orf56
SAMSN1
PTP4A2
OGFR-AS1
IL24
BDKRB1
LOC101927516
SEC14L1
METTL25
ID1
THADA
PIK3CB
COL18A1
TEX47
MIR7705
ELAPOR2
LOC107985787
MIR591
FAXC
COX8A
STPG1
LINC02015
CDCA4
FUS
TF
LOC101928126
CLCN4
CHCT1
PWP2
DNAH11
MTMR14
DNAL4
ASS1
LINC01609
USP42
EMC8
LINC02317
PLAAT2
LOC105374527
LINC01679
LOC107986142
DDX18
SNX6
ADAM23
POLG
MIR4641
NCDN
GRXCR2
FLJ33534
POMT1
CYP1A1
MIR4694
OGFOD2
LINC01270
AKR1B15
GRIK2
CELA3A
IGSF11
MRLN
GNRHR
CHST6
TLCD3B
UNC13B
MIR550B1
LINC02122
LOC107986772
TMEM212-AS1
TTLL4
DNAH17-AS1
SDC2
SLITRK4
BTF3
METTL21A
LOC105369329
TDRG1
LINC01298
ITPRID1
KDM6A
SETMAR
LOC107985490
LINC00619
PDP1
MIR8083
GPHB5
LRRTM3
IZUMO2
OR4C13
LINC03000
MIR935
CD101-AS1
KDM4B
LRRC10
TMEM125
MIR548AU
CNTN2
LOC105376484
MIR885
LOC105375118
UFL1
LINC01765
LINC01994
TFAP2B
CROCC2
LINC01967
LSP1P4
LINC01450
MIR5004
UQCRHL
LOC105373640
CLEC4GP1
WASHC5
PCCB
LOC284344
GSTP1
NFYCP2
ARHGAP15
LTBR
MYORG
IGDCC3
PACERR
NBPF3
NAMA
FAM218A
SLC39A5
RPRD1B
CHMP7
REM2
WASHC3
ZC3H11C
SMTNL2
FKBP4
LOC439933
GIPR
ATF7-NPFF
AHI1
LNCPOIR
NCR2
GORAB
NADSYN1
FAM221B
DENND3-AS1
FHL1
ZSCAN5A-AS1
LOC105274304
ARMC6
PSMD5
HK3
LPIN3
RPL4
E4F1
PRPF3
PXN-AS1
CAMSAP1
RPS21
XCR1
ELFN1
RBM6
TTC36-AS1
CYSTM1
UBE2N
MIR4698
FOXCUT
LOC105370804
KLF4
UNC5CL
CHL1-AS1
LOC105369812
HDAC3
SCHIP1
RPL13AP3
SYTL5
MRPL57
OLFML2A
LOC107986816
KIF19
UIMC1
FXYD2
TFEC
ATP7B
PRSS46P
POLD2
LOC105369844
SNORD121B
PPM1H
PLSCR4
LINC02654
PPARGC1A
KCNK10
FSTL5
ETFA
SNORD65C
AHRR
LINC02314
PDAP1
POLRMT
MIA2
MANF
LINC01607
KLHL6
EIF4E2
LOC440311
LINC00517
LINC02659
LINC02107
CUL4B
LOC105370655
CENPJ
BASP1-AS1
ATP6AP1L
PDGFRB
FHDC1
RDX
SLC34A3
LCN15
LOC105379130
FGD5-AS1
LOC105374789
LINC02964
TMEM241
CYP17A1-AS1
LINC02934
LOC105370355
ADAMTS9-AS1
SGF29
LINC02676
CADPS2
TMEM248
LOC107984118
LINC02077
SEMA3G
GRHL1
LOC101927434
SLC2A10
TRIM45
LOC107984942
LINC02164
MIR2054
PSD2
PAWR
PREX2
ABCC12
SYCE3
LDLR
ASTN2
LOC105372672
LINC01629
NUGGC
TAB2
YAE1-DT
DDI2
LINC02261
UCN2
FAM161A
TANC2
METTL7B
PRR15-DT
NXF4
ZNF586
ADAMTS19-AS1
CPD
SNCAIP
MIR5692B
TANK
RCAN1
TEX53
LOC101926907
PELI3
NTN4
LOC105378237
SERP1
SYDE2
SMIM14-DT
LOC101928093
TACR2
LOC112267944
NUP85
GPR135
JAK2
TM9SF4
LINC00348
MIR3671
BICD1
SCARNA2
RAB5A
HERC6
SUSD6
PLEKHM3
LRP1B
MIR4727
LOC100130987
MIR1587
LINC02506
MIR4258
PLA2G4C
ENKUR
ANKDD1A
LOC105375146
TPTE2
AQP11
ZDHHC22
CCDC60
SECTM1
THOC7
LOC105373595
IFNAR1
RAB11FIP4
TALDO1
KMT5A
C6orf141
LINC00709
SQLE
LINC01378
MIR6129
SEPHS1
B3GALT5-AS1
PLRG1
LOC107985960
EHD2
HSFX4
SLC25A48-AS1
EMC3-AS1
PARD6G
XXYLT1
EVA1A-AS
FGF12
INPP5B
LOC107985400
TRIM56
MIR3150A
GCM1
TCFL5
ELF1
TLR5
KCNH7-AS1
GPM6A-DT
LINC01206
LINC01291
LOC102724551
LOC105372432
ICE1
LOC101927080
LINC01907
SAFB2
NCK2
OXA1L
HHIPL1
FMO9P
LINC02977
MIR4783
MIR4776-2
CLEC4M
HSPA12A-AS1
MIR4537
SPATA46
TAC1
NPIPB7
MIR138-2
KIAA0232
LOC101928228
CACNA2D3-AS1
SEMA3B-AS1
NFAT5
LINC02754
STRIT1
PRECSIT
GPR157
LINC00575
ZNF750
NOL4L
PLCB1-IT1
SDK2
H1-7
ANKRD40
CALCOCO2
OR6S1
LOC100128993
SPATS2L
LPP-AS1
ESRRB
SLC48A1
PRCD
TDRD9
LINC00881
GEMIN6
LINC01567
DSC1
LOC112268474
LOC93463
RNF43
HOTAIRM1
PHF12
MAP2K4
OR1L3
FOLR2
SPATA32
HS3ST5
LEMD1-AS1
CDKN2B
WSB1
MIR943
PROS1
GRM7-AS2
DST-AS1
LINC00896
PPP6R2
CSHL1
MGC34796
RTP1
MIR548A1
AIF1L
ZBTB41
ZBTB7C
AHCTF1
ITGA2
AP2S1
MIR3127
MME
VAT1
TEX26
PCNX2
MAST4
LOC107984206
LINC01264
KCTD2
WDR26
NR4A3
SNORD41
ARSA
MBL1P
MIR2114
UNKL
ZNF839
LOC101928047
LOC101929007
LOC285638
MALL
DNASE1L1
LOC105370826
LINC00226
MACIR
PDE9A-AS1
MCAT
ARID1B
BAIAP2L2
ISCA1
LOC105377683
RPL27
EPN1
LOC107984661
VAV3-AS1
VPS50
WDPCP
MAGI1
NIPA2
GBX2
SLC35A1
GAL
LINC02539
LOC105371083
LOC105374027
RAVER1
RDH11
AUH
MIR3648-2
TNIP2P1
EIF3H
LRFN5-DT
KIF1B
LOC105370668
LINC02234
AMOTL2
PSRC1
ALAS1
LOC100996437
LINC02311
PCDH9-AS2
DUSP10
PPP1R17
PSMA5
FARS2
PIAS1
PTCSC3
ZNF3
LRRFIP1
NEURL1-AS1
HMGXB4
ZC3H14
ABI3
ALDH5A1
LOC102724511
ZBTB46-AS1
SERPINA4
LINC01700
CRTAP
LOC642696
RERGL
BLVRB
GUCA2A
HEXD-IT1
MIR6726
DPP6
GALNT10
LINC02156
PRELID2
STK39
CCZ1B
PDE11A-AS1
LOC105373907
LOC105378626
LOC105375889
CKS2
RHO
GRID1
MIR1251
CR1
FAM13A
MIR4756
HMBS
LINC00161
NUP210P1
LOC101928156
GADD45B
MIR152
ACER3
KLHDC1
RNF217-AS1
DAAM2
ZNF287
TDP1
ARHGAP8
URAD
ZFYVE9
LINC01790
ZNG1A
DNAJB11
TSHZ3-AS1
HSD17B13
FBRS
KRTAP5-11
SNORA16A
MIR3145
LINC02542
LOC100506790
SPATA24
PTCD2
GNLY
ADGRG1
ADGRF5
ZNF165
LINC02299
FAM83A
CFAP418
SMOC2
MAGEF1
LOC105369808
CDK18
ANXA2
SMG1P5
HORMAD2
HLCS
MCF2L
LINC00604
CNBD1
DIPK2A
PTPN23
MAGEA8
DNAJB13
LOC105371091
GSR
NEU2
CCDC162P
FAM20B
LOC107985286
SP7
LOC105372898
GSEC
MINDY4B
CYP4F24P
LOC105370467
PLBD2
LOC105379199
MIR548S
COX16
OBSL1
SLC23A1
THAP4
RBM4B
GSK3B-DT
KRTAP10-5
LINC01554
ELN-AS1
LOC105370489
FCGR2A
LOC101929551
LOC105370579
MAN1A1
MIR5685
LOC102724452
FLRT2-AS1
NKAIN1
ATP11B
ZNF652-AS1
RB1CC1
NEIL2
FSD2
PCDH12
RPE
TMEM255B
ABHD5
SIGLEC15
EXOC4
LINC01162
POLR2J3-UPK3BL2
TMBIM1
UNCX
HEATR5A
TCHP
F2RL2
CFAP36
ZDHHC1
BGLAP
MRAS
HSD17B2-AS1
SLC35F5
LOC105370588
TRAF6
LPAR3
LINC02871
AXL
LMNB1
ATP2C2
LOC102723409
PNPLA3
LOC107984137
LINC02268
MIR4762
CD276
KRT80
LOC105371795
LINC01587
KCNQ4
PIK3C2B
CCDC117
LOC105374039
LOC101927914
USP15
LOC107984218
MIR548Z
CR1L
MIR6854
PTGER2
LOC105377383
FAM184B
GNA14-AS1
LINC02046
CASC21
SCARNA18B
LINC01979
LINC02057
ADAM29
CTNNA1
CAPSL-DT
LINC00595
ZNRF2P1
COMMD1
CBX4
LOC105369744
NTRK2
FOXN3
LOC105370281
CYRIA
LOC105375631
IL10
MIR6721
OR5K4
LOC105376381
PPEF1-AS1
ZSCAN12P1
DCAF4
LOC105375070
TSKU
PDLIM1
ETV3
KCNS2
MIR3164
WDFY3
LHX4-AS1
GPSM1
CLIC4
LRIG3-DT
MIR3692
EFL1
KLK7
ALOX5AP
LOC102723530
KIF5C-AS1
BIRC6
ZNF16
RAET1L
RFT1
APOC1P1
TACC1
SH3PXD2B
C20orf85
EPC2
ARL17B
ATP13A2
KRT4
SCG2
AK8
LINC00566
LOC105375855
POU4F3
SNX18
CAPNS1
KCNK9
LOC105377407
IPPK
EFHD2
NBEA
GNAI1
CLDN3
AKT2
EGFR
LOC105369435
MIR6761
LINC00334
TESPA1
SESN1
LINC02623
GBE1
FARP2
LOC101928733
RASGEF1B
ACOT11
MAPKAPK3
LDHAL6B
BBOF1
AFAP1
NCAM2
PRKD2
CYSLTR1
DPY19L2P1
ZFP36L1
LINC01884
MIR1269A
NKX3-1
SNX32
KLHL38
PCGEM1
LINC02782
LOC101928499
PCNP
DNPEP
LOC100506321
CREB1
LNPK
NAA38
LINC01258
LINC02110
LGALS3
LINC02894
CFL2
TMPRSS3
LINC01501
UST-AS2
MIR6813
NAP1L5
CLDN14
DHX38
SPEN-AS1
KCNA3
BTBD1
TARS2
ROPN1B
ZHX2
RBSN
CDT1
PELP1-DT
LINC01795
GUCY1B2
MIR4450
CD28
SMARCA4
LOC100996660
LOC105376425
MRPL14
TAGLN3
CENPW
LINC00992
ZNRF3
LOC105378831
ZDHHC20
NFE2L3
LOC105374136
LOC105372551
PSD4
PALMD
TTL
ENPP7
LOC107984627
MIR3683
LINC02276
ENPEP
LOC105370497
MIR7151
SH3D21
SKI
LOC105378482
SHISA4
SEC61G
USP2-AS1
CAPN11
GOLGA7B-DT
ARHGEF4
TBL1XR1
FAIM
LOC105378839
DNAJC5B
GABRP
CELA2B
SCARA3
LOC105374140
TACSTD2
PPP2R2A
CPA3
LINC02448
LINC01495
SLC66A1
LOC105373418
BCAT2
LOC101929614
MFN1
LOC105371619
LINC02913
C5AR2
MIR199B
NRG3
COMP
SNX11
PLEKHH1
PPP1R36
LPCAT4
PICSAR
SCLT1
LAPTM4A-DT
CAMSAP2
ABCC5
RBBP7
ABL1
LOC105376095
PTPRG
LOC101927872
DNPEP-AS1
PRDM10
SPINK4
CMTR1
MIR4637
TXNRD1
MIR3154
UBE2H
SRGAP1
LINC01773
BRDT
VIP
LINC01094
CALCR
MC2R
LINC00370
LOC112268295
CWC22
FAM184A
C15orf39
LINC01293
MAP3K12
CHN2-AS1
ARF5
PAAF1
SLC24A4
BARHL1
SLC5A10
SLC3A2
IER5
SYNE1
LOC105375012
MTHFD1L
LOC105376737
LINC02050
HRH1
RASGRP3
LOC653653
LINC02419
LOC101927495
LOC105377158
NTSR2
LOC102724210
ZBTB10
FBXL17
LOC101927550
SPTBN2
BHLHE40
KLHL31
RNF111
OTOP3
ATP2B4
IST1
CHST12
KANSL3
RAB22A
LRP1-AS
STAU1
CHMP1A
MIR4781
LRSAM1
LINC02036
BARX1
B3GALT6
CLDN34
HDAC11
PEDS1
LINC02065
MIR5581
ADAR
PLXNB2
ILDR1
P2RX1
SLC15A3
MIR2276
TNIP1
LOC101928052
LOC105375580
CCDC85C
LOC105375671
LOC101927825
HEY1
KNG1
LOC105372842
CASR
MTPN
CANT1
LIN9
C1orf105
UNC50
MSRB3-AS1
RUNX2
PGR
SOX1
GPR84
FCRL5
LINC01648
LINC01898
FGF10
MRPS9-AS1
MBNL3
NR2F6
ADORA2B
LOC101927543
BACH1-IT2
MIR3935
LOC105376433
SOX6
ZFYVE16
LOC105374786
LOC100287944
FAM182A
POLE
LOC105376454
TSPEAR
ZSCAN31
RNU6-9
HIP1R
RSPH10B
LOC105371267
MIR22
NAB1
IRGC
TRIM7-AS1
AGBL1-AS1
SAMD15
DET1
FRG1JP
FECH
RAP2A
LOC154449
MIR4430
AZIN1
AOC4P
TP53TG1
IL10RA
LINC01020
SMCO1
TMEM64
HDAC11-AS1
CDC42EP4
NOL7
BRMS1L
POU5F1P4
DNAH8
TSLP
OR10V2P
LINC02580
CNTNAP5
LMO7DN
TAF8
SLC1A3
CABYR
MIR3173
LOC102724604
MIR190A
PRANCR
RNF139
LOC101929963
ADAM8
LOC105369896
LOC105374352
MAN2B2
MIR6088
HSPA7
MIR3915
RGS12
LINC02023
NUDT13
LOC105373742
LOC105370645
TOMM5
C2orf68
RAB40C
RAPGEF5
LRCH1
MIR3666
ZCCHC2
MIR570
LINC01974
ACAP2
LINC02579
PPP4R2
LINC02572
KPNB1-DT
SLC39A10
LINC02584
KCNV1
SLC9A7P1
PTGFRN
CTNNA1-AS1
SIGLEC5
ZMYM2
GUCD1
B3GNT6
DAGLA
NEUROD6
CHCHD6
GPR32
LINC01192
FBXL3
LOC105379273
PLPP1
PUDP
HCN4
CEACAM19
LOC105377369
PCOTH
LINC01668
LOC102724289
TLE1-DT
TENT4A
FAM168A
LINC02181
MGC4859
RARRES1
ITCH
LINC02408
KLHL26
MBP
LOC102723789
LOC105372956
GJC1
SLC2A2
TANGO6
RPP25
EXO1
KCNAB1-AS2
HRC
LRG1
PIK3R1
ECEL1P2
LRRC74A
MAF
DOK5
HELZ
ZMIZ2
SLC46A3
TET1
SLCO4A1-AS2
SNORA33
LOC107986717
LOC105375268
ADCY2
FAM178B
DYNLRB2-AS1
MIR555
MIR1184-2
MIR8066
LRRC46
MIR1266
OTULIN
KCNC2
TMIE
LOC105370991
LOC107987087
SSH3
LOC107986124
LDLRAD1
TANK-AS1
SARNP
MIR5708
LINC02966
TIMM50
SELENON
KLC2
SMARCAD1
SH3RF1
IATPR
LOC105379051
SNORD96B
LMCD1
JAKMIP3
MICAL1
CAV2
ATRNL1
LOC105374016
MIR4701
MED26
LINC02522
TMEM131L
KDM2B
NEURL1B
LOC105377255
C1QTNF1-AS1
USP50
MARCO
AKR7L
CFAP300
ADNP
UST
BTD
RFFL
LINC02608
GSTM5
LINC02177
RIPOR3-AS1
LINC00244
MIR6782
KRTAP19-8
LOC100288637
SLC25A51
RAB28
KDELR2
TFCP2
LOC105374775
TLE4
RAI1-AS1
TLK2
PKP3
SFMBT1
MIR6081
IGFBP3
DEK
LOC101928540
PSPC1
SORBS3
ARHGAP24
ALB
TERF1
VIPR1-AS1
CNTN4-AS1
GSE1
ADM-DT
ACTBL2
NINJ1
EFR3A
ZNF703
UCP3
SFXN4
ERICD
MYL6B
TREM1
LOC101929547
ZDHHC12-DT
CKMT2
SLC13A3
SPRED2
BBIP1
SBDSP1
ELOB
TIMP4
PITPNC1
RSF1
MIR4714
C2orf88
DLGAP1-AS3
CACNG6
LOC107984203
HMGXB3
KIAA1671-AS1
PIK3R6
ZNF804A
MDS2
LOC100505774
ANKRD13D
FUT2
GDF7
SEPTIN10
LOC107986166
MYO18B-AS1
PDK3
KCNJ11
TPR
AATBC
BRD3
LINC01354
KRBA1
SERPINA3
SLIT3-AS1
LOC105377782
MIR3912
SMIM39
BCYRN1
LOC107986734
SNORA73B
THUMPD3-AS1
TNPO2
LOC105379342
LOC105376291
SLC26A7
LBH
MINAR1
BMP2K
NFU1
LOC105371848
BHLHE23
DEPDC4
POMGNT2
MIR4275
RNASEH2B-AS1
SFXN5
DPY19L3-DT
FKBP11
SESTD1
SLC4A4
LOC105378367
RHOBTB1
RPL38
LINC01661
SUMO1P3
LINC01148
KAZN
CHPF
LINC02366
ZBTB46
CTB-30L5.1
FKBP6
SUMO1P1
NRG3-AS1
NEMP1
EPO
LOC105371356
SNORD13D
MAFF
TMOD3
LINC02212
LOC105371006
EEA1
IL1R1
SLC28A3-AS1
ABTB1
KTN1
TBC1D8B
MIR708
RBAK
KMT2C
LAPTM4B
FKBP9P1
LCN8
ITGB5
H2AL3
YIPF3
VWC2L-IT1
MRTFB
SYT4
FKBP2
GGT5
NR1D1
RNASE4
PARD6B
ARID1A
LOC101927845
LINC02006
VWA3B
MLYCD
NDUFA5
LINC01801
FLVCR2
AP1S1
LOC105373951
LINC02045
SMAD6
MEDAG
SAT1
LINC01210
ADAMTS7
THORLNC
RCBTB2
YPEL2
VEGFB
RBMS1
NRXN2
UGT2B28
PHOSPHO2-KLHL23
DRG2
LOC105376030
CLDN10-AS1
LINC02660
LOC101928868
LINC02348
ASTL
MAPK8IP1
LOC105375521
ST6GALNAC1
FANCD2
ARL6
ANKZF1
LOC102723831
MEF2C
SENP5
LINC01639
MAST4-AS1
LINC01913
PALS1
AFF3
COG7
MYB
LOC730338
KLF3
XRCC2
LOC107986838
ESPL1
CHPT1
PPP1R9A-AS1
ERGIC1
RPTOR
ERBB4
LOC112267952
ACTR3
UGCG
GPHN
MIR4315-2
ERI3-IT1
SNORA56
LPP
NCKAP5-AS1
ZNF485
HIVEP1
IL12RB1
ATRX
DMRT1
MIR4785
CHST8
ANKRD34B
RNA5S15
DLGAP1-AS1
HSPB6
IER2
LOC101927018
LINC02319
FGF10-AS1
AIFM1
GSTA1
DLEU1-AS1
MIR146A
LINC02630
LOC105371956
MPPED2
TRAF3IP2
MEF2C-AS1
WNK2
EPB41L4A
RIDA
LAMA2
SH2D6
LOC107984850
PXT1
LINC01963
LOC105377940
DOC2GP
ARVCF
ATXN7L1
LOC101929021
MYO16-AS2
KIF7
ZNF783
ITIH5
LINC00269
LINC01882
ZBED3
MIR4518
LINC00366
HOXC13
SLC25A37
SLC15A5
SMARCC2
GUSBP19
POLI
MSANTD5
FAM234B
MIR6754
LINC01816
LINC02732
AMBRA1
ZNF764
C16orf92
USF2
MIR5586
DEPDC7
FHL3
DSP
RAD51B
MMRN2
NMS
EHMT2-AS1
LOC105369946
IRF2BP2
C5orf24
LINC02063
LINC00355
MUSK
LOC105372649
ZNF341-AS1
BPIFA2
TBC1D31
ENOX1-AS2
LINC02013
GTF2E1
LOC105373585
KCNIP3
MIR4739
LINC02185
GAU1
LOC105371989
RARS1
MIR5002
LOC112268015
GPR137B
MECP2
KAZN-AS1
NOS1
CA14
LINC01641
BMPR1A
PRL
INTS14
FUBP3
H2BC13
ABCG1
CSNKA2IP
LOC646813
ODF1
ATOH1
CREB3L3
MIR149
TMEM127
DSCAML1
DUXAP8
LOC105377858
CD55
PLN
ZNF890P
PRDM9
LINC01127
FBXO27
SYNGR3
LOC107986479
EML1
SMAD3
MIR4696
LINC01451
APCDD1L
RMC1
TBC1D12
ZCCHC4
PTGDR
ZNF669
FAHD2CP
ALMS1-IT1
LINC00482
ELOVL3
COQ7
RERG
GALNT13
SPO11
NEDD4
LINC02445
MIR148A
CXXC5-AS1
ZRANB3
MRPL19
FILNC1
GUCA1ANB
CACNA1E
LOC105372421
SKP1
MIR8085
LOC105371062
ZBTB38
PAFAH1B1
LOC101927609
OSTF1
LOC105371664
FYCO1
LINC01826
LINC01203
RAPH1
PRKAR1B-AS2
CNTN4
PRKCA-AS1
MIR558
LOC105375131
LOC101928215
TMIGD3
LINC01691
SLC25A1
SNX29P1
LOC105372640
PLEKHB1
GRB7
MIR3689C
LOC107987133
PELO
LOC101927385
LOC107984428
PHKA2-AS1
LOC105376026
LOC105371308
PI4KA
R3HDM4
LINC00222
RASAL1
LOC105369165
DDAH1
SWINGN
ACBD5
MGAT1
TIPARP
SAMD13
MIER3
MIR6884
CEBPB-AS1
ZNF8
EXD2
LOC102723596
CKB
MIR3123
INSC
LINC03004
LOC105371887
LRRC75A
MAP3K14
SYNJ2BP-COX16
PHC3
TNFRSF11B
GOLPH3
ESRG
LOC100506474
PIBF1
PDE6D
LOC613206
OPN4
LOC105377803
ZNF117
ITPKB-IT1
LOC105375814
CCSER1
TLX1NB
LINC02834
TNFSF15
DUSP2
SECISBP2
LINC02237
C9orf50
GABRR2
GNG10
PAG1
LOC107984703
OTULINL
ODC1-DT
CTSW
LOC105371349
ANKRD28
MRPL28
LINC02751
STMN3
SNRK-AS1
PIGV
SLC6A1-AS1
LINC01999
COMMD7
SND1
MIR5093
CHD3
SLC25A44
CXXC1
MAP3K5-AS1
CHD6
HMCN1
ESYT3
MIR181B1
CD40
ZFPM1-AS1
GSN-AS1
FAT2
MIR6510
LINC00958
LOC107984545
LINC01954
GSAP
LOC101927770
LOC105374943
KRTAP5-9
LRRC4
N4BP2
MIR6715B
ZNF318
IGFBP7
LOC107984043
ZNF609
SCN4A
LOC105371310
SIRT4
LOC101928775
BMPR1B-DT
STRIP2
LINC02100
LOC105373436
LINC02603
ECE2
WTIP
ERMP1
H2BC5
GTPBP3
HACE1
RABGAP1L-DT
ARL4C
CIBAR1
ATG4B
LSG1
KTN1-AS1
MIR1302-4
MAL
ACTRT1
NCEH1
GALR1
FBRSL1
ARMC8
GRIN2C
RD3
SLC47A1
LOC100128079
DCUN1D3
LINC01231
DMPK
OR4E1
LINC02292
CBR4
SLC7A14
POC5
MCHR2-AS1
AGAP1-IT1
LOC101927143
KRT7-AS
RPS13
FADS2
LIPH
PRICKLE2-DT
CYP4F3
ALDH1A2
SHCBP1L
RNF103
AHCY
MAMSTR
CROT
PABPC3
MIR4657
EGR1
ALG12
CCL17
THSD1
[truncated: 10,821 more rows]

## Sheet: Common 86 ERα_bs
Genes
GRM2
MINAR2
LRGUK
LAMB4
LINC00486
CPNE9
PLAC8L1
PKN3
ABCA6
NDRG1
QRICH2
NEK9
HSF5
CD101
KRT13
REP15
C3orf20
MROH3P
ZDHHC11
TBX4
DGKI
ITGA9
MYOCOS
CASP14
ROPN1L
TSPY26P
C19orf38
IFFO1
TMEM236
FBXW10
ST6GALNAC4
ABCA9
OLFML3
SMG1P7
LINC01341
TMOD4
ALPK3
TCHH
CDKL4
ECM1
TLL2
MSANTD1
BHLHA15
CCDC62
PLIN1
AP5Z1
PDE2A
STPG4
GEM
DNAH17
NR2E3
FERMT3
NECAB2
CSMD3
RAB44
CFAP70
SNORA80E
CCDC17
EFCAB8
PITRM1-AS1
FAM83E
NEB
CACNB4
SLC7A9
LINC02516
CSRP2
NES
PIP5KL1
CARMIL2
EPHX3
LMOD3
GNAT1
TUBBP5
LINC00639
CILP2
CPT1C
C17orf107
C1QTNF9
YEATS2-AS1
PDGFRL
LAMB1
TTYH2
SLC45A3
OTOAP1
C20orf204
ANKRD23
