# Supplementary material for: LncRNA PVT1 links estrogen receptor alpha and the polycomb repressive complex 2 in suppression of pro-apoptotic genes in hormone-responsive breast cancer
Source: Cell Death Dis. 2025 Feb 8;16(1):80. doi: 10.1038/s41419-025-07423-4 (PMC11807188; doi:10.1038/s41419-025-07423-4)
Supplement: Supplementary file 7 — Supplemental table 6 [file 41419_2025_7423_MOESM7_ESM.xlsx]

## Sheet: common ncRNAs in CLIP and RIP
Table S6: Common lncRNAs in CLIP and RIP datasets
Gene
CASC9
CBR3-AS1
CDKN2B-AS1
CRNDE
DLEU2
DSCAM-AS1
FGD5-AS1
GAS5
LINC01016
MT-RNR1
MT-RNR2
NEAT1
PVT1
SNHG1
SNHG17
STAG3L4
ZFAS1
