# Supplementary material for: LncRNA PVT1 links estrogen receptor alpha and the polycomb repressive complex 2 in suppression of pro-apoptotic genes in hormone-responsive breast cancer
Source: Cell Death Dis. 2025 Feb 8;16(1):80. doi: 10.1038/s41419-025-07423-4 (PMC11807188; doi:10.1038/s41419-025-07423-4)
Supplement: Supplementary file 8 — Supplemental table 7 [file 41419_2025_7423_MOESM8_ESM.xlsx]

## Sheet: Summary
Table S3: Characterization of MCF-7 transcriptome following PVT1 knock-down
1: DE genes identified in nascent RNA-Seq following PVT1 silencing
2: Common upregulated genes between total and nascent transcriptome following PVT1 silencing
3: Common downregulated genes between total and nascent transcriptome following PVT1 silencing

## Sheet: Nascent_PVT1_Vs_Nascent_NC
Gene	baseMean	log2FoldChange	lfcSE	stat	pvalue	padj	FoldChange
AATK	11.7812	-1.90214	0.561543	-3.38734	0.000705734	0.0106459	-3.73766
ABCA10	112.698	-0.705438	0.205053	-3.44027	0.000581136	0.00903397	-1.63064
ABCA6	27.1681	-2.75545	0.420979	-6.54533	5.93657e-11	5.56472e-09	-6.75262
ABCG2	63.7918	0.99306	0.240637	4.1268	3.6784e-05	0.000940364	1.9904
AC002075.1	32.6344	-1.21692	0.344413	-3.53331	0.000410394	0.00682456	-2.32449
AC004083.1	149.527	-0.889146	0.164161	-5.41629	6.08487e-08	3.17576e-06	-1.85208
AC004257.1	13.1803	-1.56975	0.555262	-2.82705	0.00469791	0.0474857	-2.96854
AC004812.2	55.5683	-0.667993	0.238156	-2.80485	0.00503399	0.0499712	-1.58886
AC004893.2	29.8635	-1.60981	0.365171	-4.40838	1.04147e-05	0.000322735	-3.05212
AC005828.4	38.4807	-1.40156	0.338631	-4.1389	3.48982e-05	0.000904977	-2.64187
AC006042.1	6.21948	-2.14306	0.742149	-2.88765	0.00388136	0.0411297	-4.41699
AC006111.2	26.64	-1.42381	0.368812	-3.86054	0.000113136	0.00241131	-2.68293
AC006372.1	15.3745	-2.13514	0.465293	-4.58881	4.45789e-06	0.000149717	-4.39279
AC006372.2	8.98961	-2.44062	0.643924	-3.79023	0.000150508	0.00303817	-5.42874
AC006372.3	53.2882	-1.81742	0.554195	-3.27939	0.00104033	0.0146057	-3.5245
AC006525.1	32.3519	-1.00273	0.346263	-2.89584	0.0037814	0.0402744	-2.00378
AC007325.2	8.81627	1.8015	0.632144	2.84983	0.0043743	0.0449546	3.48583
AC007431.3	35.045	-0.941985	0.329783	-2.85638	0.00428505	0.0443597	-1.92117
AC007780.1	38.9059	-1.00523	0.324936	-3.09363	0.00197727	0.0242296	-2.00727
AC008397.1	9.5214	-1.66243	0.590685	-2.81441	0.00488672	0.0489737	-3.16549
AC008429.3	8.4867	-1.78723	0.624052	-2.86391	0.00418445	0.0435335	-3.45152
AC008679.1	110.445	-1.80718	0.242192	-7.46177	8.53692e-14	1.29713e-11	-3.49958
AC008764.9	18.3732	-1.47553	0.465319	-3.171	0.00151916	0.0196044	-2.78085
AC009145.1	15.6891	-2.24533	0.67582	-3.32237	0.000892552	0.012916	-4.74144
AC009145.4	40.1382	-1.80094	0.414696	-4.34279	1.40685e-05	0.000416768	-3.48447
AC009404.1	37.0303	-1.10917	0.332209	-3.33878	0.00084147	0.0122996	-2.15722
AC009487.3	11.5821	-2.58778	0.590562	-4.38189	1.17655e-05	0.000359813	-6.01172
AC010168.2	622.456	-0.691999	0.0887645	-7.79589	6.39537e-15	1.16986e-12	-1.61552
AC010207.1	23.8087	-1.5112	0.372213	-4.06004	4.9065e-05	0.00118975	-2.85047
AC010420.1	39.1819	-1.14637	0.319172	-3.59169	0.000328544	0.00572627	-2.21356
AC010624.5	68.1903	-1.17868	0.227857	-5.17289	2.30505e-07	1.02913e-05	-2.26369
AC011317.1	54.3624	-1.1078	0.28099	-3.9425	8.06373e-05	0.00181083	-2.15517
AC011481.3	6.97319	-2.04346	0.695876	-2.93652	0.00331912	0.0362736	-4.12232
AC011912.1	41.0371	-1.3123	0.297387	-4.41277	1.02058e-05	0.000316783	-2.48337
AC011944.2	55.7991	-0.905204	0.261019	-3.46796	0.000524433	0.00831721	-1.87281
AC012020.1	80.1921	-0.65548	0.215079	-3.04763	0.00230656	0.0272293	-1.57514
AC012358.2	15.0172	-1.68124	0.504914	-3.32976	0.000869203	0.0126558	-3.20704
AC012443.2	39.6757	-1.27706	0.309166	-4.13065	3.61732e-05	0.000931064	-2.42345
AC015813.1	792.13	-0.639646	0.109338	-5.85015	4.9112e-09	3.28433e-07	-1.55795
AC016588.2	11.1865	-1.91575	0.572802	-3.34453	0.000824222	0.0121038	-3.77311
AC016700.1	10.1585	-1.81706	0.636833	-2.85328	0.00432708	0.0446476	-3.52362
AC016831.6	64.1933	-1.26615	0.238405	-5.31091	1.09077e-07	5.28535e-06	-2.40519
AC016876.2	42.1501	-2.20583	0.335471	-6.57533	4.85456e-11	4.59622e-09	-4.6134
AC016957.2	15.2382	-1.68599	0.449467	-3.75108	0.000176075	0.00345205	-3.21761
AC018511.5	7.73746	-3.85092	0.881723	-4.36749	1.25682e-05	0.00037922	-14.4292
AC020891.2	52.6166	-1.08437	0.294643	-3.68028	0.000232981	0.00432472	-2.12045
AC021016.1	45.8032	-0.994433	0.307575	-3.23314	0.00122439	0.0166246	-1.9923
AC021148.2	154.768	-1.1912	0.169454	-7.02965	2.07052e-12	2.48476e-10	-2.28343
AC021683.3	53.6386	-1.46911	0.295858	-4.96561	6.84842e-07	2.81114e-05	-2.76852
AC021851.2	11.2152	-1.88237	0.583517	-3.22591	0.00125573	0.0169362	-3.68681
AC022023.2	8.30534	-2.61101	0.734295	-3.55581	0.00037682	0.00635032	-6.10933
AC023043.1	8.70165	-2.48443	0.655321	-3.79116	0.000149942	0.0030377	-5.59613
AC023043.3	24.0377	-1.06536	0.379606	-2.80649	0.00500844	0.0498499	-2.09269
AC023137.1	17.0034	-1.49722	0.411779	-3.63597	0.000276931	0.00500255	-2.82298
AC023157.2	51.6189	-0.788115	0.239708	-3.28781	0.0010097	0.0143193	-1.72682
AC025178.1	80.577	-0.91216	0.242405	-3.76295	0.000167918	0.00333026	-1.88186
AC025423.1	52.1032	0.873438	0.246029	3.55014	0.000385028	0.00645976	1.83202
AC027279.1	168.416	-1.20016	0.189236	-6.34215	2.26579e-10	1.97637e-08	-2.29766
AC027279.2	34.0079	-1.93731	0.401429	-4.82604	1.39278e-06	5.36085e-05	-3.82991
AC027279.4	100.947	-1.4537	0.229084	-6.34571	2.21399e-10	1.94018e-08	-2.73909
AC027307.3	39.1006	-1.86924	0.353717	-5.28455	1.26013e-07	5.98037e-06	-3.65339
AC027801.1	91.938	-0.632166	0.185993	-3.39887	0.000676655	0.0102648	-1.54989
AC034198.2	38.5113	-1.05834	0.311552	-3.39701	0.000681257	0.010318	-2.08254
AC034236.2	17.1611	1.40533	0.493758	2.8462	0.00442448	0.0453545	2.64879
AC046158.2	77.9032	-1.05497	0.253957	-4.15412	3.26543e-05	0.000859326	-2.07767
AC055811.4	124.86	-0.675027	0.178036	-3.79153	0.000149721	0.0030377	-1.59663
AC064799.2	187.098	-1.08477	0.15704	-6.90758	4.92981e-12	5.46368e-10	-2.12103
AC066613.1	13.1511	-2.11504	0.603931	-3.50212	0.000461566	0.00753584	-4.33202
AC068896.1	19.7134	-1.84611	0.429261	-4.30066	1.70291e-05	0.000489095	-3.59528
AC073439.1	34.4119	-1.09947	0.295402	-3.72194	0.000197701	0.00377395	-2.14276
AC079336.2	5.71527	-2.74852	0.94887	-2.89662	0.00377203	0.04022	-6.72027
AC079779.2	17.1545	-1.52487	0.452347	-3.37102	0.000748898	0.011163	-2.87761
AC084734.1	34.1249	-2.71576	0.67873	-4.00124	6.30119e-05	0.00146932	-6.5694
AC084864.2	20.6485	-1.26183	0.408234	-3.09095	0.0019952	0.0243469	-2.398
AC087477.2	254.114	-0.69708	0.134722	-5.17422	2.28861e-07	1.02422e-05	-1.62122
AC087752.3	26.7887	1.10168	0.37866	2.90942	0.00362096	0.0389843	2.14605
AC090181.3	23.3043	1.46393	0.446343	3.27984	0.00103864	0.0145929	2.7586
AC090971.3	35.1699	-1.15745	0.336682	-3.43783	0.000586402	0.00908586	-2.23063
AC091544.4	31.2285	-1.06036	0.323286	-3.27995	0.00103825	0.0145929	-2.08545
AC092145.1	5.78326	-2.96923	0.796824	-3.72633	0.000194285	0.00373771	-7.83119
AC092338.3	29.684	-1.08408	0.313457	-3.45847	0.000543257	0.00852959	-2.12002
AC092598.1	94.4872	-1.12213	0.217434	-5.16077	2.45936e-07	1.08692e-05	-2.17667
AC093838.1	2684.31	-2.09771	0.0976079	-21.4912	1.88369e-102	1.0959e-98	-4.28028
AC093866.1	28.958	2.30763	0.35201	6.55558	5.54263e-11	5.22143e-09	4.95068
AC093904.4	16.0635	1.49473	0.510753	2.92651	0.00342785	0.0372243	2.81811
AC096720.2	16.5789	-1.31941	0.434739	-3.03494	0.0024058	0.0282063	-2.49564
AC099508.2	13.6083	-2.93395	0.553437	-5.30133	1.1496e-07	5.51134e-06	-7.64201
AC100827.4	33.1718	-0.983671	0.301409	-3.26357	0.00110016	0.0152638	-1.97749
AC100858.2	6.29312	3.13722	0.955795	3.28232	0.00102957	0.0145086	8.7983
AC103746.1	402.502	-0.976872	0.158805	-6.1514	7.68023e-10	6.0293e-08	-1.96819
AC104938.1	16.3825	-1.70988	0.433318	-3.94601	7.94647e-05	0.00178876	-3.27133
AC104964.3	7.74811	-2.96841	0.748909	-3.96365	7.38129e-05	0.00167757	-7.82675
AC105219.2	26.2935	0.983808	0.334277	2.9431	0.00324948	0.0357613	1.97768
AC107071.1	29.1277	-1.04041	0.336396	-3.09281	0.00198273	0.0242674	-2.05681
AC108134.1	17.4401	-1.36938	0.444421	-3.08128	0.00206116	0.0249417	-2.5836
AC108134.2	91.563	-1.87698	0.228953	-8.19809	2.44235e-16	5.47813e-14	-3.67306
AC108479.1	19.1156	1.24268	0.414181	3.00032	0.00269695	0.0309083	2.36637
AC112128.1	49.3909	-1.28279	0.294305	-4.3587	1.30835e-05	0.000391279	-2.43309
AC112206.2	63.6108	-1.71521	0.300361	-5.71048	1.12659e-08	6.81772e-07	-3.28344
AC124016.1	87.0484	-1.02209	0.229523	-4.45308	8.46469e-06	0.000266249	-2.03085
AC131649.2	952.224	-0.714778	0.0995116	-7.18286	6.82663e-13	8.87039e-11	-1.64123
AC134312.3	39.8023	-1.13673	0.34575	-3.28771	0.00101005	0.0143193	-2.19882
AC136603.1	42.9253	-1.11801	0.360684	-3.09968	0.0019373	0.0238255	-2.17047
AC139149.1	16.9607	1.43555	0.494258	2.90446	0.00367882	0.0394434	2.70486
AC139495.2	17.0918	-1.69019	0.488278	-3.46152	0.000537131	0.00845454	-3.22698
AC142472.1	43.1975	0.817193	0.278123	2.93824	0.0033008	0.0361979	1.76197
AC144831.1	111.899	-1.39914	0.231168	-6.05246	1.42652e-09	1.06233e-07	-2.63744
ACER2	130.237	0.84622	0.193761	4.36734	1.25768e-05	0.00037922	1.79778
ACOT11	66.4818	0.800365	0.23355	3.42695	0.000610396	0.0093869	1.74154
ACP3	50.4927	0.889923	0.279341	3.1858	0.00144354	0.0188581	1.85308
ACTBP14	10.1947	-1.54016	0.524262	-2.93777	0.00330579	0.0361979	-2.90827
ADAMTS17	158.669	-1.2935	0.180394	-7.17044	7.47559e-13	9.6471e-11	-2.45123
ADAMTS7	23.2209	1.70973	0.411983	4.15002	3.32453e-05	0.000872389	3.271
ADCY7	21.1069	-1.183	0.386788	-3.05852	0.0022243	0.0265073	-2.27048
ADGRE5	156.142	0.829088	0.164863	5.02894	4.93203e-07	2.08351e-05	1.77656
ADGRF4	63.021	1.02995	0.236006	4.3641	1.27649e-05	0.000383578	2.04196
ADM	7.20393	2.70323	0.945005	2.86054	0.00422917	0.0438535	6.51257
ADM2	103.067	-0.666839	0.209875	-3.17732	0.00148645	0.0192747	-1.58759
AF131215.2	61.7899	-0.859454	0.239349	-3.5908	0.000329663	0.00573517	-1.81435
AFAP1	343.858	-1.10736	0.123825	-8.94296	3.78875e-19	1.13308e-16	-2.15451
AFF3	58.6204	-1.52535	0.278017	-5.48654	4.09893e-08	2.20022e-06	-2.87857
AGBL2	133.258	-1.88786	0.202574	-9.31935	1.17056e-20	4.32441e-18	-3.70085
AGR3	156.01	-0.674709	0.165085	-4.08703	4.36922e-05	0.00108602	-1.59627
AHNAK2	56.2068	0.792455	0.252656	3.1365	0.00170977	0.0216165	1.73202
AIFM3	56.0449	-1.50006	0.305605	-4.90848	9.17853e-07	3.64837e-05	-2.82854
AK1	44.4314	-1.8687	0.276091	-6.76841	1.30204e-11	1.36287e-09	-3.65203
AKR1C1	49.178	-1.25471	0.286384	-4.38121	1.18022e-05	0.000359813	-2.38619
AL021978.1	7.11556	-2.10454	0.678008	-3.104	0.00190921	0.0235723	-4.3006
AL023806.3	36.6004	-1.0603	0.306137	-3.4635	0.000533197	0.0084137	-2.08537
AL031777.2	69.0299	-1.50324	0.260596	-5.76847	7.99928e-09	5.04062e-07	-2.83479
AL035661.1	203.67	0.593717	0.151482	3.91939	8.87748e-05	0.00196315	1.50913
AL049830.3	64.4729	-1.46271	0.252535	-5.79209	6.95146e-09	4.40985e-07	-2.75625
AL078582.1	23.8425	-1.58688	0.368126	-4.31071	1.62734e-05	0.000470978	-3.004
AL109806.1	29.9132	-1.37218	0.349412	-3.92712	8.59706e-05	0.00191236	-2.58861
AL117329.1	795.652	-1.65962	0.0926701	-17.9089	1.0055e-71	3.15745e-68	-3.15933
AL121938.1	49.6044	-2.7269	0.30396	-8.97123	2.93213e-19	8.91036e-17	-6.62031
AL132994.2	8.2969	-3.48354	0.745322	-4.67387	2.95572e-06	0.000102369	-11.1854
AL138820.1	129.122	-0.599245	0.172554	-3.4728	0.000515051	0.00822379	-1.51492
AL138828.1	7.54325	-2.31459	0.653921	-3.53956	0.000400798	0.00668268	-4.97463
AL157687.1	6.32049	-4.1048	0.997296	-4.11592	3.8563e-05	0.000979199	-17.2055
AL157827.2	39.5305	-1.37303	0.293352	-4.68049	2.86186e-06	9.99195e-05	-2.59014
AL157935.2	18.3778	-2.03107	0.468707	-4.33336	1.46852e-05	0.000432995	-4.08709
AL162741.1	70.2211	-0.875261	0.229785	-3.80905	0.000139503	0.00285634	-1.83434
AL353576.1	15.6992	-1.66564	0.530857	-3.13764	0.00170313	0.0215505	-3.17254
AL353622.1	30.4632	1.24906	0.346363	3.60621	0.000310707	0.00547617	2.37686
AL353795.3	243.508	-1.25226	0.153734	-8.14562	3.77347e-16	8.17194e-14	-2.38214
AL354813.1	236.069	-0.646187	0.161356	-4.00472	6.20907e-05	0.00145143	-1.56503
AL355377.1	36.505	-1.0315	0.325163	-3.17226	0.00151258	0.0195597	-2.04415
AL355377.3	47.7587	-1.49391	0.255512	-5.84673	5.01333e-09	3.31425e-07	-2.81652
AL355377.4	47.6895	-1.59143	0.261849	-6.07768	1.21933e-09	9.15275e-08	-3.01349
AL357033.4	11.7634	3.06071	0.856967	3.57157	0.000354853	0.00607192	8.34385
AL359220.1	26.0989	1.44943	0.371005	3.90675	9.35441e-05	0.00205655	2.73099
AL359715.1	92.6275	-1.22702	0.220368	-5.56804	2.57626e-08	1.43184e-06	-2.34082
AL359715.2	15.6811	-2.65921	0.60362	-4.40544	1.05571e-05	0.000326613	-6.31687
AL391095.1	67.6046	-0.873253	0.227586	-3.83703	0.000124531	0.00259546	-1.83179
AL391095.3	27.8817	-1.33388	0.332399	-4.01288	5.99829e-05	0.0014074	-2.52079
AL512283.2	6.65578	2.49432	0.779586	3.19955	0.00137643	0.0182116	5.63463
AL512306.2	57.5303	-2.19957	0.282319	-7.7911	6.64304e-15	1.20348e-12	-4.59343
AL512306.3	28.1849	-2.43929	0.383453	-6.36138	1.99952e-10	1.76042e-08	-5.42374
AL513327.1	14.8334	-1.68555	0.48569	-3.47042	0.000519636	0.00827596	-3.21663
AL590064.1	134.728	-1.16785	0.185131	-6.30826	2.82197e-10	2.4278e-08	-2.24677
AL591845.1	79.0965	-1.17051	0.222394	-5.26324	1.41536e-07	6.61709e-06	-2.25092
AL591848.3	108.261	-0.868411	0.223165	-3.89133	9.96951e-05	0.00215408	-1.82565
AL645608.8	6.16835	-2.40102	0.784684	-3.05986	0.00221442	0.0264504	-5.28177
AL662797.1	66.5036	-2.75926	0.273766	-10.0789	6.8499e-24	3.3092e-21	-6.77047
AL807757.1	22.7132	-1.42404	0.412265	-3.45418	0.000551975	0.00863767	-2.68335
AL807757.2	24.5545	-1.23158	0.415597	-2.96339	0.00304266	0.034	-2.34824
AL929472.3	8.83209	-1.81848	0.610707	-2.97766	0.0029046	0.0327698	-3.52708
ALDH3B1	64.7097	1.26371	0.233678	5.40791	6.37655e-08	3.29152e-06	2.40113
ALDH3B2	306.344	0.801772	0.132522	6.05012	1.44738e-09	1.07362e-07	1.74324
ALDH8A1	15.3257	-1.64334	0.50063	-3.28254	0.00102877	0.0145086	-3.12388
ALDOC	88.1708	-1.08688	0.210617	-5.16047	2.46333e-07	1.08692e-05	-2.12414
ALG1L	104.337	0.617639	0.20357	3.03403	0.00241311	0.028257	1.53436
ALOX12B	19.5469	1.73109	0.449959	3.84722	0.000119466	0.00251585	3.31979
ALOX12P1	14.5861	-1.44397	0.49551	-2.9141	0.0035671	0.0385145	-2.72068
ALPK3	305.849	-1.38951	0.285647	-4.86441	1.14799e-06	4.5061e-05	-2.61989
ALS2CL	107.407	0.621057	0.184459	3.36691	0.00076015	0.0112949	1.538
AMHR2	21.5123	-2.62423	0.476173	-5.51109	3.56616e-08	1.92522e-06	-6.16555
AMMECR1LP1	34.1377	-3.3108	0.501675	-6.5995	4.1254e-11	3.96565e-09	-9.92318
AMY2B	8.46921	-2.05264	0.660426	-3.10806	0.00188321	0.0233526	-4.14865
ANK1	20.6919	2.19739	0.465036	4.7252	2.29895e-06	8.36186e-05	4.58648
ANKRA2	105.163	0.645091	0.185275	3.4818	0.000498053	0.00802721	1.56384
ANKRD23	89.4658	-1.19867	0.221792	-5.40446	6.50039e-08	3.33716e-06	-2.29527
ANKRD24	20.9526	-1.34886	0.451871	-2.98506	0.00283524	0.0321794	-2.54711
ANKRD26P1	5.74461	-2.83343	0.808885	-3.50288	0.000460249	0.00752086	-7.12766
ANO10	358.138	-0.74687	0.119488	-6.25059	4.08906e-10	3.43938e-08	-1.67815
AP000350.6	155.342	-0.810858	0.151711	-5.34475	9.05442e-08	4.51308e-06	-1.75425
AP000426.1	9.42306	-2.19359	0.612091	-3.58376	0.000338681	0.00584885	-4.57442
AP000769.1	475.678	-2.64838	0.311387	-8.50512	1.81414e-17	4.49738e-15	-6.26963
AP000769.4	10.6128	-1.67614	0.578381	-2.89798	0.00375575	0.0401146	-3.19571
AP001053.1	30.065	-1.27982	0.366346	-3.49346	0.000476799	0.00773762	-2.42808
AP001178.4	22.6937	1.63465	0.402389	4.06237	4.85775e-05	0.00118249	3.10513
AP003119.3	115.289	0.681109	0.187559	3.63144	0.000281849	0.00506605	1.60337
APC2	45.6179	-1.3975	0.323887	-4.31477	1.59767e-05	0.000464074	-2.63445
APH1B	120.056	0.605837	0.181517	3.33763	0.000844951	0.0123313	1.52186
APLP1	80.4474	0.66471	0.21504	3.09109	0.00199421	0.0243469	1.58525
AQP3	191.867	0.865349	0.160308	5.39802	6.73788e-08	3.44034e-06	1.82178
ARAP1	1145.29	-0.681295	0.122683	-5.55331	2.80307e-08	1.55331e-06	-1.60358
ARF4P2	10.673	-2.4947	0.60817	-4.10199	4.09615e-05	0.00103309	-5.63613
ARHGAP29	135.667	0.591279	0.156249	3.78422	0.000154192	0.00309386	1.50658
ARHGAP30	105.807	-1.36001	0.384671	-3.53551	0.000406986	0.00677387	-2.56687
ARHGEF2	291.038	-1.42917	0.138068	-10.3512	4.13423e-25	2.1637e-22	-2.69291
ARHGEF37	117.156	-0.730767	0.189941	-3.84733	0.000119411	0.00251585	-1.65952
ARL15	169.871	-0.814782	0.165062	-4.9362	7.96583e-07	3.2138e-05	-1.75903
ARL4C	45.6115	0.956864	0.284745	3.36042	0.000778232	0.0115363	1.94109
ARMCX4	75.1273	-0.752894	0.234575	-3.20961	0.00132916	0.0176971	-1.68517
ARMT1	1964.53	-0.642113	0.0834017	-7.69904	1.37093e-14	2.327e-12	-1.56061
ASB9	31.7647	1.48866	0.382145	3.89554	9.79815e-05	0.00212924	2.80628
ASGR1	39.5926	-1.00863	0.327688	-3.07803	0.00208376	0.0251507	-2.012
ASPH	1144.96	-1.05549	0.0998672	-10.5689	4.15309e-26	2.44526e-23	-2.07842
ATF6	476.789	-0.596585	0.11387	-5.23919	1.6128e-07	7.44772e-06	-1.51213
ATP2A1	84.8471	-0.677942	0.210304	-3.22363	0.00126577	0.0170102	-1.59986
ATP6V0A4	28.7147	2.16136	0.480857	4.49482	6.96303e-06	0.000224257	4.47337
ATP8B3	41.8904	-0.789057	0.261789	-3.01409	0.00257748	0.0297381	-1.72794
AVIL	240.301	-1.06089	0.189495	-5.59852	2.16191e-08	1.21589e-06	-2.08622
B3GALT4	80.7349	-0.830512	0.23679	-3.50738	0.000452539	0.00741339	-1.77832
B3GNT5	68.9545	0.700324	0.220292	3.17908	0.00147745	0.0191845	1.62487
BABAM2	197.565	-0.721858	0.169292	-4.26398	2.00815e-05	0.00056303	-1.6493
BAIAP3	175.41	-0.596775	0.174151	-3.42677	0.000610813	0.0093869	-1.51233
BBS9	120.68	-1.14461	0.199964	-5.72409	1.03991e-08	6.36137e-07	-2.21087
BCL9P1	29.974	-1.38836	0.352593	-3.93758	8.23063e-05	0.00184392	-2.61782
BCO1	12.3945	1.69473	0.536004	3.16179	0.001568	0.0201382	3.23717
BET1	89.1239	-0.734941	0.184989	-3.97289	7.1005e-05	0.00162552	-1.66433
BHLHA15	83.8249	-0.598561	0.200292	-2.98844	0.00280409	0.0318841	-1.51421
BMF	62.5268	0.892607	0.290194	3.0759	0.00209871	0.0252986	1.85653
BMP1	70.506	0.833122	0.215445	3.86697	0.000110194	0.00235661	1.78154
BMP8A	42.7929	-1.30984	0.280441	-4.67063	3.00272e-06	0.000103806	-2.47914
BMPR1B	56.0491	-0.737881	0.258898	-2.85009	0.00437075	0.0449546	-1.66772
BRWD1	2745.67	-0.933473	0.0650065	-14.3597	9.26242e-47	1.45428e-43	-1.90987
BRWD3	187.662	0.683588	0.141652	4.82583	1.3942e-06	5.36085e-05	1.60613
BSCL2	142.222	-0.594543	0.158162	-3.75906	0.000170551	0.0033683	-1.50999
BTBD16	10.0162	-3.28562	0.689791	-4.76321	1.90536e-06	7.06672e-05	-9.75146
BTBD19	29.2094	0.943105	0.318408	2.96194	0.00305711	0.0340822	1.92266
BTG2	324.26	1.5405	0.166226	9.26748	1.90596e-20	6.90582e-18	2.90895
BTN2A3P	32.856	1.216	0.324358	3.74894	0.000177586	0.00347085	2.32301
C14orf132	302.817	-0.915432	0.122555	-7.46955	8.04672e-14	1.23259e-11	-1.88613
C18orf32	58.6406	-1.15656	0.265484	-4.35641	1.32212e-05	0.000394771	-2.22925
C19orf38	27.1598	-1.49073	0.409664	-3.63891	0.000273791	0.00495532	-2.81031
C1orf162	26.7336	-1.05953	0.371067	-2.85536	0.00429881	0.0444383	-2.08425
C1orf189	12.3888	-1.74453	0.526682	-3.31231	0.000925296	0.0133284	-3.35086
C1QTNF9	5.59542	-2.51074	0.827589	-3.03381	0.0024149	0.0282603	-5.69914
C20orf204	205.444	-0.921759	0.186233	-4.9495	7.44042e-07	3.03431e-05	-1.89442
C2orf27A	504.444	-0.919933	0.126846	-7.25236	4.0958e-13	5.51207e-11	-1.89203
C3orf20	30.8742	-2.16682	0.326987	-6.62661	3.43476e-11	3.37053e-09	-4.49032
C4orf19	162.926	-0.904005	0.161958	-5.58173	2.38131e-08	1.3274e-06	-1.87125
C5	351.71	-0.621497	0.132295	-4.6978	2.62976e-06	9.29594e-05	-1.53847
CA2	1793.07	-0.73601	0.0801819	-9.17925	4.34119e-20	1.46058e-17	-1.66556
CA8	106.096	-0.715444	0.214316	-3.33827	0.000843019	0.0123127	-1.64199
CACNA1B	125.218	-1.93144	0.436946	-4.42031	9.85583e-06	0.00030744	-3.81435
CACNB4	31.6952	-2.47173	0.428354	-5.77028	7.91376e-09	5.00346e-07	-5.54707
CALCOCO1	234.892	0.72964	0.139601	5.22661	1.72647e-07	7.91448e-06	1.65822
CAPG	91.5396	0.909023	0.201311	4.51551	6.31652e-06	0.000205543	1.87777
CAPN8	373.408	-0.792173	0.112834	-7.02067	2.2081e-12	2.63309e-10	-1.73168
CAPS	55.1098	0.963995	0.265592	3.62961	0.000283848	0.00508363	1.9507
CARD9	35.2845	-1.38264	0.340067	-4.06579	4.78702e-05	0.00116981	-2.60745
CARMIL2	196.853	-1.17045	0.339506	-3.44752	0.000565748	0.00881183	-2.25083
CASP16P	8.76195	-2.34043	0.636954	-3.67441	0.0002384	0.00440793	-5.06453
CATSPER4	15.3108	-1.91919	0.505635	-3.79561	0.000147284	0.00299924	-3.78211
CCDC106	70.2297	-0.729659	0.257934	-2.82886	0.00467136	0.0472681	-1.65825
CCDC116	8.44535	-2.5312	0.677097	-3.73831	0.000185262	0.00359517	-5.78052
CCDC138	173.37	-0.804228	0.166581	-4.82786	1.38011e-06	5.33936e-05	-1.74621
CCDC159	567.152	0.880414	0.107316	8.20394	2.32632e-16	5.28075e-14	1.8409
CCDC17	177.965	-0.809288	0.163465	-4.95084	7.38927e-07	3.01998e-05	-1.75235
CCDC28B	15.0226	-1.52183	0.500923	-3.03805	0.00238118	0.02797	-2.87154
CCDC6	1283.55	-0.685806	0.0859333	-7.98068	1.45528e-15	2.76958e-13	-1.6086
CCDC89	325.558	-0.745618	0.131827	-5.65604	1.54906e-08	9.00798e-07	-1.67669
CCSER1	232.649	-0.909573	0.153375	-5.9304	3.0219e-09	2.13242e-07	-1.87849
CD200R1L-AS1	28.6467	-1.15631	0.361669	-3.19716	0.00138786	0.018337	-2.22887
CD226	4.90707	-3.22992	0.932315	-3.46441	0.000531392	0.00839929	-9.38218
CDC5L	493.37	-0.614059	0.122094	-5.02938	4.92063e-07	2.08336e-05	-1.53056
CDCA7	64.9483	-0.895461	0.258466	-3.46452	0.000531178	0.00839929	-1.8602
CDH24	401.288	-0.748136	0.128347	-5.82902	5.57545e-09	3.63484e-07	-1.67962
CDH3	436.57	0.615968	0.123496	4.98774	6.10911e-07	2.53528e-05	1.53259
CDIP1	14.5854	2.17708	0.582244	3.73912	0.000184665	0.00359429	4.52238
CDK14	133.962	-0.65807	0.1719	-3.82822	0.000129072	0.00267235	-1.57797
CDK5R1	61.4301	-0.763546	0.257718	-2.96272	0.00304931	0.0340356	-1.69766
CDKAL1	267.715	-0.685427	0.129615	-5.28817	1.23547e-07	5.87813e-06	-1.60818
CDKL2	20.5277	-1.89225	0.469564	-4.02981	5.58222e-05	0.00132796	-3.71214
CDKL4	40.658	-1.34911	0.279699	-4.82345	1.41099e-06	5.41433e-05	-2.54756
CDKN1A	2314.77	0.835204	0.209489	3.98687	6.695e-05	0.00154206	1.78411
CDRT1	176.281	-1.1651	0.167927	-6.9381	3.97407e-12	4.56558e-10	-2.24248
CDRT15P4	13.6086	-2.02751	0.511426	-3.96443	7.35708e-05	0.00167409	-4.07701
CEACAM1	6.10928	2.96149	0.93198	3.17764	0.00148481	0.0192667	7.7893
CEL	79.1305	-0.716487	0.234985	-3.04908	0.00229542	0.0271317	-1.64318
CELSR3	638.66	-0.836265	0.112276	-7.44833	9.4532e-14	1.42486e-11	-1.78542
CENPM	105.941	-0.66316	0.234188	-2.83174	0.00462959	0.046921	-1.58355
CEP89	318.734	-0.661259	0.115959	-5.70254	1.18032e-08	7.03748e-07	-1.58146
CERS3	8.89239	-2.53629	0.668255	-3.7954	0.000147407	0.00299924	-5.80096
CETP	10.6933	-3.59065	0.658501	-5.45276	4.95933e-08	2.62468e-06	-12.0474
CFAP251	157.228	-0.964682	0.179619	-5.3707	7.84312e-08	3.95113e-06	-1.95163
CFAP44	440.634	-1.37209	0.115896	-11.839	2.45412e-32	2.01035e-29	-2.58845
CFAP70	22.6122	-1.38525	0.423998	-3.26711	0.00108651	0.0151188	-2.61217
CFAP74	5.6541	2.66734	0.921979	2.89306	0.00381509	0.0405873	6.35257
CHAF1B	207.813	-0.771006	0.135057	-5.70875	1.13811e-08	6.82902e-07	-1.70646
CHCHD3	416.859	-1.02988	0.122002	-8.44154	3.1318e-17	7.46913e-15	-2.04186
CHD2	3941.46	-0.772976	0.182803	-4.22846	2.35294e-05	0.000645294	-1.70879
CHD5	74.8993	-1.40784	0.291937	-4.82241	1.41832e-06	5.43142e-05	-2.6534
CLCA2	5.12594	3.33394	1.01608	3.28119	0.00103371	0.0145561	10.0836
CLDN11	26.8955	-1.30867	0.343589	-3.80883	0.000139626	0.00285634	-2.47713
CLSTN2	321.866	-1.36523	0.16879	-8.08838	6.04625e-16	1.22492e-13	-2.57618
CLSTN3	123.325	0.864652	0.183389	4.71486	2.41874e-06	8.6502e-05	1.8209
CNIH2	128.952	-0.633796	0.168956	-3.75124	0.000175961	0.00345205	-1.55164
COL12A1	405.954	-0.882793	0.119958	-7.35918	1.85041e-13	2.60176e-11	-1.84394
COL17A1	5.14478	3.45043	1.09923	3.13895	0.00169553	0.0214722	10.9316
COL1A1	239.671	0.627966	0.153089	4.10197	4.09647e-05	0.00103309	1.54538
COL20A1	69.7616	-1.4285	0.442886	-3.22545	0.00125777	0.0169511	-2.69167
COL3A1	12.3445	-1.60148	0.559533	-2.86218	0.00420744	0.0437486	-3.03455
COL5A2	121.323	-0.762421	0.203418	-3.74805	0.000178217	0.00347596	-1.69633
COL6A3	41.7183	-2.21867	0.298104	-7.44259	9.87267e-14	1.47628e-11	-4.65464
COL9A3	17.2447	-1.74159	0.548704	-3.174	0.00150353	0.0194561	-3.34403
CPAMD8	97.6383	0.992839	0.206435	4.80945	1.51348e-06	5.73753e-05	1.9901
CPHL1P	36.1757	1.02322	0.313106	3.26797	0.00108323	0.0150955	2.03245
CPNE4	51.7882	-1.02702	0.318448	-3.22508	0.00125938	0.0169607	-2.03781
CPNE9	15.3875	-2.01509	0.517109	-3.89684	9.74556e-05	0.00212519	-4.04207
CPT1C	98.5028	-1.33768	0.233246	-5.73507	9.74739e-09	6.02133e-07	-2.52745
CRAT	62.0721	0.850386	0.265999	3.19695	0.0013889	0.018338	1.80298
CRIM1	315.926	-0.596878	0.131428	-4.54149	5.5858e-06	0.000184312	-1.51244
CRYBG2	26.1135	1.51615	0.358778	4.22586	2.38028e-05	0.000650898	2.86026
CSF1	12.979	1.67323	0.530689	3.15295	0.0016163	0.0206631	3.18929
CSPG5	25.8953	-1.17426	0.394678	-2.97524	0.00292757	0.0329894	-2.25677
CTNND2	260.614	-1.76462	0.169649	-10.4016	2.43849e-25	1.35128e-22	-3.39784
CTSH	166.978	0.766814	0.174451	4.39559	1.10474e-05	0.000340662	1.70151
CXCL12	227.964	-0.940986	0.126914	-7.41436	1.22213e-13	1.79891e-11	-1.91984
CXXC4	19.9721	1.30795	0.404556	3.23306	0.00122472	0.0166246	2.4759
CYB5D1	37.8845	-1.19903	0.326002	-3.67799	0.000235078	0.00435936	-2.29585
CYFIP1	769.907	-0.681301	0.0929606	-7.32893	2.32004e-13	3.23792e-11	-1.60359
CYFIP2	229.085	0.813658	0.133542	6.09292	1.1087e-09	8.38915e-08	1.75766
CYP1A1	16.8946	1.81667	0.640061	2.83828	0.00453578	0.046294	3.52267
CYP26C1	14.657	-1.62985	0.453744	-3.59201	0.000328135	0.00572627	-3.09482
CYP2D7	66.5976	-0.737141	0.229362	-3.21387	0.00130959	0.0174993	-1.66687
CYP4F23P	67.0371	1.39708	0.232964	5.99696	2.01051e-09	1.45692e-07	2.63367
DAPK3	185.399	-0.647015	0.177767	-3.63967	0.000272984	0.00495023	-1.56592
DCAF4L1	23.7991	-1.19437	0.36586	-3.26455	0.0010964	0.0152283	-2.28844
DCST1	25.5878	-1.34808	0.35129	-3.8375	0.000124292	0.00259334	-2.54572
DDN	29.0497	-2.52094	0.392215	-6.42745	1.29759e-10	1.16419e-08	-5.73957
DEF8	473.802	-0.655198	0.121145	-5.40839	6.35949e-08	3.29152e-06	-1.57483
DENND2C	176.121	0.63822	0.153231	4.16508	3.11238e-05	0.00082592	1.55641
DGKA	265.455	0.950898	0.122387	7.7696	7.87335e-15	1.37353e-12	1.93308
DGKI	8.07924	-2.4025	0.634279	-3.78777	0.000152008	0.00305654	-5.28719
DHRS2	36.6408	-1.05203	0.353675	-2.97457	0.00293399	0.0330223	-2.07345
DHX58	28.1093	-1.60843	0.368649	-4.36304	1.28265e-05	0.000384815	-3.04921
DLEU2	701.429	-0.685498	0.0891777	-7.68688	1.50764e-14	2.51376e-12	-1.60826
DLG4	436.288	-0.7183	0.130234	-5.51544	3.47906e-08	1.8994e-06	-1.64524
DNAH10	37.508	-1.99841	0.365721	-5.4643	4.64732e-08	2.48184e-06	-3.9956
DNAH10OS	78.0425	-0.719774	0.211031	-3.41075	0.000647846	0.00988345	-1.64692
DNAI4	52.4229	-1.56874	0.270077	-5.8085	6.30341e-09	4.05333e-07	-2.96646
DNAJC4	90.9514	-0.746135	0.215057	-3.46948	0.000521467	0.00829111	-1.67729
DNHD1	340.689	-0.872603	0.135424	-6.4435	1.1675e-10	1.05754e-08	-1.83096
DOCK10	205.718	-0.879361	0.150784	-5.83193	5.47892e-09	3.58432e-07	-1.83956
DPY19L2P1	74.8585	0.633245	0.220652	2.86988	0.00410632	0.0428627	1.55105
DRAXIN	6.70363	2.44528	0.775703	3.15234	0.00161967	0.0206798	5.44632
DRG1P1	34.5695	-1.41833	0.332041	-4.27155	1.94122e-05	0.000545887	-2.67276
DSCR9	34.5558	-1.87372	0.352842	-5.31037	1.09405e-07	5.28538e-06	-3.66477
DSEL	7.03432	2.11203	0.751503	2.81041	0.00494788	0.0494027	4.323
DTX4	52.1108	1.09598	0.280309	3.90989	9.23365e-05	0.00203475	2.13758
DYSF	10.5392	-2.29083	0.628222	-3.64652	0.000265811	0.00482946	-4.89337
ECI2	67.2181	0.698652	0.231223	3.02155	0.00251488	0.0291766	1.62299
EDA2R	78.2207	0.988729	0.225023	4.3939	1.11337e-05	0.000342763	1.98444
EEF1A1P13	75.338	0.762044	0.255317	2.9847	0.00283861	0.0321794	1.69589
EEF1GP4	62.8552	-1.06496	0.284109	-3.74843	0.000177943	0.00347423	-2.09211
EEF2KMT	93.2916	-0.658992	0.211289	-3.11891	0.0018152	0.0226642	-1.57898
EFCAB8	104.522	-1.95273	0.564004	-3.46227	0.000535645	0.00843819	-3.87107
EFNA2	12.8215	-2.08551	0.562967	-3.7045	0.00021181	0.00399871	-4.24425
EIF3M	525.757	-0.906597	0.106249	-8.53275	1.42915e-17	3.68858e-15	-1.87462
ELL2	202.173	0.631281	0.136003	4.64166	3.45626e-06	0.000117544	1.54894
ELP2	3640.75	-0.71732	0.0765438	-9.37137	7.15985e-21	2.75303e-18	-1.64413
ENG	29.1728	-2.65893	0.351667	-7.56095	4.00129e-14	6.33516e-12	-6.31566
ENTPD1	9.52172	2.39633	0.677738	3.53578	0.000406573	0.00677299	5.26463
EOGT	206.373	-0.782917	0.159438	-4.91049	9.08504e-07	3.61884e-05	-1.72061
EPAS1	123.871	0.699883	0.166467	4.20432	2.61864e-05	0.000706657	1.62437
EPHX3	140.482	-0.784434	0.177378	-4.42239	9.76134e-06	0.000304997	-1.72242
ERBB4	2101.83	-2.27833	0.0902116	-25.2554	9.88155e-141	1.86178e-136	-4.85116
ERC2	24.5359	-1.33851	0.432336	-3.096	0.00196153	0.0240607	-2.5289
ERVW-1	9.40163	-2.90425	0.703608	-4.12765	3.66489e-05	0.000938183	-7.48628
ESPNL	10.1565	-2.43402	0.620567	-3.92225	8.77248e-05	0.0019445	-5.40398
ESR1	5714.82	-0.647712	0.0714417	-9.0663	1.23132e-19	3.93209e-17	-1.56668
ETV4	55.6137	-0.855158	0.263055	-3.25087	0.00115054	0.0157883	-1.80896
EXOC4	695.447	-0.644723	0.102375	-6.29769	3.02111e-10	2.5873e-08	-1.56344
EXOC6B	405.017	-0.992737	0.116022	-8.55648	1.16367e-17	3.1321e-15	-1.98996
FADS2	127.419	-1.58601	0.206163	-7.69298	1.43747e-14	2.41815e-12	-3.00218
FAM111B	192.278	-0.740737	0.186381	-3.97431	7.05845e-05	0.00161786	-1.67103
FAM131A	301.333	-0.884619	0.174788	-5.06108	4.16882e-07	1.78917e-05	-1.84628
FAM180B	11.9603	-1.52356	0.541933	-2.81134	0.00493359	0.0493368	-2.87499
FAM201A	37.4923	-1.29219	0.326871	-3.9532	7.71139e-05	0.00174418	-2.44899
FAM209A	13.3269	-1.39301	0.474587	-2.93519	0.00333339	0.0364084	-2.62625
FAM210A	149.937	-0.590968	0.175972	-3.35832	0.000784192	0.0116064	-1.50626
FAM214B	111.234	0.953126	0.187002	5.09686	3.45333e-07	1.48888e-05	1.93606
FAM225A	8.26804	2.18115	0.667979	3.2653	0.00109348	0.0152046	4.53515
FAM241A	643.487	-1.04087	0.100403	-10.367	3.50524e-25	1.88692e-22	-2.05747
FAM71A	8.60748	-2.35742	0.603206	-3.90815	9.30071e-05	0.00204713	-5.12452
FAM71D	15.4238	-1.66815	0.483243	-3.45199	0.000556468	0.00868634	-3.17807
FAM83A	328.792	0.77974	0.132073	5.90387	3.5508e-09	2.45958e-07	1.71682
FAM83E	277.401	-1.34034	0.313075	-4.28121	1.85877e-05	0.000528222	-2.53211
FAM95C	60.8565	-0.693613	0.24247	-2.86061	0.00422822	0.0438535	-1.61733
FAS	42.9305	1.9368	0.316407	6.12123	9.28579e-10	7.11193e-08	3.82855
FAT1	76.9539	0.711709	0.228173	3.11916	0.00181368	0.0226602	1.63774
FBLN5	9.87068	-2.09186	0.605836	-3.45285	0.000554696	0.00866715	-4.26298
FBXL17	370.667	-0.813807	0.112624	-7.22585	4.97991e-13	6.6075e-11	-1.75784
FBXL22	25.6899	-1.85801	0.369368	-5.03025	4.8985e-07	2.07866e-05	-3.62507
FBXW8	417.608	-0.597177	0.100232	-5.95793	2.55458e-09	1.82314e-07	-1.51275
FDXR	228.697	1.05163	0.174377	6.03082	1.63131e-09	1.1867e-07	2.07288
FGF13	300.356	-0.690263	0.13424	-5.14201	2.71811e-07	1.19097e-05	-1.61358
FGF18	26.6506	-2.53038	0.439321	-5.75976	8.42332e-09	5.27255e-07	-5.77725
FLNA	11855.1	-0.6489	0.148215	-4.3781	1.19721e-05	0.000363816	-1.56797
FLOT1	958.079	-0.80775	0.0953293	-8.47326	2.38626e-17	5.76404e-15	-1.75048
FNDC3B	634.885	-0.596857	0.102692	-5.81208	6.17002e-09	3.98114e-07	-1.51242
FOCAD	492.894	-0.645189	0.109093	-5.91414	3.33619e-09	2.32804e-07	-1.56394
FOSL1	40.2749	1.56739	0.287033	5.46065	4.74401e-08	2.5178e-06	2.96368
FOXO3B	56.6962	0.744029	0.241123	3.08569	0.00203082	0.0247294	1.67485
FP325330.3	100.884	-3.05692	0.289093	-10.5742	3.92543e-26	2.38578e-23	-8.32195
FP325332.1	7.37935	2.26571	0.799835	2.83272	0.0046154	0.0468275	4.8089
FURIN	123.914	0.793035	0.185609	4.2726	1.93208e-05	0.000544131	1.73272
FUT8	1801.83	-0.606285	0.0807442	-7.50871	5.97118e-14	9.22156e-12	-1.52233
FXYD3	217.881	0.641446	0.129454	4.955	7.2331e-07	2.96258e-05	1.55989
GADD45A	39.2425	0.998803	0.276944	3.60652	0.000310333	0.0054747	1.99834
GAPLINC	22.7283	-1.93875	0.378111	-5.12746	2.93681e-07	1.28085e-05	-3.83372
GAS6	59.8108	0.828456	0.25852	3.20461	0.00135247	0.0179533	1.77578
GAS6-AS1	83.0069	1.89441	0.257186	7.36591	1.75941e-13	2.51129e-11	3.71769
GBP2	42.8232	1.20903	0.305228	3.96108	7.46103e-05	0.00169162	2.31183
GCAT	95.427	-1.22023	0.213716	-5.70957	1.13261e-08	6.81772e-07	-2.32984
GCNA	97.3228	-1.13572	0.398525	-2.84982	0.00437442	0.0449546	-2.19729
GDPD1	52.6994	1.06203	0.32132	3.3052	0.000949078	0.0136056	2.08786
GFRA1	8763.46	-0.633619	0.065191	-9.71943	2.49167e-22	1.11775e-19	-1.55145
GID4	71.2557	0.689305	0.22201	3.10484	0.00190382	0.0235367	1.61251
GIPC3	8.40632	-2.33316	0.642564	-3.63101	0.000282312	0.00506605	-5.03907
GLRA3	355.752	-0.802442	0.127589	-6.28929	3.18921e-10	2.71891e-08	-1.74405
GLS2	81.0562	0.718017	0.22044	3.25721	0.00112515	0.0155532	1.64492
GMDS	173.6	-0.619867	0.14979	-4.13824	3.49982e-05	0.00090577	-1.53673
GNA14	210.407	-0.80138	0.163182	-4.91096	9.06319e-07	3.61779e-05	-1.74277
GNAT1	43.5632	-1.64978	0.294478	-5.60237	2.11437e-08	1.19272e-06	-3.13785
GNB5	473.562	-0.999801	0.117417	-8.51493	1.66688e-17	4.18743e-15	-1.99972
GP5	18.1343	-1.77664	0.451908	-3.93141	8.445e-05	0.00188745	-3.42626
GPBAR1	35.5471	-1.91963	0.384453	-4.99315	5.94014e-07	2.47607e-05	-3.78326
GPC6	115.281	-1.20941	0.206736	-5.85	4.91577e-09	3.28433e-07	-2.31243
GPER1	134.232	0.834812	0.202402	4.12453	3.71486e-05	0.000948397	1.78362
GPR137C	167.102	-0.807448	0.179955	-4.48694	7.22529e-06	0.000230732	-1.75011
GPR37L1	375.496	-0.845621	0.122232	-6.91815	4.57583e-12	5.13174e-10	-1.79704
GPR87	31.5535	1.68961	0.370203	4.56401	5.01854e-06	0.000167947	3.22569
GRHL3	19.6501	1.89348	0.47154	4.01553	5.93127e-05	0.00139811	3.71531
GRIN2C	158.656	0.74417	0.201936	3.68517	0.000228548	0.00425923	1.67501
GRM2	37.8384	-1.78819	0.373329	-4.78984	1.66914e-06	6.22739e-05	-3.45381
GSTO1	106.747	-0.991707	0.206803	-4.79541	1.62346e-06	6.08104e-05	-1.98854
H1-0	1257.49	-0.617115	0.0809777	-7.62081	2.52095e-14	4.05959e-12	-1.53381
H1-2	1644.2	-0.658844	0.107038	-6.15523	7.49682e-10	5.93477e-08	-1.57882
H1-3	814.758	-0.766746	0.112043	-6.84331	7.73814e-12	8.33111e-10	-1.70143
H1-4	763.016	-0.618262	0.138713	-4.45713	8.30632e-06	0.000261705	-1.53502
H1-5	1299.11	-0.653122	0.121202	-5.38873	7.09587e-08	3.60359e-06	-1.57257
H2AC11	781.728	-0.655602	0.108507	-6.04203	1.52188e-09	1.11571e-07	-1.57527
H2AC12	367.055	-0.64083	0.156415	-4.09699	4.18554e-05	0.00105146	-1.55923
H2AC14	410.318	-0.637971	0.156962	-4.0645	4.81359e-05	0.00117478	-1.55614
H2AC4	102.291	-0.782931	0.233775	-3.34908	0.000810802	0.011944	-1.72062
H2AC8	446.282	-0.725519	0.128671	-5.63855	1.71485e-08	9.85047e-07	-1.6535
H2AJ	737.242	-1.02335	0.122482	-8.35509	6.53817e-17	1.53982e-14	-2.03263
H2BC10	345.702	-0.611935	0.132235	-4.62763	3.69877e-06	0.000125339	-1.52831
H2BC13	330.404	-0.898795	0.129845	-6.92207	4.45091e-12	5.05178e-10	-1.86451
H2BC14	241.48	-0.590095	0.192166	-3.07075	0.00213523	0.0256732	-1.50535
H2BC18	634.747	-0.613385	0.108839	-5.63573	1.74319e-08	9.95254e-07	-1.52984
H2BC21	1454.12	-0.775071	0.09099	-8.5182	1.62054e-17	4.12602e-15	-1.71127
H2BC3	139.824	-0.741587	0.192299	-3.85642	0.000115061	0.00244404	-1.67201
H2BC8	790.386	-0.800586	0.0884906	-9.04712	1.46786e-19	4.60931e-17	-1.74181
H2BC9	500.509	-0.855809	0.105502	-8.11178	4.98851e-16	1.04432e-13	-1.80977
H3C10	391.903	-0.824027	0.156472	-5.26629	1.39207e-07	6.54063e-06	-1.77034
H3C11	217.479	-0.658795	0.159981	-4.11797	3.82226e-05	0.00097272	-1.57876
H3C12	288.925	-0.757985	0.134805	-5.62284	1.87846e-08	1.06602e-06	-1.69113
H3C2	959.122	-0.694529	0.111861	-6.20887	5.33674e-10	4.41007e-08	-1.61836
H3C3	591.411	-0.692383	0.125529	-5.51572	3.47361e-08	1.8994e-06	-1.61595
H3C7	518.956	-0.711028	0.124235	-5.72323	1.04516e-08	6.37278e-07	-1.63697
H3C8	1194.15	-0.814839	0.0760035	-10.7211	8.10622e-27	5.26653e-24	-1.7591
H4-16	696.329	-0.75113	0.109412	-6.86515	6.64217e-12	7.2697e-10	-1.68311
H4C3	608.092	-0.61645	0.101962	-6.04585	1.48621e-09	1.09382e-07	-1.5331
H4C8	1348.01	-0.688888	0.0843858	-8.16355	3.2531e-16	7.12694e-14	-1.61204
HASPIN	148.881	-0.670761	0.169017	-3.96861	7.22938e-05	0.00164902	-1.59191
HCLS1	210.49	-1.333	0.16626	-8.01755	1.07871e-15	2.09526e-13	-2.51926
HDC	12.397	-2.18077	0.568951	-3.83296	0.000126611	0.00263007	-4.53395
HECW2	211.23	-1.18534	0.156139	-7.59158	3.16028e-14	5.046e-12	-2.27417
HERC1	1774.58	-0.631862	0.0716043	-8.82435	1.101e-18	3.19138e-16	-1.54956
HIKESHIP2	6.02597	-2.40819	0.804267	-2.99426	0.00275109	0.0314141	-5.30806
HLA-DQB1	39.387	0.936841	0.30389	3.08283	0.00205045	0.024844	1.91433
HMOX1	113.58	-0.624447	0.189958	-3.28728	0.00101159	0.0143196	-1.54162
HS6ST3	268.972	-2.49852	0.181336	-13.7784	3.43818e-43	4.62706e-40	-5.65106
HSCB	177.358	-0.612849	0.15745	-3.89233	9.92856e-05	0.00214769	-1.52928
HSD11B1L	25.933	-1.67379	0.390746	-4.28358	1.83911e-05	0.000525009	-3.19052
HSD17B8	46.4309	-0.876396	0.299388	-2.92729	0.00341925	0.0371737	-1.83578
HSF5	45.4864	-2.41689	0.315205	-7.66768	1.75141e-14	2.8946e-12	-5.34018
HSPA5	5781.1	-0.594072	0.152292	-3.90087	9.58495e-05	0.00209607	-1.5095
ID3	176.44	0.691811	0.177565	3.8961	9.77529e-05	0.0021292	1.61531
IDI2-AS1	67.5205	-1.94924	0.252168	-7.72993	1.07607e-14	1.84311e-12	-3.86171
IER5L	284.196	-1.07984	0.178549	-6.04785	1.46793e-09	1.0846e-07	-2.1138
IFFO1	85.5239	-1.89168	0.257029	-7.35979	1.84197e-13	2.60176e-11	-3.71067
IFITM10	188.627	-1.07692	0.191448	-5.62515	1.85349e-08	1.05503e-06	-2.10953
IGF2BP1	18.9676	1.57673	0.443547	3.55482	0.000378236	0.00635713	2.98293
IGSF9	213.196	0.627147	0.145353	4.31465	1.59856e-05	0.000464074	1.54451
IL17RB	54.316	-0.945775	0.295778	-3.19759	0.00138583	0.0183231	-1.92622
IL20RB	102.699	-0.817382	0.221003	-3.69851	0.000216865	0.0040778	-1.76221
IL4I1	10.0001	-2.17096	0.589868	-3.68041	0.000232862	0.00432472	-4.50322
IL9RP1	10.1012	-2.24219	0.621885	-3.60548	0.000311575	0.00548634	-4.73116
IMPG2	68.9693	-1.84088	0.302016	-6.09532	1.09221e-09	8.29771e-08	-3.58229
INKA2	175.382	0.773883	0.182438	4.24189	2.21646e-05	0.000614123	1.70987
INPP1	26.1376	1.05916	0.364513	2.9057	0.00366438	0.0393393	2.08372
INPP5D	13.5772	1.88433	0.499458	3.77276	0.000161454	0.00322241	3.69183
INPP5E	309.954	-0.639229	0.13559	-4.71441	2.42413e-06	8.6502e-05	-1.5575
INSYN2A	8.96049	2.07733	0.680185	3.05406	0.00225764	0.0267523	4.22025
IQCC	64.3121	-0.706142	0.23816	-2.96499	0.00302696	0.0338664	-1.63144
IRS2	124.377	-0.627866	0.175811	-3.57126	0.000355273	0.00607192	-1.54528
ISG20	252.479	-0.638369	0.14572	-4.38079	1.18249e-05	0.000359923	-1.55657
ITGA10	190.166	-1.08694	0.191617	-5.67245	1.40768e-08	8.28815e-07	-2.12423
ITGA2B	81.8598	-0.856644	0.273971	-3.12677	0.0017674	0.022259	-1.81082
ITGA9	25.2203	-2.63763	0.447314	-5.8966	3.71062e-09	2.55152e-07	-6.2231
ITGB5	319.897	-1.21773	0.122056	-9.97683	1.92521e-23	9.06823e-21	-2.3258
ITGB7	172.989	-0.723106	0.196326	-3.68318	0.000230338	0.00428411	-1.65073
JAML	25.2755	-2.86045	0.394987	-7.24188	4.42509e-13	5.91299e-11	-7.26242
JAZF1	28.3707	-1.29139	0.373587	-3.45672	0.000546794	0.00857084	-2.44763
KAT6B	1750.47	-0.722029	0.0781783	-9.23567	2.56683e-20	8.95587e-18	-1.6495
KCNH3	30.4605	-1.40674	0.399459	-3.52161	0.000428937	0.00708388	-2.65137
KCNIP3	22.7504	1.11142	0.365709	3.03907	0.00237306	0.027892	2.16058
KCNK7	14.0727	-1.45518	0.517641	-2.81118	0.00493604	0.0493368	-2.74191
KCNN4	102.606	1.37355	0.191093	7.18786	6.58144e-13	8.61117e-11	2.59107
KCNQ4	25.9246	-1.50422	0.383559	-3.92175	8.79083e-05	0.00194627	-2.83672
KCTD3	814.225	-1.00774	0.108944	-9.2501	2.24292e-20	7.97338e-18	-2.01076
KDM6B	996.72	0.588337	0.100848	5.8339	5.41451e-09	3.55452e-07	1.50351
KIAA0513	413.949	-0.865455	0.125022	-6.92241	4.44022e-12	5.05178e-10	-1.82191
KIAA1217	390.034	0.691117	0.109138	6.33252	2.41197e-10	2.08458e-08	1.61453
KIFC3	69.9325	0.801175	0.233276	3.43445	0.000593761	0.00917723	1.74252
KLHDC7A	12.6484	1.79328	0.589717	3.04092	0.00235854	0.027756	3.46603
KLHL29	36.8147	-1.01959	0.327993	-3.10857	0.00187998	0.0233338	-2.02734
KLK6	30.0352	1.49492	0.330599	4.52184	6.13042e-06	0.000200179	2.81848
KLLN	31.7331	1.32669	0.357097	3.7152	0.00020304	0.00386022	2.50826
KRT13	17.2924	-2.65008	0.45093	-5.87692	4.17964e-09	2.84291e-07	-6.27702
KRT15	781.975	-2.60532	0.226329	-11.5112	1.1581e-30	8.72788e-28	-6.08528
KRT18P4	68.1977	-0.733469	0.245208	-2.99122	0.00277868	0.0316607	-1.66263
KRT18P6	6.27668	-2.1239	0.720443	-2.94805	0.0031979	0.0352761	-4.3587
KRT7-AS	22.4415	1.02464	0.354732	2.88849	0.00387094	0.0410425	2.03445
KSR1	173.002	0.877235	0.148821	5.89455	3.75694e-09	2.57399e-07	1.83685
LAMB4	61.749	-1.99477	0.301128	-6.62434	3.48795e-11	3.405e-09	-3.98554
LARP1P1	19.2829	-1.37236	0.481751	-2.8487	0.00438985	0.0450486	-2.58894
LAT2	160.093	-1.76969	0.421716	-4.19639	2.712e-05	0.000727875	-3.4098
LBX2-AS1	32.8448	0.861054	0.306236	2.81173	0.00492757	0.0493044	1.81636
LCT	41.8448	-2.39241	0.583989	-4.09667	4.1914e-05	0.00105153	-5.25033
LDHBP1	5.90436	-2.07214	0.699284	-2.96323	0.00304432	0.034	-4.20509
LDLRAD4	251.547	-1.01205	0.144402	-7.00857	2.40758e-12	2.8529e-10	-2.01678
LETM1	585.453	-0.668601	0.0994015	-6.72627	1.74069e-11	1.802e-09	-1.58953
LGALS4	71.9862	-1.71026	0.265302	-6.44644	1.14507e-10	1.04224e-08	-3.27219
LGALSL	80.6829	0.696872	0.206904	3.36809	0.000756913	0.0112557	1.62099
LIF	76.5681	1.15932	0.236775	4.89632	9.76484e-07	3.85701e-05	2.23353
LIN37	35.9755	0.892959	0.314952	2.83522	0.00457942	0.0466183	1.85698
LINC00304	10.6063	-1.81587	0.566955	-3.20285	0.00136077	0.0180297	-3.52071
LINC00470	24.4145	2.03604	0.544666	3.73814	0.000185385	0.00359517	4.10118
LINC00475	26.3453	1.18393	0.36766	3.22017	0.00128113	0.0171921	2.27195
LINC00486	26.6854	-1.6434	0.408882	-4.01924	5.83853e-05	0.00138196	-3.124
LINC00514	104.854	0.928163	0.19327	4.80243	1.56754e-06	5.89501e-05	1.90285
LINC00607	8.93999	-2.19419	0.668319	-3.28315	0.00102655	0.0144986	-4.57633
LINC00639	26.5788	-3.07537	0.451729	-6.80799	9.89745e-12	1.05355e-09	-8.42902
LINC00940	8.87993	-2.47447	0.659542	-3.7518	0.000175569	0.00344933	-5.55763
LINC01030	68.4199	-1.1298	0.215578	-5.24079	1.59892e-07	7.4018e-06	-2.18828
LINC01087	1121.39	-0.952291	0.0735057	-12.9553	2.19171e-38	2.17336e-35	-1.93494
LINC01164	7.75459	4.25929	0.913089	4.6647	3.09064e-06	0.00010665	19.1502
LINC01291	76.1687	-0.993096	0.248239	-4.00056	6.31934e-05	0.00146991	-1.99045
LINC01293	62.6299	-0.994143	0.238934	-4.16074	3.1722e-05	0.000837078	-1.9919
LINC01341	86.5633	-0.854553	0.216525	-3.94667	7.92446e-05	0.00178808	-1.8082
LINC01376	70.8319	-1.46653	0.257359	-5.6984	1.20939e-08	7.16545e-07	-2.76357
LINC01725	92.8604	-0.663907	0.206428	-3.21616	0.00129918	0.0174006	-1.58437
LINC01909	18.9895	-1.31821	0.410732	-3.20942	0.00133003	0.0176971	-2.49357
LINC02035	89.0265	0.789831	0.211847	3.7283	0.000192775	0.00371378	1.72887
LINC02062	23.4071	-1.1491	0.37994	-3.02442	0.00249108	0.028954	-2.21776
LINC02236	23.1104	-1.95958	0.406602	-4.81941	1.43984e-06	5.49149e-05	-3.88949
LINC02516	9.57458	-2.20677	0.633868	-3.48144	0.000498724	0.00803116	-4.61641
LINC02676	94.4661	-0.618205	0.20132	-3.07076	0.00213514	0.0256732	-1.53496
LINC02728	23.7378	-1.03218	0.366179	-2.81879	0.00482056	0.0485172	-2.04511
LINC02803	41.6676	-1.18331	0.294698	-4.01532	5.93647e-05	0.00139811	-2.27097
LMOD3	14.2955	-1.56576	0.470771	-3.32595	0.000881181	0.0127907	-2.96034
LPP	2551.85	-0.62968	0.0777162	-8.1023	5.39303e-16	1.11659e-13	-1.54722
LRGUK	22.5394	-2.02476	0.42333	-4.78294	1.72746e-06	6.43222e-05	-4.06925
LRIT3	6.01841	-2.58544	0.836315	-3.09146	0.00199173	0.024336	-6.00197
LRP1	177.17	0.808141	0.146536	5.51498	3.4881e-08	1.8994e-06	1.75095
LRP1B	298.788	-1.29148	0.145834	-8.85578	8.30982e-19	2.44633e-16	-2.44779
LRRC4	6.24074	2.4741	0.813902	3.0398	0.00236735	0.0278422	5.5562
LRRC69	45.819	-0.894289	0.285435	-3.13307	0.00172986	0.0218447	-1.85869
LRRC8B	288.191	-0.585524	0.128753	-4.54765	5.42488e-06	0.000179316	-1.50058
LRRK1	50.7264	-1.53109	0.285444	-5.36389	8.14496e-08	4.09225e-06	-2.89005
LRRN4CL	22.5418	-1.8297	0.414038	-4.41915	9.90878e-06	0.000308581	-3.55463
LSMEM2	32.0549	-1.15752	0.319425	-3.62376	0.000290349	0.00517056	-2.23074
LTBP1	402.983	-0.737076	0.155001	-4.75531	1.98146e-06	7.32012e-05	-1.66679
LUCAT1	42.1859	0.948058	0.279794	3.38842	0.000702968	0.0106127	1.92927
LY6D	5.20024	3.40054	1.04494	3.25429	0.00113676	0.0156561	10.56
MACROD2	606.075	-0.693342	0.103363	-6.70784	1.97525e-11	2.02259e-09	-1.61703
MAGI1	496.056	-0.663303	0.113852	-5.82602	5.67652e-09	3.68798e-07	-1.5837
MAML3	101.306	-0.850063	0.21776	-3.90368	9.47421e-05	0.00207562	-1.80258
MAP3K12	143.086	0.706566	0.165989	4.25671	2.07461e-05	0.000578331	1.63192
MAP4	1778.96	-1.34885	0.104054	-12.963	1.98437e-38	2.07708e-35	-2.54708
MAP7D2	12.2623	-2.08791	0.588659	-3.5469	0.000389796	0.00652234	-4.25133
MAP9	78.3601	0.614016	0.205929	2.98169	0.00286666	0.0324194	1.53051
MARCHF8	65.5832	0.647814	0.230959	2.80489	0.00503343	0.0499712	1.56679
MB	83.7118	1.26168	0.241369	5.22719	1.72102e-07	7.90873e-06	2.39775
MCAT	61.5431	-0.749676	0.255163	-2.93803	0.003303	0.0361979	-1.68142
MCM5	627.254	-0.681259	0.103415	-6.58765	4.46839e-11	4.25197e-09	-1.60354
MCM6	968.211	-0.59575	0.105505	-5.64663	1.63625e-08	9.48573e-07	-1.51126
MCPH1	157.093	-1.95663	0.17743	-11.0276	2.81132e-28	1.89172e-25	-3.88155
MDC1	1285.31	-0.867662	0.090363	-9.60196	7.84361e-22	3.35867e-19	-1.8247
MDM2	4760.21	0.893369	0.15551	5.74475	9.20558e-09	5.70534e-07	1.85751
ME1	771.491	-0.812775	0.114615	-7.09137	1.32787e-12	1.64595e-10	-1.75659
MED13	8941.96	-0.59014	0.0599162	-9.84942	6.89389e-23	3.16799e-20	-1.50539
MFSD6	118.142	0.680091	0.178006	3.82061	0.000133121	0.00274412	1.60224
MGMT	193.95	-0.737533	0.158788	-4.64476	3.40473e-06	0.000116001	-1.66732
MINAR2	33.8255	-1.56153	0.348588	-4.4796	7.47848e-06	0.00023801	-2.95167
MIR1205	12.8813	-1.93892	0.57186	-3.39055	0.000697522	0.0105474	-3.83418
MIR205HG	20.2294	2.30585	0.562769	4.09733	4.17937e-05	0.00105132	4.94459
MIR2278	9.37937	-2.49714	0.726566	-3.43691	0.000588398	0.00910929	-5.64565
MIR22HG	364.91	-1.0037	0.10886	-9.22013	2.96751e-20	1.01656e-17	-2.00514
MIR4713HG	102.104	-0.799291	0.197093	-4.0554	5.00481e-05	0.00120818	-1.74025
MIR548F2	43.1911	-1.59924	0.32323	-4.9477	7.50971e-07	3.04936e-05	-3.02984
MIR924HG	168.25	-0.885241	0.164747	-5.37335	7.72892e-08	3.90404e-06	-1.84707
MIR9-3HG	120.46	0.657236	0.162882	4.03503	5.45947e-05	0.0013004	1.57706
MOB3A	189.465	-0.705227	0.16466	-4.28293	1.84449e-05	0.000525749	-1.6304
MOB3C	97.01	0.832839	0.188646	4.41482	1.01092e-05	0.000314303	1.78119
MOCOS	204.796	-0.608533	0.145201	-4.19098	2.77748e-05	0.000744388	-1.52471
MPP4	18.6069	-2.20112	0.483301	-4.55434	5.25509e-06	0.000174009	-4.59836
MPPED2	305.016	-0.758869	0.123661	-6.13668	8.42659e-10	6.56055e-08	-1.69216
MPRIP	1445.37	-0.785262	0.0749934	-10.4711	1.17289e-25	6.69651e-23	-1.72341
MRLN	6.57726	-2.60148	0.729729	-3.56499	0.000363872	0.00615974	-6.06908
MROH3P	9.28207	-2.04776	0.645593	-3.17191	0.0015144	0.0195699	-4.13464
MSANTD1	105.167	-0.888971	0.212214	-4.18902	2.80156e-05	0.000748712	-1.85185
MSI2	3427.65	-0.619257	0.0657784	-9.41428	4.76313e-21	1.90941e-18	-1.53608
MSRA	121.971	-0.615974	0.182341	-3.37815	0.000729764	0.0109484	-1.53259
MST1P2	45.9407	0.807171	0.275135	2.93373	0.0033492	0.0365386	1.74978
MTCO3P17	5.72305	-2.89546	0.832508	-3.478	0.000505168	0.00811412	-7.44084
MTCP1	19.8778	-1.6681	0.462509	-3.60664	0.000310184	0.0054747	-3.17797
MUC19	19.2984	4.4033	0.592798	7.428	1.10248e-13	1.63558e-11	21.1605
MUC20	38.6876	-1.13398	0.304558	-3.72336	0.000196591	0.00376802	-2.19463
MVB12B	138.674	-1.17592	0.173116	-6.79267	1.10074e-11	1.16512e-09	-2.25937
MYBPHL	10.4294	-2.27421	0.709699	-3.20447	0.00135309	0.0179533	-4.83733
MYCBP2	1482.05	-0.641161	0.0730253	-8.77998	1.635e-18	4.59776e-16	-1.55958
MYH3	28.9587	-1.35652	0.362568	-3.74142	0.000182981	0.0035652	-2.56067
MYO16	21.7993	-1.45805	0.408208	-3.57184	0.000354479	0.00607157	-2.74737
MYO1A	34.2659	-1.79935	0.618591	-2.90879	0.00362829	0.0390186	-3.48064
MYO1D	464.412	-1.94402	0.128224	-15.1611	6.39473e-52	1.0953e-48	-3.84777
MYOCOS	20.6718	-1.32971	0.384703	-3.45645	0.000547339	0.00857225	-2.51352
N4BP2L1	18.4032	-1.3684	0.412647	-3.31615	0.000912677	0.0131768	-2.58183
NAALADL2	116.517	-0.800643	0.209064	-3.82966	0.000128321	0.00265973	-1.74188
NARS2	182.185	-0.59455	0.14568	-4.08121	4.48011e-05	0.00110919	-1.51
NCAM2	605.148	-0.813058	0.100109	-8.12175	4.5951e-16	9.72768e-14	-1.75693
NCKAP5	272.632	-0.810365	0.139726	-5.79968	6.64404e-09	4.2434e-07	-1.75365
NCKAP5L	384.372	0.600011	0.144797	4.1438	3.41596e-05	0.000889535	1.51573
NCR3LG1	79.6095	-0.991724	0.217483	-4.56	5.11538e-06	0.000169981	-1.98856
NDUFA10	899.539	-0.831847	0.0858344	-9.69129	3.28348e-22	1.4387e-19	-1.77996
NEAT1	74455.1	-0.869129	0.0671254	-12.9478	2.41662e-38	2.27658e-35	-1.82656
NEB	29.2255	-1.21029	0.343679	-3.52157	0.000428996	0.00708388	-2.31384
NEBL	1037.64	-0.62903	0.0940188	-6.69047	2.22459e-11	2.22944e-09	-1.54652
NECAB2	76.8484	-1.6923	0.19653	-8.61091	7.2481e-18	2.00826e-15	-3.23171
NECTIN4	349.686	0.723459	0.150959	4.7924	1.64795e-06	6.16051e-05	1.65114
NEK9	390.777	-0.985166	0.231826	-4.24959	2.14159e-05	0.000594251	-1.97954
NFATC4	65.1112	1.00061	0.24959	4.00902	6.09714e-05	0.00142881	2.00085
NFS1	328.588	-1.00184	0.151324	-6.62048	3.58037e-11	3.4772e-09	-2.00255
NHLH1	10.1069	-1.69366	0.559395	-3.02766	0.00246451	0.0286983	-3.23476
NHLH2	5.69942	2.99713	0.928978	3.22626	0.00125419	0.0169362	7.98408
NHS	139.417	-0.640755	0.178164	-3.59644	0.000322602	0.00566463	-1.55914
NLRC5	17.7134	-1.46112	0.425214	-3.43619	0.000589948	0.00912578	-2.75322
NMB	46.3921	-1.04338	0.276983	-3.76695	0.000165254	0.0032878	-2.06105
NMD3	6794.42	-0.655073	0.0767096	-8.53965	1.34635e-17	3.52313e-15	-1.5747
NPIPB6	8.49156	-2.00287	0.663205	-3.01999	0.00252783	0.0292908	-4.00797
NPM3	72.7475	-0.684212	0.220718	-3.09994	0.00193562	0.0238223	-1.60682
NR2E3	42.6787	-2.59074	0.339062	-7.64091	2.15692e-14	3.53378e-12	-6.02409
NRCAM	3891.72	-1.79802	0.0762497	-23.5806	6.09256e-123	5.7395e-119	-3.47742
NRM	227.419	-0.795903	0.129771	-6.13314	8.61626e-10	6.65323e-08	-1.73616
NSMCE2	309.016	-0.842633	0.119116	-7.07404	1.50483e-12	1.8531e-10	-1.79332
NUDT19P5	22.4483	1.34821	0.406331	3.31802	0.000906577	0.0130988	2.54597
OLFML3	91.4808	-1.95312	0.268885	-7.26378	3.76421e-13	5.10227e-11	-3.87211
OR5AU1	10.3967	-2.94531	0.656474	-4.48656	7.23807e-06	0.000230749	-7.70242
OSBPL5	137.593	-0.588713	0.160183	-3.67526	0.000237612	0.00440201	-1.5039
OTOAP1	40.5587	-2.54744	0.344841	-7.38729	1.49856e-13	2.17188e-11	-5.84596
P2RX2	25.6974	1.86495	0.512823	3.63664	0.000276221	0.00499452	3.64256
PABPN1L	26.3672	-2.35616	0.412055	-5.71807	1.07743e-08	6.54832e-07	-5.12004
PALM3	197.818	0.728757	0.191634	3.80285	0.00014304	0.00291984	1.65721
PAPSS2	789.621	-0.591151	0.0959546	-6.16074	7.24058e-10	5.75611e-08	-1.50645
PAQR7	93.5259	0.661514	0.20163	3.28083	0.00103502	0.0145637	1.58174
PARD3B	85.0042	-1.6213	0.275722	-5.8802	4.09765e-09	2.79724e-07	-3.07653
PARD6A	25.5448	-1.6199	0.387581	-4.17952	2.92121e-05	0.000778481	-3.07354
PAXBP1-AS1	29.5683	1.06768	0.341586	3.12566	0.00177407	0.0222984	2.09606
PAXIP1-AS2	33.5966	1.00777	0.34951	2.88337	0.00393448	0.0415059	2.0108
PCAT1	124.71	-0.601015	0.181877	-3.30452	0.000951402	0.0136108	-1.51678
PCDH7	1629.8	-0.644185	0.0797073	-8.08189	6.3772e-16	1.27822e-13	-1.56286
PCLAF	164.124	-0.608388	0.161883	-3.7582	0.000171138	0.00337635	-1.52455
PDC-AS1	37.4718	-0.97292	0.31841	-3.05556	0.00224641	0.0266527	-1.96281
PDE2A	133.303	-3.09611	0.227174	-13.6288	2.70072e-42	3.39228e-39	-8.5511
PDE4A	23.8696	1.34458	0.398787	3.37168	0.000747101	0.0111578	2.53957
PDE4C	5.94524	-2.24775	0.782279	-2.87333	0.0040617	0.0424911	-4.7494
PDE4D	24.1092	-1.27903	0.407476	-3.13891	0.0016958	0.0214722	-2.42675
PDGFRL	140.821	-1.79983	0.191618	-9.3928	5.84277e-21	2.29341e-18	-3.48178
PDK4	59.0649	1.4304	0.287515	4.97505	6.52301e-07	2.7011e-05	2.69522
PDZD4	52.1955	-0.848821	0.278195	-3.05117	0.00227949	0.0269604	-1.80103
PEAK1	546.87	-0.819808	0.114662	-7.14979	8.69133e-13	1.11397e-10	-1.76517
PEAR1	9.61296	1.65922	0.564075	2.94149	0.00326634	0.035884	3.15846
PEG13	178.592	-0.926386	0.16373	-5.65803	1.53124e-08	8.98756e-07	-1.90051
PELI3	88.3354	-0.824816	0.247179	-3.33692	0.000847138	0.0123537	-1.77131
PERM1	31.4484	-1.24844	0.335808	-3.71771	0.000201038	0.00382989	-2.37584
PGM1	52.5202	-0.813422	0.272647	-2.98343	0.00285041	0.0322744	-1.75737
PGM2L1	93.1298	0.708371	0.191651	3.69615	0.000218895	0.00410776	1.63396
PHF2P2	34.9463	-1.38168	0.359121	-3.84738	0.000119386	0.00251585	-2.60571
PHKA2-AS1	14.5066	2.18454	0.610957	3.5756	0.000349423	0.00600134	4.54582
PHLDB1	428.798	-0.768863	0.144018	-5.33866	9.36339e-08	4.64251e-06	-1.70393
PHYH	92.5502	0.655054	0.21932	2.98675	0.00281964	0.0320222	1.57467
PHYHD1	36.4452	-1.18936	0.306905	-3.87535	0.000106473	0.00229263	-2.28052
PICART1	6.51961	2.12534	0.750138	2.83326	0.00460756	0.0468232	4.36305
PIK3C2G	6.50435	2.79356	0.955272	2.92436	0.00345165	0.037418	6.93339
PIP4K2A	523.55	-0.916355	0.108067	-8.4795	2.26159e-17	5.53385e-15	-1.88734
PIP5KL1	213.054	-0.853198	0.122449	-6.96779	3.21959e-12	3.77931e-10	-1.8065
PITPNM2	43.7621	0.993356	0.304432	3.26298	0.00110248	0.0152847	1.99081
PITPNM3	96.147	0.622785	0.219404	2.83853	0.0045322	0.0462824	1.53984
PITRM1-AS1	32.9648	-1.30032	0.319	-4.07625	4.57677e-05	0.00113164	-2.46284
PKD1L1	23.2295	-2.76052	0.760311	-3.63078	0.000282566	0.00506605	-6.77642
PKD1P2	24.8809	-2.12858	0.731689	-2.90913	0.00362431	0.0389981	-4.37287
PKHD1L1	119.935	-0.609253	0.189585	-3.21362	0.00131075	0.0175023	-1.52547
PKN3	176.377	-0.998262	0.193197	-5.16707	2.37788e-07	1.05914e-05	-1.99759
PLAAT3	41.1702	0.887424	0.281944	3.14752	0.0016466	0.0209477	1.84987
PLAC8L1	19.0957	-1.48625	0.437547	-3.39678	0.000681839	0.0103185	-2.8016
PLCB1	584.673	-0.885823	0.109933	-8.05788	7.76298e-16	1.52529e-13	-1.84782
PLCG2	115.296	-0.868272	0.186697	-4.6507	3.30814e-06	0.000113146	-1.82548
PLEKHA2	191.856	0.812714	0.150691	5.39324	6.91981e-08	3.52368e-06	1.75651
PLEKHG1	21.453	1.39092	0.393738	3.53262	0.000411468	0.0068364	2.62247
PLK3	77.4901	0.758123	0.212941	3.56025	0.000370504	0.00625507	1.69129
PLPP1	111.82	0.997926	0.211455	4.71933	2.36626e-06	8.5244e-05	1.99713
PLXDC2	204.82	-1.16576	0.169825	-6.86444	6.67511e-12	7.2697e-10	-2.24351
PLXNB3	213.159	1.05441	0.183983	5.73103	9.98251e-09	6.1264e-07	2.07687
PNLDC1	24.1414	-1.82288	0.42649	-4.27415	1.91871e-05	0.000541173	-3.53787
PNPLA7	437.866	-0.883568	0.139386	-6.33901	2.31252e-10	2.00785e-08	-1.84493
POLG2	577.817	-0.759495	0.122507	-6.19959	5.66104e-10	4.5974e-08	-1.6929
POLN	12.6252	-2.11121	0.531601	-3.97142	7.14441e-05	0.00163268	-4.32054
POMT1	804.244	-0.690901	0.118135	-5.8484	4.96315e-09	3.29556e-07	-1.61429
PON2	173.04	-0.753071	0.175306	-4.29576	1.74098e-05	0.000499268	-1.68538
POTEKP	1568.66	-1.2107	0.0701445	-17.2601	9.39506e-67	1.9668e-63	-2.3145
PPM1L	692.082	-0.612258	0.0999871	-6.12337	9.16165e-10	7.04549e-08	-1.52865
PPP1R27	11.8114	-2.67958	0.572933	-4.67695	2.9117e-06	0.00010103	-6.40669
PPP6R1	696.429	-0.68688	0.126887	-5.41331	6.18716e-08	3.21136e-06	-1.6098
PPT2	71.5757	0.789793	0.235065	3.35989	0.000779737	0.0115496	1.72883
PRICKLE2	784.722	0.693461	0.0922758	7.51509	5.68732e-14	8.85577e-12	1.61716
PRICKLE2-AS1	640.931	-1.72623	0.103904	-16.6137	5.55073e-62	1.04581e-58	-3.30862
PRICKLE2-AS2	59.8671	-1.27553	0.271696	-4.69471	2.6699e-06	9.40253e-05	-2.42088
PRIM2	353.791	-0.669311	0.115091	-5.81552	6.04455e-09	3.91359e-07	-1.59031
PRLH	16.9169	-3.58008	0.534363	-6.69971	2.0883e-11	2.10405e-09	-11.9594
PROM2	712.146	0.714941	0.108184	6.60854	3.88131e-11	3.75014e-09	1.64142
PRRT2	158.986	-1.10307	0.200053	-5.51391	3.50952e-08	1.90556e-06	-2.14812
PTGES3	2075.67	-0.831852	0.0719435	-11.5626	6.37594e-31	5.00538e-28	-1.77997
PTPRK	2370.05	-0.8315	0.0821581	-10.1207	4.47068e-24	2.27654e-21	-1.77953
PTPRN2	60.4515	-1.29024	0.336203	-3.83767	0.000124206	0.00259334	-2.44568
PTPRVP	42.7157	-1.59119	0.287193	-5.5405	3.01614e-08	1.66161e-06	-3.01299
PURPL	12.312	2.19239	0.616844	3.5542	0.000379128	0.00636644	4.57061
PVT1	2238.06	-1.53224	0.0713288	-21.4813	2.32662e-102	1.0959e-98	-2.89234
PYCARD-AS1	11.781	-1.92848	0.579281	-3.32909	0.00087129	0.0126764	-3.80654
PYGM	205.287	-1.31368	0.342921	-3.83086	0.000127695	0.00264967	-2.48576
PZP	6.56291	2.91795	1.01544	2.87358	0.00405847	0.0424911	7.55769
QKI	537.642	-1.17164	0.104618	-11.1993	4.11068e-29	2.97882e-26	-2.25268
QPRT	320.139	0.73919	0.119196	6.20147	5.59389e-10	4.56253e-08	1.66924
QRICH2	90.0951	-0.893041	0.232897	-3.83449	0.000125826	0.00261955	-1.85709
RAB39B	40.7539	0.939555	0.297252	3.1608	0.00157337	0.0201857	1.91794
RAB3B	61.756	0.796839	0.27415	2.90658	0.00365407	0.0392511	1.73729
RAB44	39.233	-2.04349	0.361272	-5.65638	1.54595e-08	9.00798e-07	-4.12243
RAB7A	1979.4	-0.708703	0.063731	-11.1202	1.00023e-28	6.97974e-26	-1.63433
RAD17P1	31.3294	-0.966376	0.341548	-2.8294	0.0046635	0.0472139	-1.95393
RAD51B	218.822	-0.8131	0.152971	-5.31537	1.06439e-07	5.18196e-06	-1.75698
RANBP3	296.748	-0.655456	0.126994	-5.16131	2.45226e-07	1.08692e-05	-1.57511
RASGRP2	38.3948	-2.30616	0.324634	-7.10389	1.21297e-12	1.51349e-10	-4.94566
RBBP8NL	162.279	0.585266	0.205955	2.84172	0.00448714	0.0459219	1.50032
REEP2	44.1744	-1.2032	0.276936	-4.3447	1.39467e-05	0.00041381	-2.3025
REG4	16.933	-1.87348	0.53584	-3.49634	0.000471681	0.00766776	-3.66416
RGS16	40.594	1.72364	0.305465	5.64268	1.67419e-08	9.64633e-07	3.30269
RGS6	79.6545	-0.798343	0.250013	-3.19321	0.00140701	0.0184992	-1.7391
RHOT1	166.733	-0.633859	0.151913	-4.17252	3.01246e-05	0.000801663	-1.55171
RHOU	34.5842	0.997484	0.323928	3.07934	0.00207459	0.025056	1.99652
RILP	66.9193	-1.58666	0.27788	-5.7099	1.13042e-08	6.81772e-07	-3.00354
RIN2	113.745	-0.929139	0.206807	-4.49279	7.02958e-06	0.000225875	-1.90414
RNA5-8SN4	17.5812	-1.65589	0.535819	-3.09039	0.00199895	0.0243768	-3.15117
RNA5SP115	5.45781	-3.54168	0.920604	-3.84713	0.00011951	0.00251585	-11.6454
RNA5SP379	7.50813	-2.26053	0.767021	-2.94716	0.00320712	0.0353365	-4.79167
RNF14P3	23.9358	-1.26139	0.379476	-3.32404	0.000887223	0.0128586	-2.39727
RNF152	174.425	0.882716	0.144636	6.10301	1.04091e-09	7.94003e-08	1.84384
RNF224	28.2793	1.50227	0.421555	3.56363	0.000365766	0.00618618	2.83287
RNU6-1140P	9.88509	-1.84583	0.609456	-3.02865	0.00245645	0.0286221	-3.5946
ROPN1L	18.3931	-1.38084	0.475726	-2.90259	0.00370088	0.0396184	-2.6042
RPL12P38	311.054	-2.02721	0.258873	-7.8309	4.84397e-15	8.94757e-13	-4.07615
RPL13AP20	17.5256	-1.63458	0.431761	-3.78584	0.000153191	0.00307704	-3.10497
RPL39P5	11.363	-1.63366	0.56465	-2.89323	0.00381302	0.0405873	-3.103
RPL7P19	17.2332	-1.54036	0.415164	-3.71025	0.000207054	0.00393119	-2.90868
RPL7P4	14.321	-2.63723	0.512841	-5.14238	2.71273e-07	1.19097e-05	-6.22134
RPS10P2	84.7877	-0.912271	0.203249	-4.48844	7.17472e-06	0.000229506	-1.88201
RPS3P7	42.0021	-1.40017	0.350118	-3.99913	6.35747e-05	0.00147695	-2.63933
RPSAP11	14.3062	-1.97855	0.541947	-3.65081	0.000261413	0.00477256	-3.94096
RSPH9	24.416	-1.42299	0.39326	-3.61844	0.000296382	0.00524912	-2.68141
RTL5	55.3152	1.25496	0.293539	4.27528	1.909e-05	0.000539243	2.3866
RUBCNL	92.8722	-0.817727	0.181165	-4.51371	6.37024e-06	0.000206934	-1.76263
RUFY1-AS1	92.6658	-1.56864	0.214933	-7.29829	2.91455e-13	4.00826e-11	-2.96625
SALL4	411.484	0.921294	0.133124	6.92057	4.49833e-12	5.07503e-10	1.89381
SAMD12	393.217	-1.77735	0.127382	-13.9529	3.01966e-44	4.37641e-41	-3.42795
SCARF1	61.915	-1.98872	0.316412	-6.28524	3.2735e-10	2.7782e-08	-3.96886
SCPEP1	214.51	-0.667083	0.142364	-4.68574	2.78945e-06	9.76876e-05	-1.58786
SCUBE2	425.058	-0.94117	0.121052	-7.77492	7.54922e-15	1.34184e-12	-1.92009
SDK1	751.927	-0.606367	0.0947593	-6.39903	1.5637e-10	1.38317e-08	-1.52242
SEMA6A-AS1	33.9977	-1.06893	0.343022	-3.11622	0.00183183	0.0228331	-2.09788
SEPTIN10	96.7334	-0.668203	0.195202	-3.42314	0.000619016	0.00949747	-1.58909
SERPINA1	72.5056	0.795515	0.210299	3.78278	0.000155086	0.00310849	1.7357
SERPINB5	11.0474	2.43927	0.656015	3.71831	0.000200559	0.00382463	5.42366
SERPINE1	5.32854	2.97597	0.889337	3.34628	0.000819031	0.0120558	7.86786
SERPINF1	10.9984	1.79514	0.602299	2.98048	0.00287795	0.0325276	3.47049
SESN1	325.42	0.954855	0.120349	7.93403	2.12139e-15	3.99691e-13	1.93838
SETBP1	145.95	-0.66541	0.16399	-4.05763	4.95731e-05	0.00120052	-1.58602
SH2D5	40.6014	-0.782741	0.279066	-2.80486	0.00503384	0.0499712	-1.7204
SHH	269.706	-0.622078	0.151911	-4.09501	4.22143e-05	0.00105485	-1.53909
SHISA7	10.1191	-1.61239	0.550686	-2.92796	0.00341193	0.0371155	-3.05757
SIL1	233.049	-0.828453	0.133021	-6.22798	4.72486e-10	3.93899e-08	-1.77578
SLC12A4	101.3	0.776402	0.211376	3.67309	0.000239639	0.00442652	1.71285
SLC12A5	154.108	0.585421	0.161448	3.62606	0.00028778	0.0051394	1.50048
SLC16A3	165.525	0.817421	0.198511	4.11777	3.82562e-05	0.00097272	1.76225
SLC17A9	24.5965	-1.49419	0.446734	-3.34469	0.000823745	0.0121038	-2.81705
SLC22A13	75.2713	-0.867646	0.239778	-3.61854	0.000296271	0.00524912	-1.82468
SLC24A3	196.408	-0.784056	0.151164	-5.1868	2.13936e-07	9.64301e-06	-1.72197
SLC25A15P5	19.8602	-1.33331	0.462157	-2.88496	0.0039146	0.0413622	-2.51979
SLC25A37	334.548	-0.986734	0.118708	-8.31229	9.38712e-17	2.18349e-14	-1.98169
SLC25A45	74.9528	0.816671	0.239512	3.40973	0.000650261	0.00990426	1.76134
SLC2A5	18.9684	-1.54813	0.423424	-3.65621	0.000255969	0.00468679	-2.92438
SLC31A2	39.4698	0.983092	0.2916	3.37137	0.000747958	0.0111578	1.9767
SLC34A3	23.2508	1.52552	0.488791	3.12101	0.00180231	0.022548	2.87891
SLC35F6	618.777	-0.888499	0.0943548	-9.41658	4.66032e-21	1.90881e-18	-1.85125
SLC38A8	17.2706	-3.23411	0.52194	-6.19632	5.77971e-10	4.67362e-08	-9.40942
SLC39A2	5.79507	-2.47628	0.766207	-3.23187	0.00122983	0.0166759	-5.56462
SLC39A6	11686.2	-0.659949	0.0652814	-10.1093	5.02423e-24	2.49109e-21	-1.58003
SLC45A3	152.284	-1.41724	0.194405	-7.29014	3.09622e-13	4.22724e-11	-2.67075
SLC4A10	344.233	-1.56683	0.116706	-13.4254	4.29337e-41	5.05572e-38	-2.96252
SLC4A3	49.8192	0.752508	0.261162	2.88138	0.00395938	0.0416753	1.68472
SLC52A1	9.30251	1.92317	0.673553	2.85526	0.00430022	0.0444383	3.79255
SLC5A11	72.1213	-2.26077	0.320709	-7.04929	1.79832e-12	2.18594e-10	-4.79248
SLC6A3	40.2914	-2.86384	0.334297	-8.56676	1.06441e-17	2.90646e-15	-7.27952
SLC7A11	561.129	-1.09228	0.257996	-4.23372	2.29859e-05	0.00063223	-2.13211
SLC7A8	76.5084	1.21067	0.211184	5.7328	9.87868e-09	6.08249e-07	2.31446
SLC7A9	10.7095	-2.56993	0.630781	-4.07421	4.6171e-05	0.00113862	-5.93781
SLCO3A1	184.277	-1.59139	0.175122	-9.08729	1.01537e-19	3.29839e-17	-3.01339
SLIT2	61.7362	-0.85518	0.277223	-3.08481	0.00203679	0.0247582	-1.80898
SMIM10L2A	26.0921	2.0602	0.378877	5.43764	5.39907e-08	2.84941e-06	4.17043
SMYD3	270.847	-0.593599	0.135895	-4.36806	1.25357e-05	0.00037922	-1.50901
SND1	1291.98	-1.07385	0.0869494	-12.3503	4.85338e-35	4.35441e-32	-2.10504
SND1-IT1	92.9125	-1.26336	0.204512	-6.17744	6.51507e-10	5.22342e-08	-2.40054
SNHG32	243.212	-0.817803	0.170402	-4.79927	1.59244e-06	5.97672e-05	-1.76272
SNORA14B	20.852	-1.48244	0.419899	-3.53047	0.000414827	0.00688613	-2.79421
SNORC	63.2529	-0.792796	0.249979	-3.17145	0.00151681	0.0195876	-1.73243
SNORD12C	30.4656	-1.02613	0.347336	-2.9543	0.00313382	0.0346912	-2.03656
SNORD3B-2	77.3779	-0.842718	0.252064	-3.34327	0.000827987	0.0121496	-1.79343
SNORD4A	16.1429	-1.36099	0.479116	-2.84062	0.00450259	0.04603	-2.56861
SNRK-AS1	38.3115	-1.28627	0.341646	-3.76491	0.000166609	0.00330777	-2.43896
SNX18P3	57.6359	-0.744584	0.248576	-2.9954	0.00274084	0.031335	-1.67549
SORCS1	110.663	-1.50293	0.224795	-6.68579	2.2968e-11	2.28963e-09	-2.83418
SOX15	19.152	-1.54392	0.448094	-3.44553	0.000569947	0.00886735	-2.91586
SP6	61.9862	0.875094	0.266459	3.28416	0.00102286	0.0144574	1.83413
SPATA18	116.265	0.894739	0.198129	4.51595	6.30341e-06	0.000205472	1.85927
SPATA20	577.557	-0.724568	0.108127	-6.70105	2.06922e-11	2.09603e-09	-1.65241
SPATA32	7.12578	-2.62835	0.746643	-3.52023	0.000431177	0.00711367	-6.18319
SPICE1	325.64	-0.914216	0.117482	-7.78178	7.15131e-15	1.28322e-12	-1.88454
SPON2	54.2116	-2.27177	0.277476	-8.18727	2.67229e-16	5.92337e-14	-4.82916
SPTBN2	774.688	0.683232	0.108735	6.28345	3.31133e-10	2.7977e-08	1.60573
SPTBN5	26.1016	-1.41854	0.340643	-4.16431	3.12292e-05	0.000827551	-2.67315
SSH2	369.203	-0.848182	0.127442	-6.65544	2.82449e-11	2.80086e-09	-1.80023
ST6GALNAC4	146.581	-1.29405	0.159877	-8.09404	5.77167e-16	1.182e-13	-2.45215
ST6GALNAC6	43.5386	-1.17095	0.258165	-4.53567	5.74198e-06	0.000188475	-2.2516
STC2	2231.36	-0.754923	0.17159	-4.39958	1.08462e-05	0.000335006	-1.68754
STON2	149.826	0.882646	0.167904	5.25685	1.46547e-07	6.81753e-06	1.84375
STPG4	59.5888	-1.96384	0.261121	-7.52081	5.44386e-14	8.54731e-12	-3.90098
STRN3	640.014	-0.780205	0.0912244	-8.55259	1.20355e-17	3.19381e-15	-1.71737
STX1B	59.5747	1.11457	0.239489	4.65397	3.256e-06	0.000111742	2.16531
SUGT1P3	136.674	-1.2963	0.166949	-7.76467	8.18602e-15	1.41498e-12	-2.45598
SUSD1	287.317	0.621798	0.13224	4.70204	2.57577e-06	9.1222e-05	1.53879
SUSD2	76.1388	-0.885835	0.252377	-3.50996	0.000448167	0.00734892	-1.84783
SV2A	76.8843	-2.35232	0.426693	-5.5129	3.52964e-08	1.91098e-06	-5.10644
SYNCRIP	2499.26	-0.66249	0.0710364	-9.32607	1.0987e-20	4.14011e-18	-1.58281
SYT1	528.798	-1.85649	0.106612	-17.4135	6.51818e-68	1.53511e-64	-3.62126
SYT10	218.958	-0.690252	0.142032	-4.85984	1.1748e-06	4.59222e-05	-1.61356
TAGLN	76.1127	-0.890802	0.233478	-3.81535	0.00013599	0.00278802	-1.85421
TAS2R15P	51.6156	-0.979551	0.261214	-3.74999	0.00017684	0.00345987	-1.97185
TBC1D16	725.269	-2.24575	0.108617	-20.6759	5.71336e-95	2.15291e-91	-4.74283
TBC1D4	198.272	-0.599799	0.148498	-4.0391	5.36572e-05	0.00127969	-1.51551
TBCK	286.251	-1.10024	0.137522	-8.00047	1.23948e-15	2.38297e-13	-2.14391
TBR1	45.2329	-1.43144	0.340452	-4.20453	2.61628e-05	0.000706657	-2.69716
TBX4	33.3059	-2.34432	0.377771	-6.20567	5.44659e-10	4.4617e-08	-5.07821
TCP11L1	120.129	0.639207	0.187439	3.41021	0.000649127	0.00989499	1.55747
TDRD12	40.711	-1.84524	0.393562	-4.68857	2.75117e-06	9.65266e-05	-3.59314
TENM3	15.1816	-1.82355	0.564592	-3.22986	0.0012385	0.0167633	-3.53952
TG	11.0377	-1.65891	0.509002	-3.25914	0.0011175	0.0154587	-3.15777
TGFB2	22.1837	-1.35966	0.415885	-3.26932	0.00107806	0.0150457	-2.56625
TGFB3	168.93	0.699688	0.180727	3.87152	0.000108159	0.00232098	1.62415
THAP3	88.8361	-0.795112	0.210514	-3.777	0.000158731	0.00317479	-1.73521
THSD4	1535.41	-0.902485	0.0750295	-12.0284	2.51973e-33	2.15792e-30	-1.86928
TIFA	167.119	-0.61444	0.169544	-3.62408	0.000289997	0.00516918	-1.53096
TIGAR	133.121	0.716927	0.231814	3.09269	0.00198354	0.0242674	1.64368
TIPIN	95.0661	-0.589846	0.195732	-3.01354	0.00258219	0.029756	-1.50509
TLCD2	132.165	-1.04433	0.180273	-5.79304	6.91232e-09	4.39983e-07	-2.06241
TLL2	17.3927	-3.26442	0.501437	-6.51013	7.50851e-11	7.00336e-09	-9.60922
TMBIM1	37.5254	0.923514	0.322281	2.86555	0.0041628	0.0433562	1.89673
TMEM104	305.08	-1.11048	0.126309	-8.79176	1.47233e-18	4.20305e-16	-2.15917
TMEM145	9.46538	-2.98074	0.670816	-4.44346	8.85253e-06	0.000277061	-7.89391
TMEM167B-DT	60.8008	0.719195	0.240388	2.99181	0.00277332	0.0316297	1.64626
TMEM184A	789.744	0.766499	0.126905	6.03992	1.54187e-09	1.12598e-07	1.70114
TMEM210	10.0963	-3.11139	0.718727	-4.32903	1.49766e-05	0.000440098	-8.64217
TMEM229B	88.6626	0.924298	0.228029	4.05342	5.04741e-05	0.00121454	1.89776
TMEM236	12.9186	-3.14523	0.557893	-5.63768	1.72352e-08	9.87019e-07	-8.84723
TMEM25	118.072	-0.930405	0.207926	-4.4747	7.65181e-06	0.000242299	-1.90581
TMOD2	42.2367	0.915994	0.282746	3.23963	0.00119684	0.0163285	1.88687
TNFAIP2	30.2157	0.999566	0.339689	2.94259	0.00325476	0.0357986	1.9994
TNFRSF10B	843.236	0.590043	0.0865512	6.81727	9.27867e-12	9.93292e-10	1.50529
TNFRSF10C	59.6698	1.14009	0.324253	3.51606	0.000438	0.0072136	2.20395
TNFRSF4	7.87296	-1.96596	0.684286	-2.87301	0.00406579	0.0425103	-3.90673
TNS3	219.501	-0.781041	0.161282	-4.8427	1.28088e-06	4.99651e-05	-1.71837
TOB2P1	21.933	1.56528	0.412995	3.79006	0.000150611	0.00303817	2.95934
TOMM40	764.752	-1.82446	0.104443	-17.4686	2.48612e-68	6.69157e-65	-3.54175
TOR4A	88.8215	-0.902747	0.246016	-3.66947	0.000243052	0.00447201	-1.86962
TP53AIP1	8.14688	-1.88211	0.615684	-3.05695	0.00223605	0.0265642	-3.68614
TP53I3	47.5849	1.94989	0.303972	6.4147	1.41099e-10	1.25398e-08	3.86344
TP53INP1	656.912	1.14263	0.21582	5.29438	1.19418e-07	5.69608e-06	2.20783
TP53INP2	86.6414	1.1638	0.202554	5.74562	9.15837e-09	5.69481e-07	2.24047
TPM2	23.8834	1.36153	0.372571	3.65443	0.000257757	0.00471133	2.56958
TPTE2P5	39.4127	-1.14551	0.309387	-3.7025	0.000213484	0.00402629	-2.21224
TRAPPC9	928.145	-0.585581	0.0867575	-6.74963	1.48226e-11	1.54294e-09	-1.50064
TRIM38	174.64	0.666944	0.148098	4.50338	6.68813e-06	0.000216514	1.58771
TRIO	1520.25	-1.03358	0.0776469	-13.3113	1.99033e-40	2.20587e-37	-2.0471
TRPC7-AS1	6.95698	-2.70142	0.788499	-3.42602	0.000612488	0.00940496	-6.5044
TSPOAP1	20.9723	-1.88391	0.421969	-4.46456	8.02323e-06	0.000253209	-3.69074
TSPY26P	50.4549	-1.1451	0.271878	-4.21182	2.53324e-05	0.000688728	-2.21161
TTC13	176.282	-1.1447	0.162553	-7.04201	1.89489e-12	2.28856e-10	-2.211
TTC27	249.539	-1.09666	0.141104	-7.77197	7.72756e-15	1.3607e-12	-2.13859
TTLL10	158.219	-1.32718	0.184319	-7.20046	6.00106e-13	7.90671e-11	-2.50912
TTYH2	27.5879	-2.65398	0.447426	-5.93168	2.99859e-09	2.12393e-07	-6.29403
TYMSOS	39.4324	1.03248	0.312087	3.3083	0.000938645	0.0134794	2.04553
UCKL1-AS1	70.1099	-1.36605	0.231613	-5.89801	3.67914e-09	2.53915e-07	-2.57765
UGDH	6378.85	-0.727513	0.0679425	-10.7078	9.35861e-27	5.87752e-24	-1.65578
UQCC3	71.2002	-0.663403	0.228543	-2.90275	0.00369896	0.0396184	-1.58381
VANGL2	8.26786	1.9615	0.6465	3.03403	0.0024131	0.028257	3.89467
VEGFB	130.725	-0.967766	0.197386	-4.90291	9.44251e-07	3.7454e-05	-1.95581
VRK1	1052.37	-0.738059	0.0806718	-9.14891	5.75101e-20	1.90096e-17	-1.66793
VWA3A	15.3809	-1.92291	0.536987	-3.58093	0.00034237	0.00589661	-3.79188
VWCE	43.3227	-0.845272	0.282724	-2.98975	0.00279207	0.0317665	-1.7966
VWFP1	95.6793	-0.804478	0.226681	-3.54894	0.000386785	0.00648347	-1.74651
WBP1	109.898	0.595851	0.189795	3.13945	0.00169267	0.0214613	1.51136
WDR35	97.6533	-0.622923	0.189256	-3.29142	0.000996822	0.0141744	-1.53999
WDR76	197.734	-0.60828	0.166277	-3.65823	0.000253962	0.0046591	-1.52444
WWOX	513.527	-0.747695	0.126542	-5.90868	3.44854e-09	2.39756e-07	-1.67911
XBP1	9249.02	-0.616456	0.074391	-8.2867	1.16436e-16	2.67532e-14	-1.5331
XXYLT1	200.878	-0.664228	0.152749	-4.34851	1.37069e-05	0.00040757	-1.58472
YAP1P1	6.62114	-2.34457	0.734356	-3.19269	0.00140956	0.0185199	-5.07908
YPEL2	290.119	1.10871	0.150442	7.36971	1.70995e-13	2.45933e-11	2.15653
YPEL3	365.247	0.629573	0.113721	5.53611	3.0926e-08	1.69876e-06	1.54711
Z93241.1	15.6627	-1.45108	0.436813	-3.32198	0.000893821	0.0129244	-2.73413
Z93943.1	14.2705	-1.48675	0.509512	-2.91798	0.00352307	0.0381264	-2.80256
ZBTB47	42.5341	-0.932234	0.294944	-3.16071	0.00157385	0.0201857	-1.90823
ZC3H10	186.809	-0.781099	0.165378	-4.72311	2.32264e-06	8.42089e-05	-1.71844
ZDHHC11	120.176	-0.920329	0.169385	-5.43335	5.53062e-08	2.91068e-06	-1.89255
ZFAS1	830.114	-0.697172	0.12574	-5.54454	2.94732e-08	1.62846e-06	-1.62132
ZFHX2	89.1175	0.795883	0.198035	4.0189	5.84703e-05	0.00138223	1.73614
ZNF219	194.419	0.70564	0.187945	3.7545	0.000173684	0.00341585	1.63087
ZNF337-AS1	140.208	0.69542	0.180599	3.85063	0.000117814	0.00249128	1.61936
ZNF34	90.2266	-0.787452	0.209396	-3.76059	0.000169513	0.0033513	-1.72602
ZNF367	347.534	-0.63925	0.137454	-4.65065	3.30893e-06	0.000113146	-1.55752
ZNF385A	97.0259	1.51451	0.212473	7.12802	1.01824e-12	1.27897e-10	2.85703
ZNF432	118.648	-0.599882	0.184288	-3.25514	0.00113335	0.0156281	-1.51559
ZNF529-AS1	64.414	0.736763	0.236338	3.11742	0.00182444	0.0227644	1.66643
ZNF547	48.3063	-0.848305	0.268155	-3.16348	0.00155894	0.0200491	-1.80038
ZNF56	44.8952	0.811547	0.277882	2.92048	0.00349498	0.0378442	1.75509
ZNF561	210.695	0.623045	0.133795	4.65673	3.21276e-06	0.000110459	1.54012
ZNF827	32.2773	0.971755	0.339872	2.85918	0.0042474	0.0440183	1.96122
ZNF879	47.6424	0.92489	0.283673	3.26041	0.00111252	0.0154011	1.89854

## Sheet: common_RNASeq_Upregulated
Gene	baseMean	log2FoldChange	lfcSE	stat	pvalue	padj	FoldChange
ABCG2	150.998	1.0119	0.17494	5.78424	7.28419e-09	3.55028e-07	2.01656
AC025423.1	19.654	1.11415	0.364619	3.05566	0.00224566	0.019362	2.16468
AC087752.3	20.7138	0.97467	0.365849	2.66413	0.00771876	0.0496441	1.96519
AC093866.1	27.3725	2.77162	0.32717	8.47151	2.42235e-17	5.59712e-15	6.82875
AC093904.4	13.4606	1.74574	0.429584	4.06379	4.82824e-05	0.000838268	3.35366
AC100858.2	12.3905	1.58666	0.458504	3.46052	0.000539131	0.00608954	3.00354
AC142472.1	36.6509	0.929931	0.267331	3.47857	0.00050409	0.00578676	1.90519
ACER2	236.204	0.745381	0.122023	6.10851	1.00565e-09	6.03263e-08	1.67642
ADGRE5	69.39	0.668771	0.240226	2.78393	0.00537044	0.0376769	1.58972
ADM	14.7763	1.54976	0.471912	3.28401	0.00102342	0.0102281	2.92769
AHNAK2	83.4177	0.59288	0.219937	2.69568	0.00702448	0.0461461	1.50825
ANK1	13.153	2.12538	0.457219	4.64849	3.34373e-06	8.3889e-05	4.36317
ASB9	106.856	0.990631	0.187876	5.27279	1.34362e-07	4.92117e-06	1.98705
ATP6V0A4	112.293	1.21659	0.18776	6.47949	9.20334e-11	7.11776e-09	2.32396
BCO1	23.0355	1.03054	0.347619	2.96456	0.00303113	0.0241819	2.04279
BRWD3	371.965	0.991692	0.093952	10.5553	4.80065e-26	3.45573e-23	1.98852
BTG2	551.385	1.15959	0.0872234	13.2945	2.4911e-40	4.2385e-37	2.23394
CDH3	554.396	0.899768	0.098495	9.13516	6.53093e-20	2.39672e-17	1.86577
CDKN1A	2654.07	1.10267	0.0718635	15.3439	3.89139e-53	1.21386e-49	2.14751
CLCA2	13.5296	2.89433	0.469444	6.16543	7.02901e-10	4.42946e-08	7.43497
CLSTN3	89.192	0.847677	0.196706	4.30937	1.63722e-05	0.000329841	1.7996
COL17A1	7.30683	2.35006	0.578223	4.06428	4.81804e-05	0.000837274	5.09847
CPAMD8	54.4661	1.14521	0.23559	4.86102	1.16781e-06	3.31928e-05	2.21178
CPHL1P	56.4738	1.25153	0.260899	4.79698	1.61078e-06	4.41397e-05	2.38093
CRAT	37.2822	1.38871	0.277553	5.00343	5.63195e-07	1.74227e-05	2.61845
CXXC4	36.3953	1.20061	0.280488	4.28044	1.86527e-05	0.000369814	2.29837
CYFIP2	316.903	0.820344	0.105568	7.77077	7.80081e-15	1.23729e-12	1.76583
CYP1A1	13.112	1.23029	0.448725	2.74175	0.0061112	0.0413511	2.34615
CYP4F23P	27.1793	1.32719	0.333062	3.98481	6.75351e-05	0.0011166	2.50913
DGKA	255.837	1.04888	0.101471	10.3367	4.80659e-25	3.10207e-22	2.06892
DPY19L2P1	89.3908	0.863265	0.205038	4.21027	2.55071e-05	0.000486638	1.81915
DRAXIN	5.03914	2.42249	0.746794	3.24386	0.00117923	0.0114414	5.36097
DTX4	66.301	0.660955	0.217118	3.04422	0.00233283	0.0199184	1.58113
ECI2	285.206	0.700736	0.137118	5.11045	3.21398e-07	1.0609e-05	1.62533
EDA2R	133.214	0.834932	0.138373	6.03394	1.60009e-09	9.24299e-08	1.78377
ENTPD1	19.705	2.00746	0.489861	4.09801	4.16718e-05	0.000735782	4.02072
FAM214B	112.104	0.950555	0.163473	5.81475	6.07246e-09	3.05517e-07	1.93262
FAS	98.3005	1.3528	0.174631	7.7466	9.43842e-15	1.48445e-12	2.55407
FAT1	203.416	0.813072	0.12434	6.53908	6.18978e-11	4.9297e-09	1.75695
FDXR	107.016	0.587178	0.210074	2.79511	0.00518827	0.03674	1.50231
FOXO3B	45.7546	0.633331	0.23488	2.6964	0.00700926	0.0460784	1.55114
GAS6-AS1	8.10419	2.33009	0.543249	4.28917	1.79343e-05	0.000357845	5.02835
GBP2	154.574	1.3897	0.165919	8.37579	5.48527e-17	1.19375e-14	2.62025
GID4	123.667	0.585858	0.174129	3.3645	0.000766823	0.00813597	1.50093
GLS2	116.55	0.783747	0.154992	5.0567	4.26564e-07	1.34857e-05	1.7216
GPER1	176.509	1.16166	0.195249	5.94963	2.6875e-09	1.45795e-07	2.23714
GPR87	106.086	1.18126	0.163827	7.21039	5.57902e-13	6.52606e-11	2.26775
GRHL3	19.9482	1.24925	0.411543	3.03553	0.00240114	0.0203012	2.37718
IGSF9	68.3236	0.835994	0.247745	3.37442	0.000739717	0.00790214	1.78509
INPP5D	9.5183	2.7077	0.567085	4.77476	1.7992e-06	4.84517e-05	6.53278
KCNIP3	9.69811	1.61457	0.560469	2.88074	0.00396742	0.029893	3.0622
KCNN4	65.1769	1.13691	0.210415	5.40319	6.5465e-08	2.53673e-06	2.1991
KIAA1217	312.809	1.11684	0.104088	10.7297	7.38197e-27	5.7567e-24	2.16871
KLLN	51.2225	0.69093	0.23572	2.93114	0.00337717	0.0264687	1.61432
LINC00470	37.4356	2.09866	0.337449	6.21919	4.99719e-10	3.28166e-08	4.28312
LINC00514	45.5024	0.939152	0.252742	3.71585	0.000202519	0.00275439	1.9174
LRP1	48.6799	1.47149	0.269195	5.46626	4.59621e-08	1.87006e-06	2.77308
LY6D	5.07512	2.21827	0.684541	3.24052	0.00119312	0.0115561	4.65335
MAP3K12	129.822	0.628517	0.174293	3.60609	0.00031085	0.00393784	1.54597
MDM2	6436.85	0.853162	0.0723551	11.7913	4.32716e-32	5.06169e-29	1.80646
MIR205HG	22.9149	1.6138	0.413131	3.90626	9.37358e-05	0.00144273	3.06056
MOB3C	105.557	0.77305	0.157489	4.9086	9.17278e-07	2.66995e-05	1.70888
MUC19	9.52337	2.76255	0.545201	5.06702	4.04084e-07	1.29059e-05	6.78593
NFATC4	53.5694	0.673489	0.243512	2.76573	0.00567948	0.039311	1.59493
P2RX2	10.9379	1.95691	0.595667	3.28525	0.00101893	0.010198	3.88231
PALM3	53.9393	0.684536	0.233624	2.93008	0.00338876	0.0265372	1.60719
PGM2L1	268.674	1.05172	0.134557	7.81621	5.44389e-15	8.93754e-13	2.073
PIK3C2G	30.2834	1.1675	0.310116	3.7647	0.000166749	0.00232554	2.24621
PLEKHA2	326.23	0.909291	0.118866	7.6497	2.01443e-14	2.87801e-12	1.87812
PLEKHG1	31.072	0.994531	0.298683	3.32972	0.000869347	0.00900924	1.99243
PRICKLE2	1583.49	0.696974	0.062685	11.1187	1.01778e-28	1.00257e-25	1.6211
PROM2	259.691	0.665712	0.178087	3.73812	0.000185404	0.00255398	1.58635
PURPL	17.5091	1.9884	0.380629	5.224	1.75101e-07	6.23041e-06	3.96798
PZP	14.2592	1.35442	0.448982	3.01666	0.00255579	0.0212502	2.55695
QPRT	580.947	0.902652	0.105297	8.57246	1.01296e-17	2.67022e-15	1.8695
RAB3B	83.6988	0.588461	0.174173	3.3786	0.000728553	0.00781857	1.50364
RGS16	71.9505	1.49933	0.192594	7.7849	6.97657e-15	1.13542e-12	2.82711
RTL5	29.8486	1.48577	0.297694	4.99092	6.00916e-07	1.83765e-05	2.80066
SALL4	394.386	0.714286	0.111286	6.41845	1.37667e-10	1.0103e-08	1.64067
SERPINA1	217.69	0.64612	0.138453	4.66672	3.06041e-06	7.75084e-05	1.56495
SERPINB5	41.1878	1.58573	0.297464	5.33083	9.7763e-08	3.69643e-06	3.0016
SERPINF1	18.0917	1.12495	0.375175	2.99847	0.00271343	0.0222196	2.18094
SESN1	862.839	0.799575	0.0945968	8.45246	2.85232e-17	6.51025e-15	1.74059
SLC12A4	67.1233	0.91411	0.235698	3.87832	0.000105182	0.00158629	1.88441
SLC25A45	38.6976	0.785038	0.262068	2.99556	0.00273946	0.0223991	1.72314
SLC7A8	43.0932	1.18357	0.251787	4.70067	2.5931e-06	6.70338e-05	2.27138
SMIM10L2A	38.3801	1.9388	0.261267	7.42076	1.16452e-13	1.47265e-11	3.83386
SPATA18	211.308	1.00974	0.108531	9.30363	1.35736e-20	5.5227e-18	2.01354
SPTBN2	437.89	0.729037	0.146925	4.96196	6.97866e-07	2.09315e-05	1.65753
STON2	334.431	0.609188	0.103258	5.89969	3.64184e-09	1.9309e-07	1.5254
TGFB3	216.729	0.602267	0.126425	4.76383	1.89954e-06	5.07158e-05	1.5181
TIGAR	81.7173	0.763762	0.171034	4.46555	7.98628e-06	0.000177185	1.69791
TMEM167B-DT	62.852	0.761225	0.218747	3.47994	0.000501523	0.00576921	1.69493
TMEM229B	104.327	1.09748	0.174966	6.27253	3.55222e-10	2.38292e-08	2.13981
TNFRSF10C	53.4845	1.41568	0.246154	5.75118	8.86218e-09	4.26665e-07	2.66785
TP53I3	76.7391	1.31901	0.204427	6.45222	1.10223e-10	8.31828e-09	2.49494
TP53INP1	1661.11	1.14761	0.0800565	14.335	1.32278e-46	2.75079e-43	2.21546
TP53INP2	28.1808	1.13947	0.351468	3.24204	0.00118679	0.0115088	2.203
TRIM38	279.574	0.614702	0.1027	5.98543	2.15822e-09	1.21666e-07	1.53124
WBP1	81.6535	0.650704	0.190202	3.42113	0.000623621	0.00685361	1.56993
ZNF219	93.3068	0.668935	0.174794	3.82698	0.000129724	0.00188942	1.5899
ZNF827	29.2695	1.15341	0.287751	4.00837	6.11406e-05	0.00102445	2.22439
ZNF879	122.009	0.662355	0.166011	3.98984	6.61191e-05	0.00109512	1.58266

## Sheet: common_RNASeq_Downregulated
Gene	baseMean	log2FoldChange	lfcSE	stat	pvalue	padj	FoldChange
ABCA6	23.7372	-1.60662	0.328278	-4.89409	9.87606e-07	2.85247e-05	-3.04538
AC005828.4	15.2116	-1.41824	0.403507	-3.51479	0.000440109	0.00525995	-2.6726
AC006111.2	13.7505	-1.55778	0.376019	-4.14283	3.43052e-05	0.000619745	-2.94401
AC006372.3	5.41549	-1.98155	0.614681	-3.2237	0.00126547	0.0121521	-3.94916
AC008679.1	44.9053	-0.864337	0.234726	-3.68233	0.000231112	0.00308303	-1.8205
AC009404.1	31.7258	-1.32221	0.246934	-5.35449	8.57982e-08	3.26382e-06	-2.50048
AC010207.1	17.5463	-1.46834	0.359362	-4.08596	4.38949e-05	0.00076995	-2.76703
AC010624.5	115.119	-1.00713	0.148888	-6.76434	1.33922e-11	1.21674e-09	-2.00991
AC011317.1	26.5465	-1.54709	0.293194	-5.2767	1.31534e-07	4.84605e-06	-2.92228
AC011912.1	32.4274	-1.1753	0.270346	-4.34741	1.37754e-05	0.000285832	-2.25841
AC012020.1	66.05	-0.748704	0.225763	-3.31632	0.000912105	0.00931821	-1.68028
AC012443.2	30.08	-1.12593	0.266359	-4.2271	2.36719e-05	0.000455336	-2.18242
AC016831.6	21.397	-1.6035	0.331308	-4.83992	1.2989e-06	3.6447e-05	-3.03881
AC016876.2	10.532	-2.53339	0.508839	-4.97876	6.39926e-07	1.94746e-05	-5.7893
AC021148.2	224.954	-1.38999	0.146795	-9.46892	2.82743e-21	1.23066e-18	-2.62078
AC021683.3	10.2387	-2.582	0.504425	-5.11871	3.07633e-07	1.02632e-05	-5.98771
AC025178.1	32.2736	-0.904111	0.257492	-3.51122	0.000446056	0.00530393	-1.87139
AC027307.3	7.53366	-1.51656	0.542834	-2.79379	0.00520951	0.0368624	-2.86108
AC055811.4	49.1269	-0.704337	0.252164	-2.79317	0.00521949	0.0369052	-1.6294
AC079779.2	10.5683	-1.55653	0.5131	-3.03358	0.00241674	0.020393	-2.94145
AC084734.1	13.1256	-3.60717	0.469449	-7.68384	1.54395e-14	2.28713e-12	-12.1861
AC084864.2	10.2319	-1.82629	0.458473	-3.98341	6.79326e-05	0.00112119	-3.54623
AC090971.3	25.3844	-1.38954	0.308323	-4.50676	6.58247e-06	0.000150058	-2.61994
AC092338.3	9.00942	-1.28426	0.465034	-2.76164	0.00575112	0.0396093	-2.43557
AC093838.1	3750.32	-0.952633	0.0886502	-10.746	6.19e-27	5.03705e-24	-1.9354
AC099508.2	4.39286	-2.25618	0.693957	-3.25118	0.00114926	0.0111998	-4.77725
AC103746.1	51.1458	-0.833957	0.238677	-3.49408	0.00047569	0.00555972	-1.78257
AC104938.1	5.07447	-2.15564	0.659712	-3.26755	0.00108483	0.0107256	-4.45567
AC107071.1	15.887	-1.27645	0.368645	-3.46254	0.000535105	0.00606604	-2.42242
AC108134.2	82.1685	-1.64151	0.177406	-9.25283	2.18631e-20	8.5248e-18	-3.11992
AC124016.1	23.0098	-1.166	0.328581	-3.5486	0.000387292	0.00473452	-2.24389
AC136603.1	16.4934	-1.43587	0.477894	-3.00458	0.00265949	0.021908	-2.70545
AC144831.1	12.1989	-1.78959	0.419647	-4.26451	2.00343e-05	0.000393454	-3.45716
ACTBP14	3.51008	-2.50293	0.929354	-2.6932	0.00707707	0.0464264	-5.66837
ADAMTS17	101.557	-0.596382	0.167266	-3.56546	0.000363215	0.00447527	-1.51192
ADM2	48.0377	-1.23824	0.317147	-3.90431	9.44937e-05	0.00144963	-2.3591
AGBL2	90.9508	-2.31679	0.183873	-12.6	2.11199e-36	3.04062e-33	-4.98223
AIFM3	12.6875	-1.47684	0.426124	-3.46574	0.000528772	0.00600881	-2.78338
AK1	21.1595	-1.1917	0.335985	-3.54688	0.000389824	0.00475442	-2.28421
AKR1C1	75.8105	-0.707229	0.197413	-3.58248	0.000340341	0.0042409	-1.63266
AL023806.3	33.9057	-1.13167	0.290891	-3.89034	0.000100103	0.00152196	-2.19112
AL031777.2	141.078	-1.11156	0.168982	-6.57799	4.76855e-11	3.86356e-09	-2.16079
AL049830.3	74.7546	-1.12273	0.17848	-6.29053	3.16381e-10	2.14543e-08	-2.17759
AL078582.1	7.21292	-1.92833	0.598218	-3.22345	0.00126657	0.0121564	-3.80613
AL109806.1	11.0401	-1.35827	0.46272	-2.93539	0.00333127	0.0261527	-2.56377
AL121938.1	20.6235	-2.94875	0.346291	-8.51526	1.66221e-17	4.08402e-15	-7.72082
AL157827.2	8.38968	-1.46757	0.467939	-3.13624	0.00171132	0.0155139	-2.76555
AL359715.2	35.2455	-1.38516	0.320203	-4.32588	1.51927e-05	0.000309073	-2.612
AL391095.1	20.5057	-1.26869	0.324572	-3.9088	9.27572e-05	0.00142884	-2.40942
AL512306.2	10.7133	-2.89631	0.489718	-5.91424	3.33414e-09	1.79315e-07	-7.44519
AL512306.3	3.88091	-2.76527	0.776685	-3.56034	0.000370369	0.00454545	-6.79874
AL590064.1	116.096	-0.760107	0.150212	-5.06022	4.18767e-07	1.32617e-05	-1.69362
AL662797.1	22.0308	-3.24674	0.345449	-9.39861	5.52894e-21	2.35181e-18	-9.4922
ALDH8A1	6.4721	-1.91816	0.582894	-3.29075	0.0009992	0.0100327	-3.77941
ALPK3	62.659	-1.45705	0.218923	-6.65555	2.82244e-11	2.39026e-09	-2.74547
AMMECR1LP1	41.0648	-2.10176	0.34787	-6.0418	1.52407e-09	8.88612e-08	-4.29233
AMY2B	6.82832	-3.38878	0.691792	-4.89855	9.65454e-07	2.7928e-05	-10.4743
ANKRD23	27.5325	-1.14751	0.314473	-3.64898	0.00026328	0.00345066	-2.21531
AP000769.1	188.204	-2.77835	0.14298	-19.4317	4.16462e-84	2.59817e-80	-6.86065
ARAP1	336.192	-0.730166	0.157	-4.65073	3.30768e-06	8.3096e-05	-1.65883
ARHGAP30	31.1135	-1.56043	0.289515	-5.38981	7.05331e-08	2.71625e-06	-2.94942
ARHGEF2	144.23	-1.24778	0.149392	-8.35238	6.69032e-17	1.43927e-14	-2.37475
ATF6	1372.1	-0.675719	0.0953437	-7.0872	1.36857e-12	1.48059e-10	-1.59739
ATP8B3	12.1381	-1.28125	0.42211	-3.03534	0.00240261	0.0203012	-2.4305
AVIL	121.099	-1.52433	0.139495	-10.9275	8.51455e-28	7.96792e-25	-2.87653
BBS9	307.206	-0.64066	0.117674	-5.44435	5.19946e-08	2.06172e-06	-1.55904
BHLHA15	39.4038	-1.13298	0.334206	-3.39007	0.000698753	0.00754715	-2.19311
BMPR1B	166.522	-0.595157	0.173616	-3.42801	0.000608031	0.00671381	-1.51064
BRWD1	7336.1	-0.615819	0.0916237	-6.72117	1.80267e-11	1.5887e-09	-1.53243
C19orf38	13.5473	-2.45713	0.483594	-5.08097	3.75512e-07	1.21593e-05	-5.49122
C1QTNF9	4.56423	-3.38362	0.912745	-3.70708	0.000209661	0.00283118	-10.4369
C20orf204	44.6275	-1.39983	0.245634	-5.69884	1.20625e-08	5.54698e-07	-2.6387
C3orf20	12.0497	-1.31855	0.447147	-2.9488	0.00319007	0.0252134	-2.49415
C4orf19	430.829	-0.67455	0.105322	-6.40465	1.50711e-10	1.08918e-08	-1.5961
C5	774.345	-0.695681	0.107651	-6.46236	1.03085e-10	7.84285e-09	-1.61965
CACNA1B	28.1749	-2.64754	0.310931	-8.51488	1.66763e-17	4.08402e-15	-6.26597
CACNB4	36.1886	-1.54631	0.327962	-4.71492	2.41801e-06	6.35609e-05	-2.9207
CAPN8	458.564	-0.74215	0.117481	-6.3172	2.6635e-10	1.83272e-08	-1.67267
CARD9	5.32321	-2.58321	0.747508	-3.45576	0.000548743	0.00617947	-5.99271
CARMIL2	19.1762	-1.6344	0.324405	-5.03813	4.70107e-07	1.46887e-05	-3.10458
CATSPER4	3.52208	-3.19826	0.903819	-3.53861	0.000402244	0.0048696	-9.17851
CCDC106	35.3969	-1.04049	0.342407	-3.03876	0.00237555	0.0201772	-2.05693
CCDC138	224.651	-0.762331	0.155162	-4.91314	8.96279e-07	2.62201e-05	-1.69623
CCDC17	54.8636	-1.31465	0.197256	-6.66468	2.65251e-11	2.27727e-09	-2.48742
CDH24	133.562	-0.715443	0.16168	-4.42505	9.64192e-06	0.000208141	-1.64199
CDKL2	13.9946	-2.06298	0.416184	-4.9569	7.16264e-07	2.13805e-05	-4.1785
CDKL4	46.4144	-1.53483	0.23362	-6.56975	5.04001e-11	4.0659e-09	-2.89754
CDRT1	55.9048	-2.05388	0.247678	-8.29253	1.1086e-16	2.3054e-14	-4.1522
CDRT15P4	14.4707	-1.31351	0.435683	-3.01482	0.00257133	0.0213415	-2.48545
CENPM	91.6963	-0.718228	0.214639	-3.34622	0.000819205	0.00858949	-1.64516
CFAP44	565.491	-0.703305	0.101594	-6.92271	4.43085e-12	4.38771e-10	-1.62823
CFAP70	19.3334	-2.07343	0.351151	-5.90467	3.53362e-09	1.87884e-07	-4.20886
CHCHD3	1458.5	-0.691766	0.0641274	-10.7874	3.94873e-27	3.35929e-24	-1.61526
CHD5	25.6274	-1.00697	0.313063	-3.21651	0.00129761	0.0123972	-2.00968
CLSTN2	436.329	-0.609713	0.104674	-5.82489	5.71505e-09	2.91452e-07	-1.52596
COL20A1	6.52455	-2.47056	0.628446	-3.93123	8.45124e-05	0.0013348	-5.54261
COL6A3	45.5074	-0.983129	0.253763	-3.8742	0.000106973	0.00161071	-1.97675
CPNE9	3.6277	-4.91971	1.22658	-4.01091	6.04842e-05	0.00101618	-30.2677
CPT1C	24.1748	-1.92929	0.300457	-6.42117	1.35235e-10	9.9648e-09	-3.80867
CTNND2	319.907	-1.19651	0.124027	-9.64718	5.05263e-22	2.36413e-19	-2.29184
CYP2D7	13.1742	-1.25674	0.442152	-2.84231	0.00447875	0.032911	-2.38954
DCAF4L1	11.8824	-1.50181	0.486326	-3.08808	0.00201453	0.0176315	-2.83199
DDN	7.88158	-3.01611	0.594215	-5.07579	3.85891e-07	1.24095e-05	-8.08984
DGKI	5.5527	-3.10262	0.675153	-4.59543	4.31864e-06	0.000104428	-8.58975
DHRS2	111.309	-1.18534	0.175849	-6.74068	1.5765e-11	1.41176e-09	-2.27417
DHX58	9.5853	-3.15725	0.587141	-5.37733	7.5598e-08	2.89344e-06	-8.92127
DNAH10	22.5836	-2.15903	0.307424	-7.02297	2.172e-12	2.29668e-10	-4.46614
DNAI4	99.8711	-1.43263	0.197051	-7.27034	3.58577e-13	4.2746e-11	-2.69938
DNHD1	97.6943	-0.625147	0.204397	-3.05849	0.00222455	0.0191953	-1.54237
DRG1P1	18.4214	-1.73701	0.357346	-4.86087	1.16873e-06	3.31928e-05	-3.33344
EFCAB8	19.7941	-3.16647	0.371392	-8.52595	1.51562e-17	3.8858e-15	-8.97844
EIF3M	2229.33	-0.615451	0.0962222	-6.39614	1.59352e-10	1.12544e-08	-1.53204
EPHX3	12.0349	-1.59119	0.408614	-3.89411	9.85582e-05	0.00150091	-3.01298
ERBB4	3879.54	-1.10854	0.0716122	-15.4798	4.75248e-54	1.77895e-50	-2.15627
FADS2	116.166	-0.69857	0.206928	-3.3759	0.000735735	0.00786859	-1.6229
FAM201A	66.9386	-0.963529	0.235952	-4.08359	4.43456e-05	0.000776401	-1.95007
FAM71A	4.60881	-4.85885	1.06224	-4.57417	4.78104e-06	0.000113936	-29.0175
FAM83E	137.286	-1.24953	0.209248	-5.97152	2.35057e-09	1.30462e-07	-2.37764
FGF18	7.86678	-3.06685	0.569756	-5.38274	7.33606e-08	2.81356e-06	-8.37942
FLOT1	894.871	-0.653627	0.0980402	-6.66693	2.61202e-11	2.25284e-09	-1.57312
GAPLINC	14.2624	-2.79663	0.423577	-6.60242	4.04506e-11	3.33513e-09	-6.94816
GCAT	47.5256	-1.17281	0.234717	-4.99668	5.83271e-07	1.79253e-05	-2.2545
GCNA	89.1819	-1.59508	0.156397	-10.1989	2.00579e-24	1.21098e-21	-3.02111
GNA14	287.438	-0.667636	0.118111	-5.65261	1.58027e-08	7.02527e-07	-1.58847
GNAT1	8.02379	-2.02914	0.664891	-3.05183	0.0022745	0.0195273	-4.0816
GP5	5.59079	-3.06793	0.715861	-4.28565	1.82203e-05	0.000362007	-8.38571
GPR37L1	208.51	-0.799381	0.157802	-5.06572	4.0687e-07	1.29506e-05	-1.74035
GRM2	7.36257	-2.09063	0.558241	-3.74504	0.000180367	0.002495	-4.25935
H1-2	4509.82	-0.695759	0.141122	-4.93019	8.21492e-07	2.42686e-05	-1.61974
H1-4	1793.54	-0.841654	0.216718	-3.88363	0.000102908	0.0015545	-1.7921
H2AC8	951.665	-0.96133	0.160996	-5.97114	2.35606e-09	1.30462e-07	-1.9471
H2BC10	926.581	-0.776022	0.192448	-4.03237	5.52175e-05	0.000940418	-1.7124
H2BC13	656.191	-1.08499	0.232557	-4.66549	3.07887e-06	7.78706e-05	-2.12136
H2BC14	814.873	-0.793621	0.106801	-7.43084	1.07907e-13	1.39282e-11	-1.73342
H2BC18	1487.26	-1.013	0.128309	-7.89497	2.90384e-15	4.98607e-13	-2.0181
H2BC3	903.947	-0.75322	0.0838788	-8.97986	2.71114e-19	9.22575e-17	-1.68555
H2BC8	3235.44	-0.956095	0.0976322	-9.79283	1.20865e-22	6.46316e-20	-1.94005
H2BC9	1591.3	-1.07353	0.106306	-10.0986	5.60525e-24	3.17902e-21	-2.10458
H3C10	750.188	-0.984353	0.143936	-6.83882	7.98474e-12	7.47212e-10	-1.97843
H3C12	522.584	-0.808975	0.121087	-6.68093	2.37427e-11	2.05726e-09	-1.75197
H3C2	2007.84	-0.767319	0.100481	-7.6365	2.23207e-14	3.11757e-12	-1.7021
H3C7	1003.78	-1.06723	0.186574	-5.72017	1.06418e-08	4.97931e-07	-2.09541
H3C8	2016.57	-0.872181	0.102441	-8.51401	1.68022e-17	4.08402e-15	-1.83043
H4-16	655.655	-0.618539	0.154445	-4.00492	6.20394e-05	0.00103672	-1.53532
H4C3	1973.28	-0.617981	0.0778711	-7.93594	2.08906e-15	3.65409e-13	-1.53473
H4C8	2071.66	-0.867684	0.104193	-8.32763	8.24767e-17	1.73442e-14	-1.82473
HCLS1	89.5231	-1.96776	0.163297	-12.0502	1.93595e-33	2.41554e-30	-3.91159
HS6ST3	613.766	-2.16538	0.106259	-20.3783	2.60506e-92	4.87564e-88	-4.48584
HSD11B1L	10.3749	-2.20906	0.557966	-3.95912	7.5225e-05	0.00122109	-4.62373
HSF5	21.0248	-3.12014	0.345748	-9.02431	1.80825e-19	6.26727e-17	-8.69471
IDI2-AS1	18.0715	-2.41765	0.385106	-6.27788	3.43231e-10	2.31076e-08	-5.34298
IER5L	204.257	-0.711501	0.131107	-5.42686	5.73546e-08	2.25514e-06	-1.63751
IFFO1	13.8952	-2.73526	0.417357	-6.55377	5.61016e-11	4.50642e-09	-6.65881
IFITM10	38.3897	-1.14253	0.261719	-4.36549	1.2684e-05	0.000265541	-2.20768
IL20RB	52.7527	-1.37667	0.202162	-6.80974	9.77752e-12	9.01459e-10	-2.59669
IMPG2	56.2564	-1.84977	0.190691	-9.70036	3.00449e-22	1.47979e-19	-3.60443
INPP5E	115.179	-0.628176	0.177392	-3.54117	0.000398358	0.00483507	-1.54561
ITGA10	66.1209	-1.79589	0.189469	-9.47854	2.57874e-21	1.14913e-18	-3.47229
ITGA2B	17.4626	-1.54719	0.455316	-3.39805	0.000678676	0.00736206	-2.92247
ITGA9	12.5995	-3.65072	0.509784	-7.16131	7.99088e-13	9.11935e-11	-12.5596
ITGB5	487.555	-1.01565	0.104245	-9.74295	1.97728e-22	1.02797e-19	-2.02182
ITGB7	40.6721	-1.58124	0.237819	-6.64894	2.95217e-11	2.48886e-09	-2.99228
JAML	9.02608	-4.55385	0.746264	-6.1022	1.04619e-09	6.25573e-08	-23.488
KIAA0513	551.174	-0.802177	0.121053	-6.62668	3.43314e-11	2.85576e-09	-1.74373
KRT13	17.8413	-2.49168	0.389434	-6.39821	1.57208e-10	1.12302e-08	-5.62432
KRT15	222.047	-2.1243	0.16698	-12.7219	4.47107e-37	6.97337e-34	-4.35991
KRT18P4	27.1047	-2.00838	0.295558	-6.79522	1.08148e-11	9.92202e-10	-4.02331
LAMB4	26.4174	-2.99182	0.30464	-9.82084	9.15806e-23	5.04124e-20	-7.95477
LAT2	31.0338	-2.93971	0.281443	-10.4451	1.54275e-25	1.06941e-22	-7.67255
LCT	16.572	-3.78679	0.444672	-8.51591	1.6528e-17	4.08402e-15	-13.8018
LGALS4	27.3296	-3.2842	0.385031	-8.52971	1.46711e-17	3.81367e-15	-9.7419
LINC00486	6.54429	-2.07951	0.590892	-3.51927	0.000432738	0.00519175	-4.22663
LINC00639	14.9851	-1.60701	0.363022	-4.42676	9.56571e-06	0.000206973	-3.0462
LINC01341	35.1129	-0.824579	0.255021	-3.23337	0.00122337	0.0118024	-1.77102
LINC01376	103.133	-0.823489	0.197397	-4.17173	3.02295e-05	0.000557414	-1.76968
LINC01909	11.0406	-1.1846	0.424248	-2.79223	0.00523463	0.0369843	-2.273
LINC02516	10.3539	-1.40266	0.424554	-3.30385	0.000953663	0.00966889	-2.64389
LINC02803	25.3366	-1.72875	0.298743	-5.78673	7.17684e-09	3.51627e-07	-3.3144
LMOD3	15.7227	-1.95794	0.379969	-5.15289	2.56504e-07	8.77647e-06	-3.88506
LRGUK	14.427	-2.38622	0.459396	-5.19427	2.05528e-07	7.16325e-06	-5.22787
LRRN4CL	8.39873	-3.97181	0.664403	-5.97803	2.25859e-09	1.25809e-07	-15.6905
LSMEM2	5.51275	-2.03569	0.620222	-3.28219	0.00103004	0.0102682	-4.10018
MAP7D2	6.30623	-1.91287	0.646556	-2.95855	0.00309095	0.0245544	-3.76556
MCM5	524.622	-0.713598	0.148869	-4.79347	1.63917e-06	4.47212e-05	-1.63989
MCPH1	396.679	-1.00949	0.113299	-8.90996	5.10532e-19	1.63201e-16	-2.0132
MINAR2	33.9006	-0.934193	0.270615	-3.45211	0.000556215	0.00624857	-1.91082
MIR22HG	304.562	-1.52874	0.114793	-13.3174	1.83454e-40	3.43352e-37	-2.88533
MOCOS	344.326	-0.795389	0.102888	-7.73063	1.07017e-14	1.65532e-12	-1.73555
MPP4	6.58585	-1.93058	0.572999	-3.36926	0.000753711	0.00801503	-3.81209
MROH3P	4.14417	-2.28567	0.713339	-3.20419	0.00135442	0.0128027	-4.87592
MSANTD1	15.3883	-1.1177	0.349377	-3.19913	0.00137843	0.0129577	-2.17001
MTCP1	29.6266	-1.55948	0.354158	-4.40336	1.06588e-05	0.000226733	-2.94748
MVB12B	95.8373	-0.947677	0.182561	-5.19103	2.09133e-07	7.26184e-06	-1.92877
MYH3	14.9178	-1.94154	0.395354	-4.91089	9.0662e-07	2.64304e-05	-3.84116
MYO1A	7.00143	-2.01628	0.653992	-3.08303	0.00204903	0.0178869	-4.04539
MYO1D	906.63	-1.30043	0.0851203	-15.2776	1.07832e-52	2.88311e-49	-2.46303
MYOCOS	6.90772	-1.51711	0.517308	-2.93269	0.00336037	0.026348	-2.86216
N4BP2L1	24.2678	-0.962237	0.33137	-2.90381	0.00368648	0.0283003	-1.94833
NCR3LG1	106.693	-0.87185	0.177893	-4.90099	9.53555e-07	2.76627e-05	-1.83001
NEB	31.9645	-0.865895	0.261719	-3.3085	0.000937982	0.00954091	-1.82247
NECAB2	9.53699	-1.55327	0.500556	-3.10308	0.00191518	0.0169638	-2.93481
NEK9	333.078	-0.844112	0.0929922	-9.07723	1.11377e-19	3.93306e-17	-1.79516
NMD3	25813.4	-0.656557	0.0899288	-7.30085	2.85949e-13	3.45278e-11	-1.57632
NPM3	137.74	-0.758767	0.192514	-3.94137	8.10178e-05	0.00129712	-1.69204
NR2E3	10.6347	-1.8758	0.470689	-3.98521	6.74196e-05	0.00111567	-3.67004
NRCAM	8517.89	-1.33967	0.0742585	-18.0406	9.35093e-73	4.3753e-69	-2.53093
NRM	137.961	-0.690831	0.17731	-3.89617	9.77254e-05	0.00149187	-1.61421
NSMCE2	814.517	-0.585705	0.0908591	-6.4463	1.14615e-10	8.58546e-09	-1.50077
OLFML3	43.3776	-2.93807	0.242316	-12.1249	7.79374e-34	1.04191e-30	-7.66384
OTOAP1	11.0195	-2.44668	0.435728	-5.61516	1.96385e-08	8.52792e-07	-5.4516
PARD3B	191.48	-0.705464	0.154926	-4.55354	5.27501e-06	0.000123718	-1.63067
PCAT1	144.304	-0.861332	0.158631	-5.42977	5.64269e-08	2.22334e-06	-1.81671
PDE2A	27.4964	-4.10903	0.359783	-11.4209	3.28933e-30	3.42017e-27	-17.2561
PDGFRL	251.097	-0.801348	0.106997	-7.48943	6.91754e-14	9.31429e-12	-1.74273
PHF2P2	37.028	-1.36832	0.316538	-4.32275	1.54093e-05	0.000312799	-2.58169
PIP5KL1	52.4424	-1.10575	0.238108	-4.6439	3.41892e-06	8.5432e-05	-2.15211
PITRM1-AS1	13.0106	-1.45104	0.37349	-3.88509	0.000102293	0.00155147	-2.73406
PKD1L1	4.72793	-3.92694	0.90712	-4.32902	1.49773e-05	0.000306022	-15.2099
PKN3	41.4214	-1.20528	0.324787	-3.71098	0.000206459	0.00279602	-2.30582
PLAC8L1	12.1009	-1.42197	0.402855	-3.52973	0.000415979	0.00501641	-2.67951
PNLDC1	5.8356	-3.00988	0.685666	-4.38972	1.13498e-05	0.000240298	-8.05497
PNPLA7	80.1449	-0.744728	0.20412	-3.64848	0.000263796	0.003455	-1.67566
POTEKP	2012.6	-0.784683	0.0903207	-8.68774	3.6972e-18	1.0812e-15	-1.72271
PRICKLE2-AS1	504.384	-1.09011	0.106546	-10.2314	1.43452e-24	8.94947e-22	-2.12891
PRICKLE2-AS2	28.8421	-0.875483	0.300769	-2.91082	0.00360483	0.0278793	-1.83462
PVT1	908.417	-1.28213	0.12022	-10.6648	1.48656e-26	1.1129e-23	-2.43197
PYGM	47.1292	-2.18475	0.237027	-9.21727	3.04754e-20	1.16404e-17	-4.54647
QKI	887.117	-0.822723	0.0905406	-9.08679	1.02007e-19	3.67147e-17	-1.76874
QRICH2	36.6297	-1.34968	0.239454	-5.63648	1.73563e-08	7.66135e-07	-2.54855
RAB44	11.628	-4.13133	0.544118	-7.59271	3.13287e-14	4.31138e-12	-17.5249
REEP2	16.7527	-1.45959	0.364438	-4.00505	6.20051e-05	0.00103672	-2.7503
REG4	58.4473	-1.39032	0.26574	-5.23189	1.67786e-07	5.99486e-06	-2.62138
RILP	27.245	-1.93463	0.322159	-6.00521	1.9108e-09	1.08371e-07	-3.82281
RIN2	175.529	-0.887063	0.152566	-5.81429	6.08907e-09	3.05531e-07	-1.84941
ROPN1L	5.95388	-1.63677	0.584962	-2.79808	0.0051408	0.0365005	-3.10968
RPL12P38	128.857	-2.95963	0.148818	-19.8875	5.21853e-88	4.8835e-84	-7.77923
RPL39P5	8.40836	-2.3538	0.583139	-4.03643	5.42714e-05	0.000928468	-5.11168
RPL7P19	5.23541	-2.78704	0.678254	-4.10914	3.97131e-05	0.000707402	-6.90214
RPL7P4	4.70548	-2.39997	0.734771	-3.26629	0.00108968	0.0107577	-5.27794
RPSAP11	5.7645	-2.25681	0.592146	-3.81124	0.00013827	0.00199066	-4.77934
RUFY1-AS1	26.2783	-1.66029	0.269466	-6.16141	7.2102e-10	4.52839e-08	-3.1608
SAMD12	756.558	-0.756947	0.0973413	-7.77621	7.47279e-15	1.19539e-12	-1.68991
SCARF1	10.237	-2.79492	0.563516	-4.95979	7.05692e-07	2.11324e-05	-6.93994
SH2D5	13.4439	-1.44078	0.402474	-3.57982	0.000343833	0.00427587	-2.71468
SIL1	391.275	-0.710649	0.117738	-6.03583	1.58143e-09	9.16348e-08	-1.63654
SLC25A37	440.276	-0.678328	0.0999037	-6.78982	1.12276e-11	1.02505e-09	-1.60028
SLC2A5	7.67249	-3.00272	0.572736	-5.24277	1.58185e-07	5.7044e-06	-8.0151
SLC45A3	63.9762	-0.865532	0.209437	-4.13265	3.58604e-05	0.000646592	-1.82201
SLC4A10	1342.9	-1.31564	0.112749	-11.6688	1.83992e-31	2.02564e-28	-2.48913
SLC5A11	16.0151	-3.53571	0.420727	-8.40381	4.32206e-17	9.51667e-15	-11.5973
SLC6A3	5.40518	-2.10695	0.631359	-3.33717	0.000846366	0.00882975	-4.3078
SLC7A11	1879.28	-1.10304	0.187535	-5.88181	4.05809e-09	2.13346e-07	-2.14808
SLC7A9	4.03623	-2.50548	0.724955	-3.45605	0.00054816	0.00617947	-5.67837
SLCO3A1	162.921	-0.721444	0.142548	-5.06106	4.16924e-07	1.32257e-05	-1.64883
SND1	2289.95	-0.642991	0.0721724	-8.9091	5.14473e-19	1.63201e-16	-1.56156
SNHG32	247.043	-0.764946	0.139326	-5.49032	4.01197e-08	1.65029e-06	-1.69931
SNORC	17.585	-1.72816	0.363768	-4.75071	2.02704e-06	5.38894e-05	-3.31304
SORCS1	266.187	-0.833779	0.144945	-5.7524	8.79876e-09	4.25524e-07	-1.78235
SOX15	3.77965	-2.87172	0.800498	-3.58742	0.000333967	0.00417537	-7.31938
SPATA20	563.757	-0.772569	0.151702	-5.09266	3.53066e-07	1.15122e-05	-1.70831
SPON2	7.67117	-2.24608	0.556944	-4.03287	5.50998e-05	0.000940418	-4.74393
SPTBN5	4.85764	-2.59142	0.728039	-3.55945	0.000371634	0.00455799	-6.02691
ST6GALNAC4	50.5048	-0.936986	0.27666	-3.38677	0.000707199	0.00762879	-1.91452
STPG4	9.99373	-2.61185	0.534554	-4.88603	1.02891e-06	2.95808e-05	-6.11285
SV2A	15.8304	-2.53085	0.440065	-5.75107	8.86797e-09	4.26665e-07	-5.77911
SYT1	2062.67	-0.634123	0.088868	-7.13556	9.63972e-13	1.06756e-10	-1.55199
TAGLN	24.9041	-1.12628	0.327851	-3.43534	0.000591813	0.00656961	-2.18295
TBC1D16	622.843	-1.94645	0.132326	-14.7095	5.60133e-49	1.31043e-45	-3.85424
TBCK	756.152	-0.853187	0.111956	-7.62073	2.5225e-14	3.49712e-12	-1.80649
TBR1	11.8548	-1.25456	0.417803	-3.00276	0.0026754	0.0219811	-2.38595
TBX4	14.5684	-1.39957	0.397921	-3.5172	0.000436119	0.00522561	-2.63823
TDRD12	28.3436	-2.63493	0.316215	-8.33269	7.90245e-17	1.68071e-14	-6.21143
TENM3	39.3618	-1.09876	0.285025	-3.85496	0.000115749	0.00171661	-2.1417
TG	4.57713	-1.93128	0.691641	-2.79231	0.00523332	0.0369843	-3.81393
TGFB2	23.3789	-1.45535	0.357644	-4.06929	4.71576e-05	0.000821789	-2.74224
TLL2	8.51693	-3.78079	0.689109	-5.4865	4.09975e-08	1.6827e-06	-13.7446
TMEM104	82.1903	-0.648867	0.227785	-2.84859	0.00439128	0.032413	-1.56794
TMEM236	5.00425	-2.89215	0.719176	-4.02148	5.78344e-05	0.000980461	-7.42377
TNS3	198.495	-0.970388	0.158197	-6.13406	8.56637e-10	5.27395e-08	-1.95937
TOMM40	628.294	-1.42837	0.168315	-8.48632	2.13278e-17	4.98964e-15	-2.69143
TOR4A	14.2282	-1.38464	0.415748	-3.33048	0.000866965	0.00899452	-2.61107
TSPY26P	25.0896	-1.27128	0.305348	-4.1634	3.13544e-05	0.000574197	-2.41376
TTC13	381.715	-0.641842	0.117937	-5.44225	5.26127e-08	2.08182e-06	-1.56032
TTLL10	11.0911	-1.83136	0.487322	-3.75801	0.000171273	0.00238331	-3.55872
TTYH2	11.3719	-2.49373	0.56415	-4.42034	9.85445e-06	0.000211267	-5.63234
VWA3A	4.74819	-3.12445	0.749817	-4.16695	3.08698e-05	0.000566987	-8.72074
ZDHHC11	38.4418	-1.08092	0.285805	-3.78202	0.000155564	0.00218912	-2.11538
ZNF547	53.4104	-0.801031	0.196378	-4.07903	4.52248e-05	0.000790314	-1.74235
