# Supplementary material for: LncRNA PVT1 links estrogen receptor alpha and the polycomb repressive complex 2 in suppression of pro-apoptotic genes in hormone-responsive breast cancer
Source: Cell Death Dis. 2025 Feb 8;16(1):80. doi: 10.1038/s41419-025-07423-4 (PMC11807188; doi:10.1038/s41419-025-07423-4)
Supplement: Supplementary file 9 — Supplemental table 8 [file 41419_2025_7423_MOESM9_ESM.xlsx]

## Sheet: Summary
Table S8: Identification of genes deregulated by PVT1 and E2 stimulation
1: Downregulated genes by E2 stimulation
2: Genes identified to be downregulated by E2 stimulation and upregulated following PVT1 silencing

## Sheet: Genes downregulated by E2
Gene Name
BTG2
ANKRD34B
CYP4F23P
PROM2
SYNGAP1
GPNMB
KCNIP3
RGS16
NFATC4
FAM13A-AS1
GALNT13
ANKRD35
PLEKHB1
TRIM2
PLIN2
AC015987.1
MMP16
FZD2
MALRD1
QPRT
CYP1A1
TAP1
MAPK10
AC093904.4
IRF6
PLA2R1
CPAMD8
ABCB1
NUAK1
RTL5
IGSF9
LRATD1
WBP1
ZNF827
NYNRIN
POTEJ
AL359851.1
FAR2P3
GBP2
SALL2
GRHL3
TEX14
TRERF1
IGFBP5
CXCL17
FAM13A
LINC00632
AP005119.2
PARP8
DTX4
ARHGAP8
PLXNA4
ATP6V0A4
DIPK2A
DUSP19
ABCG2
EPHA3
CLEC3A
SESN3
CAPN13
PLCH1
NGEF
TGFB3
P2RY6
BCORL1
PPFIA2
PTPRQ
UNC5C
GPR161
CYP4F62P
AC010210.1
PALM3
TP53INP1
CLSTN3
RASSF2
AC105383.1
CALCRL
ACSL1
SSPOP
GPER1
MAP3K12
WNT2B
CPHL1P
LINC02533
SPTBN2
SERHL2
P2RX2
SLC9A4
FSIP2
LRP12
SALL4
SOX6
PLEKHA2
XG
PCDH9
POU2F3
ERO1B
ENTPD1
FAR2P2
FAM162A
MIR205HG
NCALD
FAM214B
CAB39L
MAF
GPRIN3
RIMKLA
SLC25A45
NHSL2
SMIM10L2A
IGFBP3
ASCL1
NXPE3
ZNF804A
NRK
ASB9
CYFIP2
BAIAP2-DT
TRIB2
SLC17A5
ARMCX2
CYP4B1
LINC00470
AC009119.1
AC092115.3
B3GNT5
CREB3L1
COBLL1
PINK1
SMARCD3
AC008438.2
GOLT1A
CCDC183
ADRA2C
MEF2D
MYO1B
NAPRT
HSD17B1
DLGAP1-AS1
THEM6
CADM4
GLTP
ZSCAN18
GSTA1
PXYLP1
MPZL2
SQOR
CTNND2
TMC4
FRAS1
MBNL2
RENBP
DENND11
TC2N
HIC2
KIAA0895L
ID3
ROGDI
ZBTB12
COL4A5
SH3BP4
FAT4
UPK1A
TFDP2
MID1IP1
CRACDL
AC015921.1
CCNL2P1
PHLDA3
LDHD
ERC2-IT1
MIR181A1HG
BAK1
NDST1
CERK
TOB2
AC061961.1
KLC4
FSCN2
BBC3
CAPS
RAB40B
AC003102.1
TNS3
ALPK3
AP006623.1
SORL1
FRY
AC105219.1
SYN3
TMEM184A
AL118558.3
RPS6KA5
ECH1
FASN
LHFPL2
SPPL2B
AL118558.4
KIAA1522
ITGA3
LRFN5
ZSCAN30
SMIM3
CRY2
BASP1
BAHCC1
CLDN4
RXRA
AC138150.2
CDK20
TIMP3
TRIQK
COL9A2
AC067930.5
RWDD2A
LRTOMT
ZNF704
LRGUK
MAML2
TENM4
TRPM6
SQSTM1
SP6
CPNE4
ABHD4
CCDC106
GLUD2
CD55
HPS6
UAP1L1
MTHFR
CA11
PTOV1
SYNGR3
KCND1
RNF208
SUPT4H1
RHOC
AC084125.2
ZBTB22
LINC00482
CARNS1
DLX2
AARD
NEIL1
SLC16A7
GHR
H2AW
CFAP206
HAGHL
SPIRE2
ST3GAL1
AC089998.3
ATP8B2
ITGB4
BTG1
SPATA17
RIPK4
PAQR6
MIB2
TMEM63C
CTDSP2
FBLIM1
DUSP4
IL17RC
CTIF
DMTN
C5orf38
MYO6
FAM174A
RAP1GAP2
FBXL14
GATA6
VAT1L
HDAC5
GRB7
ST8SIA4
SLC66A2
AC068473.5
DAPK3
C9orf139
TRIM41
AC007780.1
ATXN7L3B
LINC01340
MAPK12
SPRN
MARK1
FRMD6-AS1
RIN2
ATP2C2-AS1
RASAL1
DGLUCY
PAK6
ABCA1
SLC16A5
SEMA3E
MXD4
ALDH4A1
THBS3
GAS2L1
SAMD13
DTX3L
SCRN2
FAM241B
CKB
PCBP4
PCDH7
AL035661.1
KLRG2
MYO15B
AL133367.1
TNFRSF11B
CADM2
AP004609.1
IFT140
AC120498.10
ORAI3
METTL25
TRIM29
ID1
AC009812.1
RAB3A
PPP1R9A
RN7SL396P
HSD17B11
FAM110C
EFHD1
BCAM
COPZ2
TSR3
AMZ2P1
RAP1GAP
RN7SL448P
NUDT7
MMP15
DNAL4
ALAD
PEX11G
ALG1L
SNRK-AS1
KCNH2
NCDN
RUNDC3A-AS1
NIPSNAP1
LINC02035
ADCY5
PTMS
BAMBI
GRIK2
FRAT1
RYR1
GSAP
CPEB1
POF1B
NRP2
RASSF5
IFFO2
ARHGAP4
NACC2
ZNF467
CCDC102A
WTIP
LINC02593
AC007342.4
METRN
ARID5B
THAP8
TSPEAR-AS2
AC084125.4
GLIS2
ATP7A
CCNG2
ADGRL2
TMEM125
COL7A1
AC015908.2
ORMDL3
ALOX15
CACNA1B
OSER1-DT
AC009065.7
CYP4F8
AL357033.4
RAB26
GPATCH2
HRAT92
PRRT1B
GET4
RBMS2
SELENOP
ATP13A4
C15orf62
NEU1
MME-AS1
SPACA6
FLJ46284
KRT7-AS
BCL9L
NUDT18
OSR2
AC046134.2
MYORG
IGDCC3
LIPH
SYNE4
CYP4F3
ALDH1A2
TLE2
AC144831.1
AC139149.1
ARHGEF38
LINC01145
GPRC5C
PNPLA6
ESRRG
VWA1
AC005332.5
C11orf68
C1orf21
TOM1L2
PBLD
APLP1
LINC00963
STON1
CFAP92
STPG3-AS1
YIPF2
AP006261.1
AC006435.1
PPP1R37
LPIN3
ACTG1P1
CBX6
RBBP8NL
VILL
PALM2AKAP2
AL670729.3
IQSEC2
PLXNB3
FTL
AC067942.1
PIK3R3
CDPF1
NR3C1
HEXIM1
ITGB7
ACAD11
CYP4V2
AC092171.4
GAA
ARMH1
FAM229A
NOL3
MAP2K6
DUBR
ASAP3
FSTL4
SNN
HS1BP3
TMEM140
TM7SF2
AC010623.1
HID1
SOWAHB
CSTA
LINC01786
LTBP2
AL662884.3
TMEM25
FAM149A
PKD1L2
CDKN2D
CARD14
FSTL5
CHMP6
AHRR
LINC01342
SLC25A22
NCOA3
EFNA2
POLRMT
CLDN9
ARFRP1
MRPL41
RASA4
C11orf71
CCDC120
UBTD1
PRSS22
TOB1-AS1
CBLB
SIM1
IER3
SLC9A7
CDK6
RNY1
TNRC18
SNORC
EMID1
LIMA1
DPM3
RAB27B
TSPYL2
PACSIN3
SLC34A3
ZXDA
SMPD1
LRRC29
OAS1
EHBP1L1
CAMK2B
PXN
CDH18
MARVELD1
SGSM1
AL354813.1
KLHDC8B
CYP2T1P
FURIN
SOX12
AP005212.4
TMEM8B
GLDN
LARGE2
ZBTB45
SLC2A10
LINC00639
AC007673.1
AC108860.2
EFNA1
RSPH1
RN7SL752P
UPK3B
CRAT37
FKBP10
UNC13D
SMAD7
VEGFC
VLDLR
ITGB6
BRINP3
AC110048.2
AVIL
PGM1
LRRC56
AC009237.14
IQCH-AS1
CYB561
BTBD2
NTN4
AC027335.1
CACFD1
AVPI1
SH2B1
SYDE2
TYRP1
FHIT
RFNG
DPP7
FER1L4
RAB20
PPOX
LINC02614
HELZ2
PHC1P1
TMPRSS4
ANTXR1
ATP6AP1
C1orf115
HS6ST2
TMPRSS13
NR1H2
SENP8
AC005746.1
PDK2
KYNU
LIN7A
ABHD17A
DCST2
CAPG
PLEKHM3
FAM83E
AC006206.2
ROBO1
AC005753.1
VPS9D1
HBP1
AC090578.1
PLA2G4C
KCNC3
CYP4F35P
HSF4
ANKRD20A5P
ADAMTSL4-AS2
GNS
AC106795.5
IFNGR2
SLC29A3
NUDT14
AC008105.1
BMP7
SUMF1
KLHL35
LRP5
SEZ6L2
PPFIBP1
LYPD3
ALOXE3P1
DMRTA1
H2AC6
AC006299.1
MEGF8
RN7SL688P
HOXA5
WNT9A
FGF12
GAMT
ZNF362
DRAM1
FAM78A
RGCC
ZNF524
UPK2
ATP2B1-AS1
BAD
NCKAP5L
LINC02560
SLC16A2
HHIPL1
RUNX1T1
SH3GLB2
AC097103.1
LRRC61
OPRL1
KDM6B
MFSD10
SEMA7A
IL15
GABARAPL1
CRYBG2
KLF12
CYB5D2
CYP4F12
LMNTD2-AS1
AL357558.1
RUNDC3B
PARD6A
CLCN7
RTL8C
MC1R
MAP3K10
SCAND3P1
AMDHD2
ZNF750
FAM107B
LUZP2
OBSCN
AL353622.1
CBX8
PTPN14
BAIAP3
PTP4A3
RND3
PNRC1
TNS1
PDE4D
MUC20
KLC3
RBL2
PRDX5
PLPP2
TRIB1
LINC00882
RABAC1
PCDHA12
DNAJC4
ZFHX2
ERC2
NPNT
MCRIP1
RNF43
TMC6
RCAN3
SLC26A11
RHOT1P1
TMEM263
CDKN2B
TSPY26P
AC124319.1
FUT8-AS1
TMEM129
MAP6
PFKM
AC069228.1
CDH11
ANKRD24
AIF1L
TINAGL1
GCHFR
GRAMD4
SLC6A16
MME
VAT1
ZIC3
SCARF2
RHCG
CAMK2N1
LRRC10B
LHPP
NATD1
SCART1
SPTLC3
GRB14
PHYH
LINC01814
SOCS3
MST1
ZNF444
TMEM53
S100A16
FBN1
LINC00494
TMEM132A
NELL2
MAPK8IP2
INHBB
ZDHHC8P1
MMEL1
TRAPPC6A
PCSK2
PHBP13
CEMP1
AC005746.3
SLC6A14
LINC01836
CTNNA3
ZNF710-AS1
GYG2
DLGAP1-AS2
SH3GL1
ACHE
CTSF
KMT5C
BNIPL
LINC01978
PLA2G10
FUZ
NUDT16
DUSP10
PUS10
RGS9BP
PRRT3
AC093458.2
B4GAT1
TXNIP
TMEM205
TRIP10
CRISP3
NPHP3
MAILR
RHBDL1
AC129492.1
PDE1A
ALDH5A1
ACADS
ALKBH4
AC110285.1
GRAMD1A
SSBP2
EPHX2
ZSWIM4
TK2
NME4
SLIT1
FBXO44
AL512363.1
KRBA2
AC005753.3
CASKIN1
VIPR2
AL031777.2
GLMP
ATP2A3
TEF
GHDC
LSS
ACOX3
AC007743.1
MVP
TMEM94
RHBG
GRID1
UBE2QL1
ANO7L1
ARHGEF40
ZNF862
DAAM2
FN3K
EFEMP1
AC005329.1
DYRK1B
CCDC68
HSD17B13
LINC02600
FKBP8
OLFM2
LINC00504
MMP11
SH2D4A
FAM83A
MIPEP
HEXD
RBKS
HSD3B7
CPA6
EML2
ACSS3
LYPD6B
RILPL2
AL513534.2
KIFC3
L1CAM
SRCIN1
TAGLN
SHC2
EMCN
BLNK
CREB3L2
PAQR7
CACNA1C
CCDC162P
COL3A1
MOB3A
ZBTB42
ZBTB37
GSEC
DNAH10OS
KCNH3
SGPP2
AC092117.1
CNN2
ID2-AS1
DBP
SORCS1
COL4A2
ACSS1
OPLAH
SYT1
GOLGA7B
TCF7L1
RNF207
CCDC154
BMF
ADGRD1
CD302
ZDHHC11
DPF3
SLC11A2
TMEM45B
PKIG
OCEL1
TMEM150C
AC067852.2
B3GALT4
AC127070.2
ARHGEF37
IKZF2
MKNK2
TMEM9
AL162258.2
TMBIM1
EFNA5
CCS
MYH14
AC107294.2
HEATR5A
NXN
UROD
PRKCZ
MRAS
TBX4
ZNF580
LNC-LBCS
NIBAN2
DRC3
AFF2
ATP2C2
CRABP2
TSPAN12
PPARA
ZDHHC8
TLE1
PCDH1
SERTAD3
MAB21L4
PALM
URB1-AS1
MOSPD3
FBXL15
CD24
PIK3C2B
PHC1
GPR37
CDYL2
SLC22A17
PLK2
ARHGAP18
ANGPTL4
NFASC
DDIT4
BBS9
HHEX
PTPRN2
AP003354.1
CACNB4
ZDHHC7
PSAP
BST2
LYRM9
ABCA10
FAM83B
OPTN
ACADSB
HTR1F
IFT172
HAR1B
AC099520.1
FAAH2
ZNF428
FOXN3
AC010503.4
KIAA0513
IFI6
SH3TC2
AGRN
Z83843.1
FAM171B
AC009779.2
LAMB1
CPEB2
AC106881.1
ATP9A
TSKU
EPN3
CLIC3
FOXO4
BX324167.1
ID4
AASS
AC004982.1
AL603750.1
PLXDC2
NFIX
GRID2IP
NLRC5
PSD
SPRY1
SEPSECS
LINC02875
ANOS1
PPP2R5B
PCSK4
PTPRF
ABCA6
NBEA
CLDN3
PACSIN1
COL28A1
MB
AXIN2
AC009126.1
ACOT11
SLITRK5
AC006435.2
AC245052.4
MSRB2
COLEC10
ANKRD30B
PCGEM1
AQP3
PLEKHN1
RAB3D
ARHGAP19-SLIT1
ARRDC3
BRI3
ERBB2
LINC00589
SAMD11
SERPINB1
ALDH3A1
NECTIN3
TCAF2
GGT7
CEACAM5
FUT9
GALNTL6
PLBD1-AS1
GDPD3
SLC37A2
NECTIN4
SLC2A6
PDGFA
ZHX2
JUNB
NAPSA
SLC12A1
GUCY1B2
SRP14-AS1
NOP53
TMCO4
RNF152
LARP1P1
RHOB
DOCK10
MIR99AHG
TENM3
RNF144B
PSD4
LINC02028
LINC01137
RN7SL648P
AC130371.2
AC092368.3
AMH
TTC39B
AL031663.3
FLACC1
GNE
EPHA6
SLC39A13
AC004921.2
TTC34
COL2A1
RAB29
STKLD1
AL513327.1
KLF5
METRNL
NEK8
BORCS6
TACSTD2
AJM1
NOX5
TPK1
EHD3
WNT11
DNPH1
ATP8A1
PGAP3
AC120498.4
EFNB2
ANKRD50
RN7SL1
VAMP5
BCL2L1
TSNARE1
ABCC5
RAB3IL1
RAPGEF3
MAPK3
SPINT1
SHISA9
CCDC9B
AC027020.2
AC007342.5
C8orf31
LRRC26
SLC16A3
AC100860.1
AC092598.1
SLC6A8
AC110285.2
PCDH10
PATL2
TBX3
SLC12A5-AS1
SLC9A1
CRIP2
PRR7
ABCD1
SWSAP1
AC004890.2
PLEC
VWA7
SEMA6D
PRX
WBP2
KCNJ3
TSPYL1
APLN
SAPCD1-AS1
LINC00243
SLC43A2
BCAS1
FBP1
STAP2
CTDSP1
TMEM105
FUCA1
NEURL1
RASD1
GRN
DBN1
AP000757.1
ZBTB10
IL21R-AS1
FZD8
PDZD2
HTRA1
MAP2
OGFR
SPATA2L
LMNTD2
LIPE-AS1
ID2
ARSD
CRB3
PANX2
CFAP410
FAM43A
CAMK1D
PLXNB2
ILDR1
STX17-AS1
CAB39
RHOQ
LINC02516
PSKH1
METTL7A
PKN1
HEY1
VLDLR-AS1
ERFL
IRF2
ACP3
TSC22D4
ERF
SLC12A5
CAPN5
MTCL1
MAPRE2
TMEM121
LBX2-AS1
CYSRT1
CLIP4
DNAJB2
GCNT4
TFPI
PAIP2B
ACBD4
SYNJ2BP
CDKN1C
TSPAN9
TSPEAR
THRA
MAPK11
CCDC180
ADAMTSL4-AS1
ENO3
AC016405.3
TSPAN1
CATSPERB
STX10
APCDD1
AC008268.1
CALML3-AS1
AC004918.3
PRELID3A
PI4KAP2
HEXIM2
ADAMTS13
CBLN3
CRIP1
SLC35C1
KIF1A
LMO3
HMGCLL1
AKAP5
RARG
TCEA1P3
PLPPR2
PPFIBP2
FNDC10
AC024580.1
DGCR6L
EDARADD
UBA5
NAV3
RN7SL4P
AC087821.1
MNT
PLEKHD1
CREBRF
SMIM5
SHANK2
ZNF628
ARHGAP27P1-BPTFP1-KPNA2P3
TGFBR2
CHRD
CYTH3
RGS6
PLLP
HLA-DMA
UBXN6
AC110619.1
FGF13
LMTK3
LAMB2
AC105118.1
SLITRK1
AL157392.3
PBXIP1
CASP9
AC104825.1
SLC9A3-AS1
EFCC1
ZNF469
CA5B
FAM53B
DRAIC
PCOTH
AC020891.1
CLEC18A
CUL7
SSPN
MORN4
TBC1D25
AL590560.3
RN7SL5P
PARP3
AC008014.1
AC073957.3
PITPNM3
SCNN1A
SIM2
GATA2
MAPK15
FSTL3
SGMS1-AS1
FAM210B
TMEM150A
CIRBP
PTPRJ
PLD3
SGSM2
SHROOM2
AC012020.1
HILPDA
CD22
AC007342.8
NEXMIF
RORC
FAM114A1
PNPLA7
SNX8
AL024508.1
SSH3
HS6ST3
PGM5
EFCAB13
RNF224
GPX3
LRRC75B
NRSN2-AS1
GRM4
TCP11L2
SNX12
RRAGD
NUDT4
LMCD1
LINC02889
ENC1
SPACA6P-AS
FASTK
CCN3
HIVEP3
TIMP2
SIX1
CGN
TMEM135
TCEA3
CDH12
LINC01341
MARCHF8
ANTKMT
ABLIM3
LINC00638
CDKL5
SEMA5A
CABLES1
AC025449.2
ARPIN
PTPRU
TMEM132B
AC245884.1
ST6GAL1
PRSS8
ANKRD34A
GNG13
CERCAM
KITLG
GIPC1
AKR1C3
PRXL2B
TESK2
NTN5
RN7SL128P
CCDC159
KCNIP2
TSPAN4
AC092142.1
SPATC1L
FBXL18
GRAMD2B
SORBS3
DDR1
PTK6
SREBF1
LINC01811
AL031777.1
CNIH3
AL365205.1
PWWP2B
CTSZ
EPAS1
ALDH3B1
SYNPO
CES4A
ABHD14A
AL121832.1
C10orf82
U91319.1
CACNG6
FTCD
PMP22
URAHP
CYP4F30P
DENND6B
AC007342.1
FZD4
PARD3B
FOXD3-AS1
FAM20C
PSCA
ADGRV1
TMED1
TBX6
AC121757.2
MAGED2
DTX3
MAGED1
IGFBPL1
LDOC1
TTC9
NOTCH3
ATP6V0E2
LINC02816
FAM110B
AC106795.2
KLHDC9
PRRT2
FBXO32
TMEM88
NALT1
RPRM
NXPH1
EPHB2
AR
SLC25A23
WNT7B
EPB41L5
EXOC3-AS1
GLI4
JPH3
LINC01661
SLC38A7
AL357558.2
CYP2J2
GPR39
LACTB
TIGD5
ZBTB46
CALCOCO1
HSPG2
MID2
MAP7D1
CRYBG1
AC005920.1
MTFR1L
PAX5
SLCO4C1
FBXO2
PTPN13
GCNT1
RN7SL665P
DAPK1
IL1R1
SUOX
BCAS3
LTBP3
ABTB1
SELENBP1
CRACR2B
AC091544.4
AC108066.2
EVPLL
CCDC115
RN7SL767P
LINC00472
PDE6B-AS1
TNS2
ZNF503
GULP1
ARHGAP27
CPLANE2
SYNGR1
MAL2
MISP
TRIM5
SEMA4C
AL390726.5
TMEM37
AC078886.1
HCAR1
AC000065.2
YPEL3
SOX2
PDGFC
PEPD
AL591848.3
COMT
SMAD6
AL121839.2
CHST3
SAT1
AC073508.3
SPHK2
RETREG1
ABLIM1
THNSL2
YPEL2
VEGFB
SCARF1
TMEM54
AC098591.2
ACKR3
FAM171A2
NYAP2
PSD3
SPART
N4BP3
JOSD2
MAPK8IP1
S1PR3
CCDC24
CERS4
KLHL24
PITPNM1
TMTC2
PDE3B
SLC2A11
FAM174B
ARNT2
IL11RA
AL031667.2
CDIP1
NRSN2
DRD1
PIK3IP1
SHISA5
AL359636.2
NAT14
KHNYN
AC009133.1
APBA1

## Sheet: common genes
Gene Name
BTG2
ANKRD34B
CYP4F23P
PROM2
SYNGAP1
GPNMB
KCNIP3
RGS16
NFATC4
FAM13A-AS1
GALNT13
ANKRD35
PLEKHB1
TRIM2
PLIN2
AC015987.1
MMP16
FZD2
MALRD1
QPRT
CYP1A1
TAP1
MAPK10
AC093904.4
IRF6
PLA2R1
CPAMD8
ABCB1
NUAK1
RTL5
IGSF9
LRATD1
WBP1
ZNF827
NYNRIN
POTEJ
AL359851.1
FAR2P3
GBP2
SALL2
GRHL3
TEX14
TRERF1
IGFBP5
CXCL17
FAM13A
LINC00632
AP005119.2
PARP8
DTX4
ARHGAP8
PLXNA4
ATP6V0A4
DIPK2A
DUSP19
ABCG2
EPHA3
CLEC3A
SESN3
CAPN13
PLCH1
NGEF
TGFB3
P2RY6
BCORL1
PPFIA2
PTPRQ
UNC5C
GPR161
CYP4F62P
AC010210.1
PALM3
TP53INP1
CLSTN3
RASSF2
AC105383.1
CALCRL
ACSL1
SSPOP
GPER1
MAP3K12
WNT2B
CPHL1P
LINC02533
SPTBN2
SERHL2
P2RX2
SLC9A4
FSIP2
LRP12
SALL4
SOX6
PLEKHA2
XG
PCDH9
POU2F3
ERO1B
ENTPD1
FAR2P2
FAM162A
MIR205HG
NCALD
FAM214B
CAB39L
MAF
GPRIN3
RIMKLA
SLC25A45
NHSL2
SMIM10L2A
IGFBP3
ASCL1
NXPE3
ZNF804A
NRK
ASB9
CYFIP2
BAIAP2-DT
TRIB2
SLC17A5
ARMCX2
CYP4B1
LINC00470
AC009119.1
